# Supplementary material for: Network analysis and experimental approach to investigate the potential therapeutic mechanism of zishen yutai pills on premature ovarian insufficiency
Source: Heliyon. 2023 Sep 17;9(9):e20025. doi: 10.1016/j.heliyon.2023.e20025 (PMC10559743; doi:10.1016/j.heliyon.2023.e20025)
Supplement: Multimedia component 1 [file mmc1.xlsx]

## Sheet: Sheet1
219 ingredients of the 15 herbs of Zi Shen Yu Tai Pills collected from TCMSP, BATMAN-TCM, and TCMID
Herb	Ingredient	Mol ID	OB	DL	Database
Dodder seed	sesamin	MOL001558	56.55	0.83	TCMSP
Dodder seed	NSC63551	MOL000184	39.25	0.76	TCMSP
Dodder seed	isorhamnetin	MOL000354	49.6	0.31	TCMSP
Dodder seed	beta-sitosterol	MOL000358	36.91	0.75	TCMSP
Dodder seed	kaempferol	MOL000422	41.88	0.24	TCMSP
Dodder seed	campest-5-en-3beta-ol	MOL005043	37.58	0.71	TCMSP
Dodder seed	Isofucosterol	MOL005440	43.78	0.76	TCMSP
Dodder seed	matrine	MOL005944	63.77	0.25	TCMSP
Dodder seed	sophranol	MOL006649	55.42	0.28	TCMSP
Dodder seed	CLR	MOL000953	37.87	0.68	TCMSP
Dodder seed	quercetin	MOL000098	46.43	0.28	TCMSP
Ginseng	Diop	MOL002879	43.59	0.39	TCMSP
Ginseng	Stigmasterol	MOL000449	43.83	0.76	TCMSP
Ginseng	beta-sitosterol	MOL000358	36.91	0.75	TCMSP
Ginseng	Inermin	MOL003648	65.83	0.54	TCMSP
Ginseng	kaempferol	MOL000422	41.88	0.24	TCMSP
Ginseng	Chrysanthemaxanthin	MOL004492	38.72	0.58	TCMSP
Ginseng	Aposiopolamine	MOL005308	66.65	0.22	TCMSP
Ginseng	Celabenzine	MOL005314	101.88	0.49	TCMSP
Ginseng	Deoxyharringtonine	MOL005317	39.27	0.81	TCMSP
Ginseng	Dianthramine	MOL005318	40.45	0.2	TCMSP
Ginseng	arachidonate	MOL005320	45.57	0.2	TCMSP
Ginseng	Frutinone A	MOL005321	65.9	0.34	TCMSP
Ginseng	ginsenoside rh2	MOL005344	36.32	0.56	TCMSP
Ginseng	Ginsenoside-Rh4_qt	MOL005348	31.11	0.78	TCMSP
Ginseng	Girinimbin	MOL005356	61.22	0.31	TCMSP
Ginseng	Gomisin B	MOL005357	31.99	0.83	TCMSP
Ginseng	malkangunin	MOL005360	57.71	0.63	TCMSP
Ginseng	Panaxadiol	MOL005376	33.09	0.79	TCMSP
Ginseng	suchilactone	MOL005384	57.52	0.56	TCMSP
Ginseng	alexandrin_qt	MOL005399	36.91	0.75	TCMSP
Ginseng	ginsenoside Rg5_qt	MOL005401	39.56	0.79	TCMSP
Ginseng	Fumarine	MOL000787	59.26	0.83	TCMSP
Japanese teasel	Gentisin	MOL003152	64.06	0.21	TCMSP
Japanese teasel	beta-sitosterol	MOL000358	36.91	0.75	TCMSP
Japanese teasel	sitosterol	MOL000359	36.91	0.75	TCMSP
Japanese teasel	(E,E)-3,5-Di-O-caffeoylquinic acid	MOL009312	48.14	0.68	TCMSP
Japanese teasel	Cauloside A_qt	MOL009317	43.32	0.81	TCMSP
Japanese teasel	Japonine	MOL008188	44.11	0.25	TCMSP
Japanese teasel	Sylvestroside III	MOL009322	48.02	0.53	TCMSP
Japanese teasel	Sylvestroside III_qt	MOL009323	56.47	0.43	TCMSP
Parasite scurrula	sitosterol	MOL000359	36.91	0.75	TCMSP
Parasite scurrula	quercetin	MOL000098	46.43	0.28	TCMSP
Eucommia	40957-99-1	MOL002058	57.2	0.62	TCMSP
Eucommia	Mairin	MOL000211	55.38	0.78	TCMSP
Eucommia	beta-sitosterol	MOL000358	36.91	0.75	TCMSP
Eucommia	kaempferol	MOL000422	41.88	0.24	TCMSP
Eucommia	olivil	MOL004367	62.23	0.41	TCMSP
Eucommia	Erythraline	MOL000443	49.18	0.55	TCMSP
Eucommia	Acanthoside B	MOL005922	43.35	0.77	TCMSP
Eucommia	AIDS214634	MOL006709	92.43	0.55	TCMSP
Eucommia	3-beta-Hydroxymethyllenetanshiquinone	MOL007059	32.16	0.41	TCMSP
Eucommia	ent-Epicatechin	MOL000073	48.96	0.24	TCMSP
Eucommia	Yangambin	MOL007563	57.53	0.81	TCMSP
Eucommia	Eucommin A	MOL009007	30.51	0.85	TCMSP
Eucommia	(+)-medioresinol	MOL009009	87.19	0.62	TCMSP
Eucommia	(-)-Tabernemontanine	MOL009015	58.67	0.61	TCMSP
Eucommia	Cyclopamine	MOL009027	55.42	0.82	TCMSP
Eucommia	Dehydrodiconiferyl alcohol 4,gamma'-di-O-beta-D-glucopyanoside_qt	MOL009029	51.44	0.4	TCMSP
Eucommia	Dehydrodieugenol	MOL009030	30.1	0.24	TCMSP
Eucommia	Cinchonan-9-al, 6'-methoxy-, (9R)-	MOL009031	68.22	0.4	TCMSP
Eucommia	GBGB	MOL009038	45.58	0.83	TCMSP
Eucommia	Helenalin	MOL009042	77.01	0.19	TCMSP
Eucommia	(+)-Eudesmin	MOL009047	33.29	0.62	TCMSP
Eucommia	4-[(2S,3R)-5-[(E)-3-hydroxyprop-1-enyl]-7-methoxy-3-methylol-2,3-dihydrobenzofuran-2-yl]-2-methoxy-phenol	MOL009053	50.76	0.39	TCMSP
Eucommia	hirsutin_qt	MOL009055	49.81	0.37	TCMSP
Eucommia	liriodendrin_qt	MOL009057	53.14	0.8	TCMSP
Eucommia	quercetin	MOL000098	46.43	0.28	TCMSP
Eucommia	beta-carotene	MOL002773	37.18	0.58	TCMSP
Eucommia	(E)-3-[4-[(1R,2R)-2-hydroxy-2-(4-hydroxy-3-methoxy-phenyl)-1-methylol-ethoxy]-3-methoxy-phenyl]acrolein	MOL008240	56.32	0.36	TCMSP
Eucommia	Syringetin	MOL011604	36.82	0.37	TCMSP
Medicinal indianmulberry	2-hydroxy-1,8-dimethoxy-7-methoxymethylanthracenequinone	MOL009513	112.3	0.37	TCMSP
Medicinal indianmulberry	1,6-dihydroxy-5-methoxy-2-(methoxymethyl)-9,10-anthraquinone	MOL009500	104.54	0.34	TCMSP
Medicinal indianmulberry	1-hydroxy-3-methoxy-9,10-anthraquinone	MOL009503	104.33	0.21	TCMSP
Medicinal indianmulberry	2-hydroxy-1,5-dimethoxy-6-(methoxymethyl)-9,10-anthraquinone	MOL009495	95.85	0.37	TCMSP
Medicinal indianmulberry	1-hydroxy-6-hydroxymethylanthracenequinone	MOL009504	81.77	0.21	TCMSP
Medicinal indianmulberry	1,5,7-trihydroxy-6-methoxy-2-methoxymethylanthracenequinone	MOL009496	80.42	0.38	TCMSP
Medicinal indianmulberry	(2R,3S)-(+)-3',5-Dihydroxy-4 ,7-dimethoxydihydroflavonol	MOL009519	77.24	0.33	TCMSP
Medicinal indianmulberry	2-hydroxyethyl 5-hydroxy-2-(2-hydroxybenzoyl)-4-(hydroxymethyl)benzoate	MOL009558	62.32	0.26	TCMSP
Medicinal indianmulberry	isoprincepin	MOL009551	49.12	0.77	TCMSP
Medicinal indianmulberry	americanin A	MOL009537	46.71	0.35	TCMSP
Medicinal indianmulberry	Asperuloside tetraacetate	MOL009541	45.47	0.82	TCMSP
Medicinal indianmulberry	Diop	MOL002879	43.59	0.39	TCMSP
Medicinal indianmulberry	Ohioensin-A	MOL009562	38.13	0.76	TCMSP
Medicinal indianmulberry	beta-sitosterol	MOL000358	36.91	0.75	TCMSP
Medicinal indianmulberry	3beta,20(R),5-alkenyl-stigmastol	MOL009524	36.91	0.75	TCMSP
Medicinal indianmulberry	sitosterol	MOL000359	36.91	0.75	TCMSP
Medicinal indianmulberry	3beta-24S(R)-butyl-5-alkenyl-cholestol	MOL009525	35.35	0.82	TCMSP
Medicinal indianmulberry	Supraene	MOL001506	33.55	0.42	TCMSP
Medicinal indianmulberry	Alizarin-2-methylether	MOL006147	32.81	0.21	TCMSP
Medicinal indianmulberry	Ethyl oleate (NF)	MOL002883	32.4	0.19	TCMSP
Pilose asiabell	poriferasta-7,22E-dien-3beta-ol	MOL001006	42.98	0.76	TCMSP
Pilose asiabell	Perlolyrine	MOL002140	65.95	0.27	TCMSP
Pilose asiabell	Diop	MOL002879	43.59	0.39	TCMSP
Pilose asiabell	ZINC03978781	MOL003036	43.83	0.76	TCMSP
Pilose asiabell	Stigmasterol	MOL000449	43.83	0.76	TCMSP
Pilose asiabell	7-Methoxy-2-methyl isoflavone	MOL003896	42.56	0.2	TCMSP
Pilose asiabell	Spinasterol	MOL004355	42.98	0.76	TCMSP
Pilose asiabell	Chrysanthemaxanthin	MOL004492	38.72	0.58	TCMSP
Pilose asiabell	Frutinone A	MOL005321	65.9	0.34	TCMSP
Pilose asiabell	luteolin	MOL000006	36.16	0.25	TCMSP
Pilose asiabell	Taraxerol	MOL006554	38.4	0.77	TCMSP
Pilose asiabell	stigmast-7-enol	MOL006774	37.42	0.75	TCMSP
Pilose asiabell	3-beta-Hydroxymethyllenetanshiquinone	MOL007059	32.16	0.41	TCMSP
Pilose asiabell	methyl icosa-11,14-dienoate	MOL007514	39.67	0.23	TCMSP
Pilose asiabell	5alpha-Stigmastan-3,6-dione	MOL008391	33.12	0.79	TCMSP
Pilose asiabell	7-(beta-Xylosyl)cephalomannine_qt	MOL008393	38.33	0.29	TCMSP
Pilose asiabell	Daturilin	MOL008397	50.37	0.77	TCMSP
Pilose asiabell	glycitein	MOL008400	50.48	0.24	TCMSP
Pilose asiabell	Spinoside A	MOL008406	39.97	0.4	TCMSP
Pilose asiabell	(8S,9S,10R,13R,14S,17R)-17-[(E,2R,5S)-5-ethyl-6-methylhept-3-en-2-yl]-10,13-dimethyl-1,2,4,7,8,9,11,12,14,15,16,17-dodecahydrocyclopenta[a]phenanthren-3-one	MOL008407	45.4	0.76	TCMSP
Pilose asiabell	11-Hydroxyrankinidine	MOL008411	40	0.66	TCMSP
Largehead atractylodes	12-senecioyl-2E,8E,10E-atractylentriol	MOL000020	62.4	0.22	TCMSP
Largehead atractylodes	14-acetyl-12-senecioyl-2E,8E,10E-atractylentriol	MOL000021	60.31	0.31	TCMSP
Largehead atractylodes	14-acetyl-12-senecioyl-2E,8Z,10E-atractylentriol	MOL000022	63.37	0.3	TCMSP
Largehead atractylodes	α-Amyrin	MOL000028	39.51	0.76	TCMSP
Largehead atractylodes	(3S,8S,9S,10R,13R,14S,17R)-10,13-dimethyl-17-[(2R,5S)-5-propan-2-yloctan-2-yl]-2,3,4,7,8,9,11,12,14,15,16,17-dodecahydro-1H-cyclopenta[a]phenanthren-3-ol	MOL000033	36.23	0.78	TCMSP
Largehead atractylodes	3β-acetoxyatractylone	MOL000049	54.07	0.22	TCMSP
Largehead atractylodes	8β-ethoxy atractylenolide Ⅲ	MOL000072	35.95	0.21	TCMSP
Chinese wolfberry fruit	Atropine	MOL009650	42.16	0.19	TCMSP
Chinese wolfberry fruit	Mandenol	MOL001494	42	0.19	TCMSP
Chinese wolfberry fruit	atropine	MOL005406	45.97	0.19	TCMSP
Chinese wolfberry fruit	(E,E)-1-ethyl octadeca-3,13-dienoate	MOL009656	42	0.19	TCMSP
Chinese wolfberry fruit	Ethyl linolenate	MOL001495	46.1	0.2	TCMSP
Chinese wolfberry fruit	glycitein	MOL008400	50.48	0.24	TCMSP
Chinese wolfberry fruit	Physalin A	MOL009664	91.71	0.27	TCMSP
Chinese wolfberry fruit	quercetin	MOL000098	46.43	0.28	TCMSP
Chinese wolfberry fruit	7-O-Methylluteolin-6-C-beta-glucoside_qt	MOL009646	40.77	0.3	TCMSP
Chinese wolfberry fruit	14b-pregnane	MOL009604	34.78	0.34	TCMSP
Chinese wolfberry fruit	methyl (1R,4aS,7R,7aS)-4a,7-dihydroxy-7-methyl-1-[(2S,3R,4S,5S,6R)-3,4,5-trihydroxy-6-(hydroxymethyl)oxan-2-yl]oxy-1,5,6,7a-tetrahydrocyclopenta[d]pyran-4-carboxylate	MOL009660	39.43	0.47	TCMSP
Chinese wolfberry fruit	delta-Carotene	MOL010234	31.8	0.55	TCMSP
Chinese wolfberry fruit	Cryptoxanthin monoepoxide	MOL009651	46.95	0.56	TCMSP
Chinese wolfberry fruit	Lantadene A	MOL009662	38.68	0.57	TCMSP
Chinese wolfberry fruit	Physcion-8-O-beta-D-gentiobioside	MOL009665	43.9	0.62	TCMSP
Chinese wolfberry fruit	CLR	MOL000953	37.87	0.68	TCMSP
Chinese wolfberry fruit	Lophenol	MOL009639	38.13	0.71	TCMSP
Chinese wolfberry fruit	campesterol	MOL005438	37.58	0.71	TCMSP
Chinese wolfberry fruit	6-Fluoroindole-7-Dehydrocholesterol	MOL009644	43.73	0.72	TCMSP
Chinese wolfberry fruit	31-norlanost-9(11)-enol	MOL009633	38.35	0.72	TCMSP
Chinese wolfberry fruit	31-norlanosterol	MOL009634	42.2	0.73	TCMSP
Chinese wolfberry fruit	lanost-8-en-3beta-ol	MOL009677	34.23	0.74	TCMSP
Chinese wolfberry fruit	lanost-8-enol	MOL009678	34.23	0.74	TCMSP
Chinese wolfberry fruit	LAN	MOL001979	42.12	0.75	TCMSP
Chinese wolfberry fruit	4,24-methyllophenol	MOL009635	37.83	0.75	TCMSP
Chinese wolfberry fruit	24-methyl-31-norlanost-9(11)-enol	MOL009620	38	0.75	TCMSP
Chinese wolfberry fruit	24-ethylcholest-22-enol	MOL009617	37.09	0.75	TCMSP
Chinese wolfberry fruit	beta-sitosterol	MOL000358	36.91	0.75	TCMSP
Chinese wolfberry fruit	4alpha,24-dimethylcholesta-7,24-dienol	MOL009641	42.65	0.75	TCMSP
Chinese wolfberry fruit	daucosterol_qt	MOL008173	36.91	0.75	TCMSP
Chinese wolfberry fruit	24-methylidenelophenol	MOL007449	44.19	0.75	TCMSP
Chinese wolfberry fruit	24-ethylcholesta-5,22-dienol	MOL009618	43.83	0.76	TCMSP
Chinese wolfberry fruit	Obtusifoliol	MOL009681	42.55	0.76	TCMSP
Chinese wolfberry fruit	Stigmasterol	MOL000449	43.83	0.76	TCMSP
Chinese wolfberry fruit	Fucosterol	MOL009622	43.78	0.76	TCMSP
Chinese wolfberry fruit	4alpha,14alpha,24-trimethylcholesta-8,24-dienol	MOL009640	38.91	0.76	TCMSP
Chinese wolfberry fruit	cyanin	MOL006209	47.42	0.76	TCMSP
Chinese wolfberry fruit	24-methylenelanost-8-enol	MOL009621	42.37	0.77	TCMSP
Chinese wolfberry fruit	Cycloartenol	MOL003578	38.69	0.78	TCMSP
Chinese wolfberry fruit	4alpha-methyl-24-ethylcholesta-7,24-dienol	MOL009642	42.3	0.78	TCMSP
Chinese wolfberry fruit	Sitosterol alpha1	MOL001323	43.28	0.78	TCMSP
Chinese wolfberry fruit	Cycloeucalenol	MOL009653	39.73	0.79	TCMSP
Chinese wolfberry fruit	24-Methylenecycloartan-3beta,21-diol	MOL009615	37.32	0.8	TCMSP
Chinese wolfberry fruit	31-Norcyclolaudenol	MOL009631	38.68	0.81	TCMSP
Chinese wolfberry fruit	(24R)-4alpha-Methyl-24-ethylcholesta-7,25-dien-3beta-ylacetate	MOL009612	46.36	0.84	TCMSP
Adhesive rehmannia cocked root	sitosterol	MOL000359	36.91	0.75	TCMSP
Adhesive rehmannia cocked root	Stigmasterol	MOL000449	43.83	0.76	TCMSP
Argy wormwood leaf	(2R)-5,7-dihydroxy-2-(4-hydroxyphenyl)chroman-4-one	MOL001040	42.36	0.21	TCMSP
Argy wormwood leaf	Mandenol	MOL001494	42	0.19	TCMSP
Argy wormwood leaf	Ethyl oleate (NF)	MOL002883	32.4	0.19	TCMSP
Argy wormwood leaf	beta-sitosterol	MOL000358	36.91	0.75	TCMSP
Argy wormwood leaf	Stigmasterol	MOL000449	43.83	0.76	TCMSP
Argy wormwood leaf	24-methylenecyloartanone	MOL005720	41.11	0.79	TCMSP
Argy wormwood leaf	dammaradienyl acetate	MOL005735	44.83	0.83	TCMSP
Argy wormwood leaf	cycloartenol acetate	MOL005741	41.11	0.8	TCMSP
Argy wormwood leaf	quercetin	MOL000098	46.43	0.28	TCMSP
Villous amomum	24-Ethylcholest-4-en-3-one	MOL001755	36.08	0.76	TCMSP
Villous amomum	poriferast-5-en-3beta-ol	MOL001771	36.91	0.75	TCMSP
Villous amomum	Sitosteryl acetate	MOL001973	40.39	0.85	TCMSP
Villous amomum	beta-sitosterol	MOL000358	36.91	0.75	TCMSP
Villous amomum	icosa-11,14,17-trienoic acid methyl ester	MOL003975	44.81	0.23	TCMSP
Villous amomum	Stigmasterol	MOL000449	43.83	0.76	TCMSP
Villous amomum	vitamin-e	MOL007180	32.29	0.7	TCMSP
Villous amomum	methyl icosa-11,14-dienoate	MOL007514	39.67	0.23	TCMSP
Villous amomum	(5S,8S,9S,10R,13R,14S,17R)-17-[(1R,4R)-4-ethyl-1,5-dimethylhexyl]-10,13-dimethyl-2,4,5,7,8,9,11,12,14,15,16,17-dodecahydro-1H-cyclopenta[a]phenanthrene-3,6-dione	MOL007535	33.12	0.79	TCMSP
Villous amomum	Stigmasta-5,22-dien-3-beta-yl acetate	MOL007536	46.44	0.86	TCMSP
Degelatined deer-horn	Calcium Phosphate	-	-	-	BATMAN-TCM
Degelatined deer-horn	Calcium Carbonate	-	-	-	BATMAN-TCM
Degelatined deer-horn	Risedronic Acid	-	-	-	TIMID
Tuber fleeceflower	Tetrahydroxytaxadiene	-	-	-	BATMAN-TCM
Tuber fleeceflower	Questin	-	-	-	BATMAN-TCM
Tuber fleeceflower	Gamma-Sitosterol	-	-	-	BATMAN-TCM
Tuber fleeceflower	Fetidine	-	-	-	BATMAN-TCM
Tuber fleeceflower	Physcion	-	-	-	BATMAN-TCM
Tuber fleeceflower	Rhein	-	-	-	BATMAN-TCM
Tuber fleeceflower	Emodin	-	-	-	BATMAN-TCM
Tuber fleeceflower	Chrysophanol	-	-	-	BATMAN-TCM
Tuber fleeceflower	Polygodial	-	-	-	BATMAN-TCM
Tuber fleeceflower	N-Trans-Feruloyltyramine	-	-	-	BATMAN-TCM
Tuber fleeceflower	Citreorosein	-	-	-	BATMAN-TCM
Tuber fleeceflower	Chrysazin	-	-	-	BATMAN-TCM
Tuber fleeceflower	Resveratrol	-	-	-	BATMAN-TCM
Tuber fleeceflower	Polygalacic Acid	-	-	-	BATMAN-TCM
Tuber fleeceflower	Emodin Anthrone	-	-	-	BATMAN-TCM
Tuber fleeceflower	Chrysarobin	-	-	-	BATMAN-TCM
Tuber fleeceflower	Danthron	-	-	-	TIMID
Tuber fleeceflower	Procyanidin B1 3'-O-Gallate	-	-	-	TIMID
Tuber fleeceflower	2,3,5,4'-Tetrahydroxystilbene-2-O-(6''-O-Acetyl)-Β-D-Glucopyranoside	-	-	-	TIMID
Tuber fleeceflower	2,3,5,4'-Tetrahydroxystilbene-2,3-O-Β-D-Glucoside	-	-	-	TIMID
Tuber fleeceflower	2,3,5,4'-Tetrahydroxystilbene-2-O-Β-D-Glucoside	-	-	-	TIMID
Tuber fleeceflower	2,3,5,4'-Tetrahydroxystilbene-2-O-(6''-O-Α-D-Glucopyranosyl)-Β-D-Glucopyranoside	-	-	-	TIMID
Tuber fleeceflower	Polygoacetophenoside	-	-	-	TIMID
Tuber fleeceflower	6-Methoxy-2-Acetyl-3-Methyl-1,4-Naphthoquinone-8-O-Β-D-Glucopyranoside	-	-	-	TIMID
Tuber fleeceflower	1,3-Dihydroxy-6,7-Dimethylxanthone-1-O-Β-D-Glucoside	-	-	-	TIMID
Tuber fleeceflower	1,8-Dihydroxy-3-Methyl-4A,9A-Dihydroanthracene-9,10-Dione	-	-	-	TIMID
Tuber fleeceflower	Omega-Hydroxyemodin	-	-	-	TIMID
Tuber fleeceflower	Piceid	-	-	-	TIMID
Donkey hide gelatin	arginine	-	-	-	BATMAN-TCM
Donkey hide gelatin	histidine	-	-	-	BATMAN-TCM
Donkey hide gelatin	lysine	-	-	-	BATMAN-TCM
