# Supplementary material for: Network analysis and experimental approach to investigate the potential therapeutic mechanism of zishen yutai pills on premature ovarian insufficiency
Source: Heliyon. 2023 Sep 17;9(9):e20025. doi: 10.1016/j.heliyon.2023.e20025 (PMC10559743; doi:10.1016/j.heliyon.2023.e20025)
Supplement: Multimedia component 2 [file mmc2.xlsx]

## Sheet: Sheet1
187 ingredients in Zi Shen Yu Tai Pills collected from the public databases
Ingredient	OB	DL	Database
sesamin	56.55	0.83	TCMSP
NSC63551	39.25	0.76	TCMSP
isorhamnetin	49.6	0.31	TCMSP
beta-sitosterol	36.91	0.75	TCMSP
kaempferol	41.88	0.24	TCMSP
campest-5-en-3beta-ol	37.58	0.71	TCMSP
Isofucosterol	43.78	0.76	TCMSP
matrine	63.77	0.25	TCMSP
sophranol	55.42	0.28	TCMSP
CLR	37.87	0.68	TCMSP
quercetin	46.43	0.28	TCMSP
Diop	43.59	0.39	TCMSP
Stigmasterol	43.83	0.76	TCMSP
Inermin	65.83	0.54	TCMSP
Chrysanthemaxanthin	38.72	0.58	TCMSP
Aposiopolamine	66.65	0.22	TCMSP
Celabenzine	101.88	0.49	TCMSP
Deoxyharringtonine	39.27	0.81	TCMSP
Dianthramine	40.45	0.2	TCMSP
arachidonate	45.57	0.2	TCMSP
Frutinone A	65.9	0.34	TCMSP
ginsenoside rh2	36.32	0.56	TCMSP
Ginsenoside-Rh4_qt	31.11	0.78	TCMSP
Girinimbin	61.22	0.31	TCMSP
Gomisin B	31.99	0.83	TCMSP
malkangunin	57.71	0.63	TCMSP
Panaxadiol	33.09	0.79	TCMSP
suchilactone	57.52	0.56	TCMSP
alexandrin_qt	36.91	0.75	TCMSP
ginsenoside Rg5_qt	39.56	0.79	TCMSP
Fumarine	59.26	0.83	TCMSP
Gentisin	64.06	0.21	TCMSP
sitosterol	36.91	0.75	TCMSP
(E,E)-3,5-Di-O-caffeoylquinic acid	48.14	0.68	TCMSP
Cauloside A_qt	43.32	0.81	TCMSP
Japonine	44.11	0.25	TCMSP
Sylvestroside III	48.02	0.53	TCMSP
Sylvestroside III_qt	56.47	0.43	TCMSP
40957-99-1	57.2	0.62	TCMSP
Mairin	55.38	0.78	TCMSP
olivil	62.23	0.41	TCMSP
Erythraline	49.18	0.55	TCMSP
Acanthoside B	43.35	0.77	TCMSP
AIDS214634	92.43	0.55	TCMSP
3-beta-Hydroxymethyllenetanshiquinone	32.16	0.41	TCMSP
ent-Epicatechin	48.96	0.24	TCMSP
Yangambin	57.53	0.81	TCMSP
Eucommin A	30.51	0.85	TCMSP
(+)-medioresinol	87.19	0.62	TCMSP
(-)-Tabernemontanine	58.67	0.61	TCMSP
Cyclopamine	55.42	0.82	TCMSP
Dehydrodiconiferyl alcohol 4,gamma'-di-O-beta-D-glucopyanoside_qt	51.44	0.4	TCMSP
Dehydrodieugenol	30.1	0.24	TCMSP
Cinchonan-9-al, 6'-methoxy-, (9R)-	68.22	0.4	TCMSP
GBGB	45.58	0.83	TCMSP
Helenalin	77.01	0.19	TCMSP
(+)-Eudesmin	33.29	0.62	TCMSP
4-[(2S,3R)-5-[(E)-3-hydroxyprop-1-enyl]-7-methoxy-3-methylol-2,3-dihydrobenzofuran-2-yl]-2-methoxy-phenol	50.76	0.39	TCMSP
hirsutin_qt	49.81	0.37	TCMSP
liriodendrin_qt	53.14	0.8	TCMSP
beta-carotene	37.18	0.58	TCMSP
(E)-3-[4-[(1R,2R)-2-hydroxy-2-(4-hydroxy-3-methoxy-phenyl)-1-methylol-ethoxy]-3-methoxy-phenyl]acrolein	56.32	0.36	TCMSP
Syringetin	36.82	0.37	TCMSP
2-hydroxy-1,8-dimethoxy-7-methoxymethylanthracenequinone	112.3	0.37	TCMSP
1,6-dihydroxy-5-methoxy-2-(methoxymethyl)-9,10-anthraquinone	104.54	0.34	TCMSP
1-hydroxy-3-methoxy-9,10-anthraquinone	104.33	0.21	TCMSP
2-hydroxy-1,5-dimethoxy-6-(methoxymethyl)-9,10-anthraquinone	95.85	0.37	TCMSP
1-hydroxy-6-hydroxymethylanthracenequinone	81.77	0.21	TCMSP
1,5,7-trihydroxy-6-methoxy-2-methoxymethylanthracenequinone	80.42	0.38	TCMSP
(2R,3S)-(+)-3',5-Dihydroxy-4 ,7-dimethoxydihydroflavonol	77.24	0.33	TCMSP
2-hydroxyethyl 5-hydroxy-2-(2-hydroxybenzoyl)-4-(hydroxymethyl)benzoate	62.32	0.26	TCMSP
isoprincepin	49.12	0.77	TCMSP
americanin A	46.71	0.35	TCMSP
Asperuloside tetraacetate	45.47	0.82	TCMSP
Ohioensin-A	38.13	0.76	TCMSP
3beta,20(R),5-alkenyl-stigmastol	36.91	0.75	TCMSP
3beta-24S(R)-butyl-5-alkenyl-cholestol	35.35	0.82	TCMSP
Supraene	33.55	0.42	TCMSP
Alizarin-2-methylether	32.81	0.21	TCMSP
Ethyl oleate (NF)	32.4	0.19	TCMSP
poriferasta-7,22E-dien-3beta-ol	42.98	0.76	TCMSP
Perlolyrine	65.95	0.27	TCMSP
ZINC03978781	43.83	0.76	TCMSP
7-Methoxy-2-methyl isoflavone	42.56	0.2	TCMSP
Spinasterol	42.98	0.76	TCMSP
luteolin	36.16	0.25	TCMSP
Taraxerol	38.4	0.77	TCMSP
stigmast-7-enol	37.42	0.75	TCMSP
methyl icosa-11,14-dienoate	39.67	0.23	TCMSP
5alpha-Stigmastan-3,6-dione	33.12	0.79	TCMSP
7-(beta-Xylosyl)cephalomannine_qt	38.33	0.29	TCMSP
Daturilin	50.37	0.77	TCMSP
glycitein	50.48	0.24	TCMSP
Spinoside A	39.97	0.4	TCMSP
(8S,9S,10R,13R,14S,17R)-17-[(E,2R,5S)-5-ethyl-6-methylhept-3-en-2-yl]-10,13-dimethyl-1,2,4,7,8,9,11,12,14,15,16,17-dodecahydrocyclopenta[a]phenanthren-3-one	45.4	0.76	TCMSP
11-Hydroxyrankinidine	40	0.66	TCMSP
12-senecioyl-2E,8E,10E-atractylentriol	62.4	0.22	TCMSP
14-acetyl-12-senecioyl-2E,8E,10E-atractylentriol	60.31	0.31	TCMSP
14-acetyl-12-senecioyl-2E,8Z,10E-atractylentriol	63.37	0.3	TCMSP
α-Amyrin	39.51	0.76	TCMSP
(3S,8S,9S,10R,13R,14S,17R)-10,13-dimethyl-17-[(2R,5S)-5-propan-2-yloctan-2-yl]-2,3,4,7,8,9,11,12,14,15,16,17-dodecahydro-1H-cyclopenta[a]phenanthren-3-ol	36.23	0.78	TCMSP
3β-acetoxyatractylone	54.07	0.22	TCMSP
8β-ethoxy atractylenolide Ⅲ	35.95	0.21	TCMSP
Mandenol	42	0.19	TCMSP
atropine	45.97	0.19	TCMSP
(E,E)-1-ethyl octadeca-3,13-dienoate	42	0.19	TCMSP
Ethyl linolenate	46.1	0.2	TCMSP
Physalin A	91.71	0.27	TCMSP
7-O-Methylluteolin-6-C-beta-glucoside_qt	40.77	0.3	TCMSP
14b-pregnane	34.78	0.34	TCMSP
methyl (1R,4aS,7R,7aS)-4a,7-dihydroxy-7-methyl-1-[(2S,3R,4S,5S,6R)-3,4,5-trihydroxy-6-(hydroxymethyl)oxan-2-yl]oxy-1,5,6,7a-tetrahydrocyclopenta[d]pyran-4-carboxylate	39.43	0.47	TCMSP
delta-Carotene	31.8	0.55	TCMSP
Cryptoxanthin monoepoxide	46.95	0.56	TCMSP
Lantadene A	38.68	0.57	TCMSP
Physcion-8-O-beta-D-gentiobioside	43.9	0.62	TCMSP
Lophenol	38.13	0.71	TCMSP
campesterol	37.58	0.71	TCMSP
6-Fluoroindole-7-Dehydrocholesterol	43.73	0.72	TCMSP
31-norlanost-9(11)-enol	38.35	0.72	TCMSP
31-norlanosterol	42.2	0.73	TCMSP
lanost-8-en-3beta-ol	34.23	0.74	TCMSP
lanost-8-enol	34.23	0.74	TCMSP
LAN	42.12	0.75	TCMSP
4,24-methyllophenol	37.83	0.75	TCMSP
24-methyl-31-norlanost-9(11)-enol	38	0.75	TCMSP
24-ethylcholest-22-enol	37.09	0.75	TCMSP
4alpha,24-dimethylcholesta-7,24-dienol	42.65	0.75	TCMSP
daucosterol_qt	36.91	0.75	TCMSP
24-methylidenelophenol	44.19	0.75	TCMSP
24-ethylcholesta-5,22-dienol	43.83	0.76	TCMSP
Obtusifoliol	42.55	0.76	TCMSP
Fucosterol	43.78	0.76	TCMSP
4alpha,14alpha,24-trimethylcholesta-8,24-dienol	38.91	0.76	TCMSP
cyanin	47.42	0.76	TCMSP
24-methylenelanost-8-enol	42.37	0.77	TCMSP
Cycloartenol	38.69	0.78	TCMSP
4alpha-methyl-24-ethylcholesta-7,24-dienol	42.3	0.78	TCMSP
Sitosterol alpha1	43.28	0.78	TCMSP
Cycloeucalenol	39.73	0.79	TCMSP
24-Methylenecycloartan-3beta,21-diol	37.32	0.8	TCMSP
31-Norcyclolaudenol	38.68	0.81	TCMSP
(24R)-4alpha-Methyl-24-ethylcholesta-7,25-dien-3beta-ylacetate	46.36	0.84	TCMSP
(2R)-5,7-dihydroxy-2-(4-hydroxyphenyl)chroman-4-one	42.36	0.21	TCMSP
24-methylenecyloartanone	41.11	0.79	TCMSP
dammaradienyl acetate	44.83	0.83	TCMSP
cycloartenol acetate	41.11	0.8	TCMSP
24-Ethylcholest-4-en-3-one	36.08	0.76	TCMSP
poriferast-5-en-3beta-ol	36.91	0.75	TCMSP
Sitosteryl acetate	40.39	0.85	TCMSP
icosa-11,14,17-trienoic acid methyl ester	44.81	0.23	TCMSP
vitamin-e	32.29	0.7	TCMSP
(5S,8S,9S,10R,13R,14S,17R)-17-[(1R,4R)-4-ethyl-1,5-dimethylhexyl]-10,13-dimethyl-2,4,5,7,8,9,11,12,14,15,16,17-dodecahydro-1H-cyclopenta[a]phenanthrene-3,6-dione	33.12	0.79	TCMSP
Stigmasta-5,22-dien-3-beta-yl acetate	46.44	0.86	TCMSP
Calcium Phosphate	-	-	BATMAN-TCM
Calcium Carbonate	-	-	BATMAN-TCM
Risedronic Acid	-	-	TIMID
Tetrahydroxytaxadiene	-	-	BATMAN-TCM
Questin	-	-	BATMAN-TCM
Gamma-Sitosterol	-	-	BATMAN-TCM
Fetidine	-	-	BATMAN-TCM
Physcion	-	-	BATMAN-TCM
Rhein	-	-	BATMAN-TCM
Emodin	-	-	BATMAN-TCM
Chrysophanol	-	-	BATMAN-TCM
Polygodial	-	-	BATMAN-TCM
N-Trans-Feruloyltyramine	-	-	BATMAN-TCM
Citreorosein	-	-	BATMAN-TCM
Chrysazin	-	-	BATMAN-TCM
Resveratrol	-	-	BATMAN-TCM
Polygalacic Acid	-	-	BATMAN-TCM
Emodin Anthrone	-	-	BATMAN-TCM
Chrysarobin	-	-	BATMAN-TCM
Danthron	-	-	TIMID
Procyanidin B1 3'-O-Gallate	-	-	TIMID
2,3,5,4'-Tetrahydroxystilbene-2-O-(6''-O-Acetyl)-Β-D-Glucopyranoside	-	-	TIMID
2,3,5,4'-Tetrahydroxystilbene-2,3-O-Β-D-Glucoside	-	-	TIMID
2,3,5,4'-Tetrahydroxystilbene-2-O-Β-D-Glucoside	-	-	TIMID
2,3,5,4'-Tetrahydroxystilbene-2-O-(6''-O-Α-D-Glucopyranosyl)-Β-D-Glucopyranoside	-	-	TIMID
Polygoacetophenoside	-	-	TIMID
6-Methoxy-2-Acetyl-3-Methyl-1,4-Naphthoquinone-8-O-Β-D-Glucopyranoside	-	-	TIMID
1,3-Dihydroxy-6,7-Dimethylxanthone-1-O-Β-D-Glucoside	-	-	TIMID
1,8-Dihydroxy-3-Methyl-4A,9A-Dihydroanthracene-9,10-Dione	-	-	TIMID
Omega-Hydroxyemodin	-	-	TIMID
Piceid	-	-	TIMID
arginine	-	-	BATMAN-TCM
histidine	-	-	BATMAN-TCM
lysine	-	-	BATMAN-TCM
