# Supplementary material for: Network analysis and experimental approach to investigate the potential therapeutic mechanism of zishen yutai pills on premature ovarian insufficiency
Source: Heliyon. 2023 Sep 17;9(9):e20025. doi: 10.1016/j.heliyon.2023.e20025 (PMC10559743; doi:10.1016/j.heliyon.2023.e20025)
Supplement: Multimedia component 3 [file mmc3.xlsx]

## Sheet: Sheet1
187 ingredients in Zi Shen Yu Tai Pills collected from the public databases
Ingredient	Target	Symbol	Uniprot ID
sesamin	Induced myeloid leukemia cell differentiation protein Mcl-1	MCL1	Q07820
sesamin	c-Jun N-terminal kinase 2	MAPK9	P45984
sesamin	Arachidonate 5-lipoxygenase	ALOX5	P09917
sesamin	Sodium/glucose cotransporter 2	SLC5A2	P31639
sesamin	Norepinephrine transporter	SLC6A2	P23975
sesamin	Dopamine transporter	SLC6A3	Q01959
sesamin	Platelet activating factor receptor	PTAFR	P25105
sesamin	Acyl coenzyme A:cholesterol acyltransferase 1	SOAT1	P35610
sesamin	Acyl coenzyme A:cholesterol acyltransferase 2	SOAT2	O75908
sesamin	Hypoxia-inducible factor 1 alpha (by homology)	HIF1A	Q16665
sesamin	Free fatty acid receptor 1	FFAR1	O14842
NSC63551	Cytochrome P450 19A1	CYP19A1	P11511
NSC63551	Anandamide amidohydrolase	FAAH	O00519
NSC63551	Cathepsin D	CTSD	P07339
NSC63551	Vanilloid receptor	TRPV1	Q8NER1
NSC63551	Steroid 5-alpha-reductase 1	SRD5A1	P18405
NSC63551	Steroid 5-alpha-reductase 2	SRD5A2	P31213
NSC63551	Cyclooxygenase-1	PTGS1	P23219
NSC63551	Glucocorticoid receptor	NR3C1	P04150
NSC63551	Progesterone receptor	PGR	P06401
NSC63551	Cytochrome P450 17A1	CYP17A1	P05093
NSC63551	Androgen Receptor	AR	P10275
NSC63551	C-C chemokine receptor type 5	CCR5	P51681
NSC63551	Protein-tyrosine phosphatase 1B	PTPN1	P18031
NSC63551	Pregnane X receptor	NR1I2	O75469
NSC63551	Mineralocorticoid receptor	NR3C2	P08235
NSC63551	Corticosteroid binding globulin	SERPINA6	P08185
NSC63551	Sigma opioid receptor	SIGMAR1	Q99720
NSC63551	Testis-specific androgen-binding protein	SHBG	P04278
NSC63551	Fatty acid-binding protein, liver (by homology)	FABP1	P07148
NSC63551	Estradiol 17-beta-dehydrogenase 3	HSD17B3	P37058
NSC63551	Protein-tyrosine phosphatase 1C	PTPN6	P29350
NSC63551	T-cell protein-tyrosine phosphatase	PTPN2	P17706
NSC63551	Peroxisome proliferator-activated receptor gamma	PPARG	P37231
NSC63551	Peroxisome proliferator-activated receptor alpha	PPARA	Q07869
NSC63551	Fatty acid binding protein adipocyte	FABP4	P15090
NSC63551	Fatty acid binding protein muscle	FABP3	P05413
NSC63551	Fatty acid binding protein epidermal	FABP5	Q01469
NSC63551	Cannabinoid receptor 1	CNR1	P21554
NSC63551	Transient receptor potential cation channel subfamily A member 1	TRPA1	O75762
NSC63551	HMG-CoA reductase	HMGCR	P04035
NSC63551	Cytochrome P450 51 (by homology)	CYP51A1	Q16850
NSC63551	Prostaglandin E synthase	PTGES	O14684
NSC63551	Niemann-Pick C1-like protein 1	NPC1L1	Q9UHC9
NSC63551	Glucose-6-phosphate 1-dehydrogenase	G6PD	P11413
NSC63551	LXR-alpha	NR1H3	Q13133
NSC63551	11-beta-hydroxysteroid dehydrogenase 1	HSD11B1	P28845
NSC63551	3-beta-hydroxysteroid dehydrogenase/delta 5-->4-isomerase type I	HSD3B1	P14060
NSC63551	3-keto-steroid reductase	HSD17B7	P56937
NSC63551	Protein farnesyltransferase	FNTA FNTB	P49354 P49356
NSC63551	C-C chemokine receptor type 2	CCR2	P41597
NSC63551	Nuclear receptor subfamily 1 group I member 3 (by homology)	NR1I3	Q14994
NSC63551	DNA polymerase beta	POLB	P06746
NSC63551	Receptor-type tyrosine-protein phosphatase F (LAR)	PTPRF	P10586
NSC63551	Phospholipase A2 group 1B	PLA2G1B	P04054
NSC63551	Low molecular weight phosphotyrosine protein phosphatase	ACP1	P24666
NSC63551	Aldo-keto reductase family 1 member B10	AKR1B10	O60218
NSC63551	Protein Mdm4	MDM4	O15151
NSC63551	p53-binding protein Mdm-2	MDM2	Q00987
NSC63551	Cathepsin K	CTSK	P43235
NSC63551	Acyl-CoA desaturase	SCD	O00767
NSC63551	Nitric oxide synthase, inducible (by homology)	NOS2	P35228
NSC63551	Telomerase reverse transcriptase	TERT	O14746
NSC63551	Kinesin-like protein 1	KIF11	P52732
isorhamnetin	Xanthine dehydrogenase	XDH	P47989
isorhamnetin	Carbonic anhydrase II	CA2	P00918
isorhamnetin	Carbonic anhydrase VII	CA7	P43166
isorhamnetin	Carbonic anhydrase XII	CA12	O43570
isorhamnetin	Carbonic anhydrase IV	CA4	P22748
isorhamnetin	Cytochrome P450 1B1	CYP1B1	Q16678
isorhamnetin	Multidrug resistance-associated protein 1	ABCC1	P33527
isorhamnetin	NADPH oxidase 4	NOX4	Q9NPH5
isorhamnetin	Aldose reductase	AKR1B1	P15121
isorhamnetin	ATP-binding cassette sub-family G member 2	ABCG2	Q9UNQ0
isorhamnetin	Acetylcholinesterase	ACHE	P22303
isorhamnetin	Arachidonate 15-lipoxygenase	ALOX15	P16050
isorhamnetin	Arachidonate 12-lipoxygenase	ALOX12	P18054
isorhamnetin	Insulin-like growth factor I receptor	IGF1R	P08069
isorhamnetin	Epidermal growth factor receptor erbB1	EGFR	P00533
isorhamnetin	Vasopressin V2 receptor	AVPR2	P30518
isorhamnetin	Monoamine oxidase A	MAOA	P21397
isorhamnetin	Tyrosine-protein kinase receptor FLT3	FLT3	P36888
isorhamnetin	Cytochrome P450 19A1	CYP19A1	P11511
isorhamnetin	Thrombin	F2	P00734
isorhamnetin	Serine/threonine-protein kinase PIM1	PIM1	P11309
isorhamnetin	Arachidonate 5-lipoxygenase	ALOX5	P09917
isorhamnetin	Serine/threonine-protein kinase Aurora-B	AURKB	Q96GD4
isorhamnetin	Dopamine D4 receptor	DRD4	P21917
isorhamnetin	Adenosine A1 receptor (by homology)	ADORA1	P30542
isorhamnetin	Glyoxalase I	GLO1	Q04760
isorhamnetin	Myeloperoxidase	MPO	P05164
isorhamnetin	PI3-kinase p85-alpha subunit	PIK3R1	P27986
isorhamnetin	Adenosine A2a receptor (by homology)	ADORA2A	P29274
isorhamnetin	Death-associated protein kinase 1	DAPK1	P53355
isorhamnetin	Liver glycogen phosphorylase	PYGL	P06737
isorhamnetin	Carbonic anhydrase I	CA1	P00915
isorhamnetin	Glycogen synthase kinase-3 beta	GSK3B	P49841
isorhamnetin	Tyrosine-protein kinase SRC	SRC	P12931
isorhamnetin	Focal adhesion kinase 1	PTK2	Q05397
isorhamnetin	Estradiol 17-beta-dehydrogenase 2	HSD17B2	P37059
isorhamnetin	Vascular endothelial growth factor receptor 2	KDR	P35968
isorhamnetin	Matrix metalloproteinase 13	MMP13	P45452
isorhamnetin	Matrix metalloproteinase 3	MMP3	P08254
isorhamnetin	Carbonic anhydrase III	CA3	P07451
isorhamnetin	Serine/threonine-protein kinase PLK1	PLK1	P53350
isorhamnetin	Carbonic anhydrase VI	CA6	P23280
isorhamnetin	Cyclin-dependent kinase 1	CDK1	P06493
isorhamnetin	Matrix metalloproteinase 9	MMP9	P14780
isorhamnetin	Matrix metalloproteinase 2	MMP2	P08253
isorhamnetin	Protein kinase N1	PKN1	Q16512
isorhamnetin	Carbonic anhydrase XIV	CA14	Q9ULX7
isorhamnetin	Carbonic anhydrase IX	CA9	Q16790
isorhamnetin	Casein kinase II alpha	CSNK2A1	P68400
isorhamnetin	Hepatocyte growth factor receptor	MET	P08581
isorhamnetin	Serine/threonine-protein kinase NEK2	NEK2	P51955
isorhamnetin	Interleukin-8 receptor A	CXCR1	P25024
isorhamnetin	CaM kinase II beta	CAMK2B	Q13554
isorhamnetin	ALK tyrosine kinase receptor	ALK	Q9UM73
isorhamnetin	Serine/threonine-protein kinase AKT	AKT1	P31749
isorhamnetin	P-glycoprotein 1	ABCB1	P08183
isorhamnetin	Serine/threonine-protein kinase NEK6	NEK6	Q9HC98
isorhamnetin	Phospholipase A2 group 1B	PLA2G1B	P04054
isorhamnetin	Carbonic anhydrase VA	CA5A	P35218
isorhamnetin	Beta-secretase 1	BACE1	P56817
isorhamnetin	Tyrosine-protein kinase receptor UFO	AXL	P30530
isorhamnetin	NUAK family SNF1-like kinase 1	NUAK1	O60285
isorhamnetin	Aldo-keto reductase family 1 member C2 (by homology)	AKR1C2	P52895
isorhamnetin	Aldo-keto reductase family 1 member C1 (by homology)	AKR1C1	Q04828
isorhamnetin	Aldo-keto-reductase family 1 member C3 (by homology)	AKR1C3	P42330
isorhamnetin	Aldo-keto reductase family 1 member C4 (by homology)	AKR1C4	P17516
isorhamnetin	Carbonic anhydrase XIII (by homology)	CA13	Q8N1Q1
isorhamnetin	Aldehyde reductase (by homology)	AKR1A1	P14550
isorhamnetin	G-protein coupled receptor 35	GPR35	Q9HC97
isorhamnetin	Microtubule-associated protein tau	MAPT	P10636
isorhamnetin	Lysine-specific demethylase 4D-like	KDM4E	B2RXH2
isorhamnetin	DNA topoisomerase II alpha	TOP2A	P11388
isorhamnetin	Insulin receptor	INSR	P06213
isorhamnetin	Myosin light chain kinase, smooth muscle	MYLK	Q15746
isorhamnetin	Tyrosine-protein kinase SYK	SYK	P43405
isorhamnetin	PI3-kinase p110-gamma subunit	PIK3CG	P48736
isorhamnetin	DNA-(apurinic or apyrimidinic site) lyase	APEX1	P27695
isorhamnetin	Cyclin-dependent kinase 5/CDK5 activator 1	CDK5R1 CDK5	Q15078 Q00535
isorhamnetin	Cyclin-dependent kinase 1/cyclin B	CCNB3 CDK1 CCNB1 CCNB2	Q8WWL7 P06493 P14635 O95067
isorhamnetin	Cyclin-dependent kinase 6	CDK6	Q00534
isorhamnetin	Cyclin-dependent kinase 2	CDK2	P24941
isorhamnetin	Arginase-1 (by homology)	ARG1	P05089
isorhamnetin	Beta amyloid A4 protein	APP	P05067
isorhamnetin	Induced myeloid leukemia cell differentiation protein Mcl-1	MCL1	Q07820
isorhamnetin	Telomerase reverse transcriptase	TERT	O14746
isorhamnetin	Tyrosinase	TYR	P14679
isorhamnetin	Estradiol 17-beta-dehydrogenase 1	HSD17B1	P14061
isorhamnetin	Aryl hydrocarbon receptor	AHR	P35869
isorhamnetin	Estrogen-related receptor alpha	ESRRA	P11474
isorhamnetin	Receptor-type tyrosine-protein phosphatase S	PTPRS	Q13332
isorhamnetin	Plasminogen	PLG	P00747
isorhamnetin	Estrogen receptor beta	ESR2	Q92731
isorhamnetin	DNA-3-methyladenine glycosylase	MPG	P29372
isorhamnetin	Solute carrier family 22 member 12	SLC22A12	Q96S37
isorhamnetin	Poly [ADP-ribose] polymerase-1	PARP1	P09874
isorhamnetin	Transthyretin	TTR	P02766
isorhamnetin	Matrix metalloproteinase 12	MMP12	P39900
isorhamnetin	Lymphocyte differentiation antigen CD38	CD38	P28907
isorhamnetin	Aldo-keto reductase family 1 member B10	AKR1B10	O60218
isorhamnetin	Tankyrase-2	TNKS2	Q9H2K2
beta-sitosterol	HMG-CoA reductase	HMGCR	P04035
beta-sitosterol	Cytochrome P450 51 (by homology)	CYP51A1	Q16850
beta-sitosterol	Androgen Receptor	AR	P10275
beta-sitosterol	Niemann-Pick C1-like protein 1	NPC1L1	Q9UHC9
beta-sitosterol	LXR-alpha	NR1H3	Q13133
beta-sitosterol	Cytochrome P450 17A1	CYP17A1	P05093
beta-sitosterol	Nuclear receptor ROR-gamma	RORC	P51449
beta-sitosterol	Cytochrome P450 19A1	CYP19A1	P11511
beta-sitosterol	Estrogen receptor beta	ESR2	Q92731
beta-sitosterol	Estrogen receptor alpha	ESR1	P03372
beta-sitosterol	Testis-specific androgen-binding protein	SHBG	P04278
beta-sitosterol	Sterol regulatory element-binding protein 2	SREBF2	Q12772
beta-sitosterol	Cytochrome P450 2C19	CYP2C19	P33261
beta-sitosterol	Norepinephrine transporter	SLC6A2	P23975
beta-sitosterol	Butyrylcholinesterase	BCHE	P06276
beta-sitosterol	Nuclear receptor ROR-alpha	RORA	P35398
beta-sitosterol	Protein-tyrosine phosphatase 1B	PTPN1	P18031
beta-sitosterol	Corticosteroid binding globulin	SERPINA6	P08185
beta-sitosterol	Serotonin transporter	SLC6A4	P31645
beta-sitosterol	Glucose-6-phosphate 1-dehydrogenase	G6PD	P11413
beta-sitosterol	Nuclear receptor subfamily 1 group I member 3 (by homology)	NR1I3	Q14994
beta-sitosterol	Muscarinic acetylcholine receptor M2	CHRM2	P08172
beta-sitosterol	Acetylcholinesterase	ACHE	P22303
beta-sitosterol	Vitamin D receptor	VDR	P11473
beta-sitosterol	Carboxylesterase 2	CES2	O00748
beta-sitosterol	LXR-beta	NR1H2	P55055
beta-sitosterol	Dual specificity phosphatase Cdc25A	CDC25A	P30304
beta-sitosterol	Prostanoid EP1 receptor (by homology)	PTGER1	P34995
beta-sitosterol	Prostanoid EP2 receptor (by homology)	PTGER2	P43116
beta-sitosterol	11-beta-hydroxysteroid dehydrogenase 1	HSD11B1	P28845
beta-sitosterol	Anti-estrogen binding site (AEBS) (by homology)	DHCR7	Q9UBM7
beta-sitosterol	Glycine receptor subunit alpha-1	GLRA1	P23415
beta-sitosterol	Peroxisome proliferator-activated receptor delta	PPARD	Q03181
beta-sitosterol	Squalene monooxygenase	SQLE	Q14534
beta-sitosterol	Protein-tyrosine phosphatase 1C	PTPN6	P29350
beta-sitosterol	Squalene synthetase (by homology)	FDFT1	P37268
beta-sitosterol	Nitric oxide synthase, inducible (by homology)	NOS2	P35228
beta-sitosterol	Glucocorticoid receptor	NR3C1	P04150
beta-sitosterol	Dual specificity phosphatase Cdc25B	CDC25B	P30305
beta-sitosterol	Sonic hedgehog protein (by homology)	SHH	Q15465
beta-sitosterol	UDP-glucuronosyltransferase 2B7	UGT2B7	P16662
beta-sitosterol	11-beta-hydroxysteroid dehydrogenase 2	HSD11B2	P80365
beta-sitosterol	Dopamine D2 receptor	DRD2	P14416
beta-sitosterol	DNA polymerase beta (by homology)	POLB	P06746
kaempferol	NADPH oxidase 4	NOX4	Q9NPH5
kaempferol	Aldose reductase (by homology)	AKR1B1	P15121
kaempferol	Xanthine dehydrogenase	XDH	P47989
kaempferol	Tyrosinase	TYR	P14679
kaempferol	Tyrosine-protein kinase receptor FLT3	FLT3	P36888
kaempferol	Carbonic anhydrase II	CA2	P00918
kaempferol	Arachidonate 5-lipoxygenase	ALOX5	P09917
kaempferol	Carbonic anhydrase VII	CA7	P43166
kaempferol	Estradiol 17-beta-dehydrogenase 2	HSD17B2	P37059
kaempferol	Multidrug resistance-associated protein 1	ABCC1	P33527
kaempferol	Estradiol 17-beta-dehydrogenase 1	HSD17B1	P14061
kaempferol	Aryl hydrocarbon receptor	AHR	P35869
kaempferol	Carbonic anhydrase XII	CA12	O43570
kaempferol	Estrogen-related receptor alpha	ESRRA	P11474
kaempferol	P-glycoprotein 1	ABCB1	P08183
kaempferol	Cytochrome P450 1B1	CYP1B1	Q16678
kaempferol	ATP-binding cassette sub-family G member 2	ABCG2	Q9UNQ0
kaempferol	Adenosine A1 receptor (by homology)	ADORA1	P30542
kaempferol	Carbonic anhydrase IV	CA4	P22748
kaempferol	Acetylcholinesterase	ACHE	P22303
kaempferol	Monoamine oxidase A	MAOA	P21397
kaempferol	Glyoxalase I	GLO1	Q04760
kaempferol	Tyrosine-protein kinase SYK	SYK	P43405
kaempferol	Glycogen synthase kinase-3 beta	GSK3B	P49841
kaempferol	Matrix metalloproteinase 9	MMP9	P14780
kaempferol	Matrix metalloproteinase 2	MMP2	P08253
kaempferol	Arachidonate 15-lipoxygenase	ALOX15	P16050
kaempferol	Arachidonate 12-lipoxygenase	ALOX12	P18054
kaempferol	Receptor-type tyrosine-protein phosphatase S	PTPRS	Q13332
kaempferol	Adenosine A2a receptor (by homology)	ADORA2A	P29274
kaempferol	Cyclin-dependent kinase 5/CDK5 activator 1	CDK5R1 CDK5	Q15078 Q00535
kaempferol	Cyclin-dependent kinase 1/cyclin B	CCNB3 CDK1 CCNB1 CCNB2	Q8WWL7 P06493 P14635 O95067
kaempferol	Arginase-1 (by homology)	ARG1	P05089
kaempferol	G-protein coupled receptor 35	GPR35	Q9HC97
kaempferol	Estrogen receptor beta	ESR2	Q92731
kaempferol	Death-associated protein kinase 1	DAPK1	P53355
kaempferol	DNA-3-methyladenine glycosylase	MPG	P29372
kaempferol	Solute carrier family 22 member 12	SLC22A12	Q96S37
kaempferol	Transthyretin	TTR	P02766
kaempferol	Aldo-keto reductase family 1 member B10	AKR1B10	O60218
kaempferol	Tankyrase-2	TNKS2	Q9H2K2
kaempferol	Tankyrase-1	TNKS	O95271
kaempferol	Cyclin-dependent kinase 6	CDK6	Q00534
kaempferol	Cyclin-dependent kinase 2	CDK2	P24941
kaempferol	Cytochrome P450 19A1	CYP19A1	P11511
kaempferol	Casein kinase II alpha	CSNK2A1	P68400
kaempferol	Epidermal growth factor receptor erbB1	EGFR	P00533
kaempferol	Vasopressin V2 receptor	AVPR2	P30518
kaempferol	Insulin-like growth factor I receptor	IGF1R	P08069
kaempferol	Thrombin	F2	P00734
kaempferol	Serine/threonine-protein kinase PIM1	PIM1	P11309
kaempferol	Serine/threonine-protein kinase Aurora-B	AURKB	Q96GD4
kaempferol	Dopamine D4 receptor	DRD4	P21917
kaempferol	Myeloperoxidase	MPO	P05164
kaempferol	PI3-kinase p85-alpha subunit	PIK3R1	P27986
kaempferol	Liver glycogen phosphorylase	PYGL	P06737
kaempferol	Carbonic anhydrase I	CA1	P00915
kaempferol	Tyrosine-protein kinase SRC	SRC	P12931
kaempferol	Focal adhesion kinase 1	PTK2	Q05397
kaempferol	Vascular endothelial growth factor receptor 2	KDR	P35968
kaempferol	Matrix metalloproteinase 13	MMP13	P45452
kaempferol	Matrix metalloproteinase 3	MMP3	P08254
kaempferol	Carbonic anhydrase III	CA3	P07451
kaempferol	Serine/threonine-protein kinase PLK1	PLK1	P53350
kaempferol	Carbonic anhydrase VI	CA6	P23280
kaempferol	Cyclin-dependent kinase 1	CDK1	P06493
kaempferol	Protein kinase N1	PKN1	Q16512
kaempferol	Carbonic anhydrase XIV	CA14	Q9ULX7
kaempferol	Carbonic anhydrase IX	CA9	Q16790
kaempferol	Hepatocyte growth factor receptor	MET	P08581
kaempferol	Serine/threonine-protein kinase NEK2	NEK2	P51955
kaempferol	Interleukin-8 receptor A	CXCR1	P25024
kaempferol	CaM kinase II beta	CAMK2B	Q13554
kaempferol	ALK tyrosine kinase receptor	ALK	Q9UM73
kaempferol	Serine/threonine-protein kinase AKT	AKT1	P31749
kaempferol	Serine/threonine-protein kinase NEK6	NEK6	Q9HC98
kaempferol	Phospholipase A2 group 1B	PLA2G1B	P04054
kaempferol	Carbonic anhydrase VA	CA5A	P35218
kaempferol	Beta-secretase 1	BACE1	P56817
kaempferol	Tyrosine-protein kinase receptor UFO	AXL	P30530
kaempferol	NUAK family SNF1-like kinase 1	NUAK1	O60285
kaempferol	Aldo-keto reductase family 1 member C2 (by homology)	AKR1C2	P52895
kaempferol	Aldo-keto reductase family 1 member C1 (by homology)	AKR1C1	Q04828
kaempferol	Aldo-keto-reductase family 1 member C3 (by homology)	AKR1C3	P42330
kaempferol	Aldo-keto reductase family 1 member C4 (by homology)	AKR1C4	P17516
kaempferol	Carbonic anhydrase XIII (by homology)	CA13	Q8N1Q1
kaempferol	Aldehyde reductase (by homology)	AKR1A1	P14550
kaempferol	Beta amyloid A4 protein	APP	P05067
kaempferol	Poly [ADP-ribose] polymerase-1	PARP1	P09874
kaempferol	Matrix metalloproteinase 12	MMP12	P39900
kaempferol	Lymphocyte differentiation antigen CD38	CD38	P28907
kaempferol	DNA topoisomerase I (by homology)	TOP1	P11387
kaempferol	Estrogen receptor alpha	ESR1	P03372
kaempferol	Cyclooxygenase-2	PTGS2	P35354
kaempferol	Cystic fibrosis transmembrane conductance regulator	CFTR	P13569
kaempferol	6-phosphofructo-2-kinase/fructose-2,6-bisphosphatase 3	PFKFB3	Q16875
kaempferol	AMY1C	AMY1A	P04745
kaempferol	G protein-coupled receptor kinase 6	GRK6	P43250
kaempferol	Telomerase reverse transcriptase	TERT	O14746
kaempferol	Microtubule-associated protein tau	MAPT	P10636
campest-5-en-3beta-ol	HMG-CoA reductase	HMGCR	P04035
campest-5-en-4beta-ol	Cytochrome P450 51 (by homology)	CYP51A1	Q16850
campest-5-en-5beta-ol	LXR-alpha	NR1H3	Q13133
campest-5-en-6beta-ol	Cytochrome P450 17A1	CYP17A1	P05093
campest-5-en-7beta-ol	Androgen Receptor	AR	P10275
campest-5-en-8beta-ol	Niemann-Pick C1-like protein 1	NPC1L1	Q9UHC9
campest-5-en-9beta-ol	Estrogen receptor beta	ESR2	Q92731
campest-5-en-10beta-ol	Nuclear receptor ROR-gamma	RORC	P51449
campest-5-en-11beta-ol	Cytochrome P450 19A1	CYP19A1	P11511
campest-5-en-12beta-ol	Estrogen receptor alpha	ESR1	P03372
campest-5-en-13beta-ol	Testis-specific androgen-binding protein	SHBG	P04278
campest-5-en-14beta-ol	Sterol regulatory element-binding protein 2	SREBF2	Q12772
campest-5-en-15beta-ol	Norepinephrine transporter	SLC6A2	P23975
campest-5-en-16beta-ol	Nuclear receptor ROR-alpha	RORA	P35398
campest-5-en-17beta-ol	Protein-tyrosine phosphatase 1B	PTPN1	P18031
campest-5-en-18beta-ol	Corticosteroid binding globulin	SERPINA6	P08185
campest-5-en-19beta-ol	Butyrylcholinesterase	BCHE	P06276
campest-5-en-20beta-ol	Serotonin transporter	SLC6A4	P31645
Isofucosterol	Cytochrome P450 19A1	CYP19A1	P11511
Isofucosterol	Sterol regulatory element-binding protein 2	SREBF2	Q12772
Isofucosterol	Niemann-Pick C1-like protein 1	NPC1L1	Q9UHC9
Isofucosterol	Androgen Receptor	AR	P10275
Isofucosterol	Estrogen receptor alpha	ESR1	P03372
Isofucosterol	Estrogen receptor beta	ESR2	Q92731
Isofucosterol	Cytochrome P450 17A1	CYP17A1	P05093
Isofucosterol	HMG-CoA reductase	HMGCR	P04035
Isofucosterol	LXR-alpha	NR1H3	Q13133
Isofucosterol	Testis-specific androgen-binding protein	SHBG	P04278
Isofucosterol	Nuclear receptor ROR-gamma	RORC	P51449
Isofucosterol	Cytochrome P450 51	CYP51A1	Q16850
Isofucosterol	Nuclear receptor ROR-alpha	RORA	P35398
Isofucosterol	Butyrylcholinesterase	BCHE	P06276
Isofucosterol	Corticosteroid binding globulin	SERPINA6	P08185
Isofucosterol	Muscarinic acetylcholine receptor M2	CHRM2	P08172
Isofucosterol	Acetylcholinesterase	ACHE	P22303
Isofucosterol	Norepinephrine transporter	SLC6A2	P23975
Isofucosterol	Serotonin transporter	SLC6A4	P31645
Isofucosterol	Cytochrome P450 2C19	CYP2C19	P33261
Isofucosterol	Protein-tyrosine phosphatase 1B	PTPN1	P18031
Isofucosterol	Glucose-6-phosphate 1-dehydrogenase	G6PD	P11413
Isofucosterol	Prostanoid EP1 receptor (by homology)	PTGER1	P34995
Isofucosterol	Prostanoid EP2 receptor (by homology)	PTGER2	P43116
Isofucosterol	Thromboxane-A synthase	TBXAS1	P24557
Isofucosterol	Prostaglandin E synthase	PTGES	O14684
Isofucosterol	Nuclear receptor subfamily 1 group I member 3	NR1I3	Q14994
Isofucosterol	Dual specificity phosphatase Cdc25A	CDC25A	P30304
Isofucosterol	Peroxisome proliferator-activated receptor alpha	PPARA	Q07869
Isofucosterol	Peroxisome proliferator-activated receptor delta	PPARD	Q03181
Isofucosterol	Squalene monooxygenase	SQLE	Q14534
Isofucosterol	11-beta-hydroxysteroid dehydrogenase 1	HSD11B1	P28845
Isofucosterol	LXR-beta	NR1H2	P55055
Isofucosterol	Protein-tyrosine phosphatase 1C	PTPN6	P29350
Isofucosterol	T-cell protein-tyrosine phosphatase	PTPN2	P17706
Isofucosterol	Anti-estrogen binding site (AEBS) (by homology)	DHCR7	Q9UBM7
Isofucosterol	Glucocorticoid receptor	NR3C1	P04150
Isofucosterol	Sonic hedgehog protein (by homology)	SHH	Q15465
Isofucosterol	Peroxisome proliferator-activated receptor gamma	PPARG	P37231
Isofucosterol	DNA polymerase beta (by homology)	POLB	P06746
matrine	Neuronal acetylcholine receptor; alpha4/beta2	CHRNA4 CHRNB2	P43681 P17787
matrine	Neuronal acetylcholine receptor; alpha3/beta4	CHRNA3 CHRNB4	P32297 P30926
matrine	Neuronal acetylcholine receptor protein alpha-7 subunit	CHRNA7	P36544
matrine	Dynamin-1	DNM1	Q05193
matrine	Epoxide hydrolase 1	EPHX1	P07099
matrine	Butyrylcholinesterase	BCHE	P06276
matrine	Steroid 5-alpha-reductase 2	SRD5A2	P31213
matrine	3-keto-steroid reductase	HSD17B7	P56937
matrine	11-beta-hydroxysteroid dehydrogenase 1	HSD11B1	P28845
matrine	N-acylsphingosine-amidohydrolase	NAAA	Q02083
matrine	Polyamine oxidase	PAOX	Q6QHF9
matrine	Steroid 5-alpha-reductase 1	SRD5A1	P18405
matrine	Metabotropic glutamate receptor 5	GRM5	P41594
matrine	Integrin alpha-IIb/beta-3	ITGA2B ITGB3	P08514 P05106
matrine	Cathepsin L	CTSL	P07711
matrine	Cathepsin (B and K)	CTSB	P07858
matrine	Aminopeptidase B	RNPEP	Q9H4A4
matrine	Aspartyl aminopeptidase	DNPEP	Q9ULA0
matrine	Epoxide hydratase	EPHX2	P34913
matrine	Muscarinic acetylcholine receptor M2	CHRM2	P08172
matrine	Muscarinic acetylcholine receptor M1	CHRM1	P11229
matrine	Poly [ADP-ribose] polymerase-1	PARP1	P09874
matrine	Dipeptidyl peptidase II	DPP7	Q9UHL4
matrine	Sigma opioid receptor	SIGMAR1	Q99720
matrine	Dipeptidyl peptidase IV	DPP4	P27487
matrine	Dopamine transporter (by homology)	SLC6A3	Q01959
matrine	Serotonin 3a (5-HT3a) receptor	HTR3A	P46098
matrine	Neuronal acetylcholine receptor protein alpha-4 subunit	CHRNA4	P43681
matrine	Serotonin 1b (5-HT1b) receptor	HTR1B	P28222
matrine	Serotonin 1d (5-HT1d) receptor	HTR1D	P28221
matrine	Dipeptidyl peptidase VIII	DPP8	Q6V1X1
matrine	Dipeptidyl peptidase IX	DPP9	Q86TI2
matrine	Anandamide amidohydrolase	FAAH	O00519
matrine	Muscarinic acetylcholine receptor M4	CHRM4	P08173
matrine	Muscarinic acetylcholine receptor M5	CHRM5	P08912
matrine	Muscarinic acetylcholine receptor M3	CHRM3	P20309
matrine	Dopamine D1 receptor	DRD1	P21728
matrine	Histone deacetylase 3	HDAC3	O15379
matrine	Histone deacetylase 6	HDAC6	Q9UBN7
matrine	Histone deacetylase 2	HDAC2	Q92769
matrine	Histone deacetylase 3/Nuclear receptor corepressor 2 (HDAC3/NCoR2)	NCOR2 HDAC3	Q9Y618 O15379
matrine	Methionine aminopeptidase 1	METAP1	P53582
matrine	Histone deacetylase 8	HDAC8	Q9BY41
matrine	Histone deacetylase 11	HDAC11	Q96DB2
matrine	Histone deacetylase 10	HDAC10	Q969S8
matrine	Protein arginine N-methyltransferase 3	PRMT3	O60678
matrine	Cathepsin K	CTSK	P43235
matrine	Matrix metalloproteinase 8	MMP8	P22894
matrine	Alcohol dehydrogenase alpha chain	ADH1A	P07327
matrine	Alcohol dehydrogenase gamma chain	ADH1C	P00326
matrine	Neuronal acetylcholine receptor subunit alpha-3	CHRNA3	P32297
matrine	Neprilysin	MME	P08473
matrine	Solute carrier family 22 member 2	SLC22A2	O15244
matrine	Multidrug and toxin extrusion protein 1	SLC47A1	Q96FL8
matrine	Serotonin 3 (5-HT3) receptor	HTR3B HTR3A	O95264 P46098
sophranol	Neuronal acetylcholine receptor; alpha4/beta2	CHRNA4 CHRNB2	P43681 P17787
sophranol	Neuronal acetylcholine receptor protein alpha-7 subunit	CHRNA7	P36544
sophranol	Aspartyl aminopeptidase	DNPEP	Q9ULA0
sophranol	Estradiol 17-beta-dehydrogenase 3	HSD17B3	P37058
sophranol	Neprilysin	MME	P08473
sophranol	Alpha-L-fucosidase I	FUCA1	P04066
sophranol	Neuronal acetylcholine receptor; alpha3/beta4	CHRNA3 CHRNB4	P32297 P30926
sophranol	Protein kinase C alpha	PRKCA	P17252
sophranol	11-beta-hydroxysteroid dehydrogenase 1	HSD11B1	P28845
sophranol	Nicotinic acetylcholine receptor alpha4/beta2/alpha5	CHRNA5 CHRNB2 CHRNA4	P30532 P17787 P43681
sophranol	Neuronal acetylcholine receptor; alpha2/beta4	CHRNB4 CHRNA2	P30926 Q15822
sophranol	Neuronal acetylcholine receptor; alpha3/beta2	CHRNA3 CHRNB2	P32297 P17787
sophranol	Integrin alpha-IIb/beta-3	ITGA2B ITGB3	P08514 P05106
sophranol	Renin	REN	P00797
sophranol	Butyrylcholinesterase	BCHE	P06276
sophranol	Ceramide glucosyltransferase	UGCG	Q16739
sophranol	Beta-glucocerebrosidase	GBA	P04062
sophranol	Beta-glucosidase	GBA2	Q9HCG7
sophranol	Aminopeptidase B	RNPEP	Q9H4A4
sophranol	Sodium channel protein type V alpha subunit	SCN5A	Q14524
sophranol	HERG	KCNH2	Q12809
sophranol	P-glycoprotein 1	ABCB1	P08183
sophranol	Voltage-gated potassium channel subunit Kv1.5	KCNA5	P22460
sophranol	Alpha-1a adrenergic receptor (by homology)	ADRA1A	P35348
sophranol	Phospholipase A2 group IIC	PLA2G2C	Q5R387
sophranol	Group X secretory phospholipase A2	PLA2G10	O15496
sophranol	Norepinephrine transporter	SLC6A2	P23975
sophranol	Serotonin transporter	SLC6A4	P31645
sophranol	Cytochrome P450 51	CYP51A1	Q16850
sophranol	Metabotropic glutamate receptor 3	GRM3	Q14832
sophranol	Metabotropic glutamate receptor 8	GRM8	O00222
sophranol	Metabotropic glutamate receptor 6	GRM6	O15303
sophranol	Metabotropic glutamate receptor 2	GRM2	Q14416
sophranol	Serotonin 3a (5-HT3a) receptor	HTR3A	P46098
sophranol	Prostanoid EP4 receptor	PTGER4	P35408
sophranol	Prostanoid EP2 receptor	PTGER2	P43116
sophranol	Prostanoid EP3 receptor	PTGER3	P43115
sophranol	Dopamine D3 receptor	DRD3	P35462
sophranol	Dopamine D1 receptor	DRD1	P21728
sophranol	Serotonin 1a (5-HT1a) receptor	HTR1A	P08908
sophranol	Dopamine D4 receptor	DRD4	P21917
sophranol	Dipeptidyl peptidase IV	DPP4	P27487
sophranol	Androgen Receptor	AR	P10275
sophranol	Rho-associated protein kinase	ROCK2 ROCK1	O75116 Q13464
sophranol	Beta-secretase 1	BACE1	P56817
sophranol	Tyrosine-protein kinase JAK1	JAK1	P23458
sophranol	Neuronal acetylcholine receptor; alpha3/alpha6/beta2/beta3	CHRNB3 CHRNA6 CHRNB2 CHRNA3	Q05901 Q15825 P17787 P32297
sophranol	Dynamin-1	DNM1	Q05193
sophranol	Phosphodiesterase 10A	PDE10A	Q9Y233
sophranol	Phospholipase A2 group V	PLA2G5	P39877
sophranol	Urotensin II receptor	UTS2R	Q9UKP6
sophranol	Adrenergic receptor beta	ADRB2	P07550
sophranol	Poly [ADP-ribose] polymerase-1	PARP1	P09874
sophranol	ALK tyrosine kinase receptor	ALK	Q9UM73
sophranol	Bromodomain adjacent to zinc finger domain protein 2B	BAZ2B	Q9UIF8
sophranol	Bromodomain adjacent to zinc finger domain protein 2A	BAZ2A	Q9UIF9
sophranol	Vesicular acetylcholine transporter	SLC18A3	Q16572
sophranol	Dipeptidyl peptidase I	CTSC	P53634
sophranol	Glycine transporter 1	SLC6A9	P48067
sophranol	Cytochrome P450 19A1	CYP19A1	P11511
sophranol	Pepsinogen C (by homology)	PGC	P20142
sophranol	Angiotensin-converting enzyme	ACE	P12821
sophranol	Tyrosine-protein kinase JAK3	JAK3	P52333
sophranol	Tyrosine-protein kinase JAK2	JAK2	O60674
sophranol	Tyrosine-protein kinase TYK2	TYK2	P29597
sophranol	Steroid 5-alpha-reductase 2	SRD5A2	P31213
sophranol	Serotonin 2c (5-HT2c) receptor	HTR2C	P28335
CLR	Cytochrome P450 51 (by homology)	CYP51A1	Q16850
CLR	HMG-CoA reductase	HMGCR	P04035
CLR	Cytochrome P450 17A1	CYP17A1	P05093
CLR	Androgen Receptor	AR	P10275
CLR	Estrogen receptor beta	ESR2	Q92731
CLR	Estrogen receptor alpha	ESR1	P03372
CLR	Testis-specific androgen-binding protein	SHBG	P04278
CLR	LXR-alpha	NR1H3	Q13133
CLR	Niemann-Pick C1-like protein 1	NPC1L1	Q9UHC9
CLR	Sterol regulatory element-binding protein 2	SREBF2	Q12772
CLR	Cytochrome P450 19A1	CYP19A1	P11511
CLR	Nuclear receptor ROR-gamma	RORC	P51449
CLR	Serotonin transporter	SLC6A4	P31645
CLR	Norepinephrine transporter	SLC6A2	P23975
CLR	Muscarinic acetylcholine receptor M2	CHRM2	P08172
CLR	Acetylcholinesterase	ACHE	P22303
CLR	Cytochrome P450 2C19	CYP2C19	P33261
CLR	Protein-tyrosine phosphatase 1B	PTPN1	P18031
CLR	Butyrylcholinesterase	BCHE	P06276
CLR	Glucose-6-phosphate 1-dehydrogenase	G6PD	P11413
CLR	Corticosteroid binding globulin	SERPINA6	P08185
CLR	Nuclear receptor ROR-alpha	RORA	P35398
CLR	Dual specificity phosphatase Cdc25A	CDC25A	P30304
CLR	Vitamin D receptor	VDR	P11473
CLR	Prostanoid EP1 receptor (by homology)	PTGER1	P34995
CLR	Prostanoid EP2 receptor (by homology)	PTGER2	P43116
CLR	LXR-beta	NR1H2	P55055
CLR	11-beta-hydroxysteroid dehydrogenase 1	HSD11B1	P28845
CLR	Nuclear receptor subfamily 1 group I member 3 (by homology)	NR1I3	Q14994
CLR	Carboxylesterase 2	CES2	O00748
CLR	Glucocorticoid receptor	NR3C1	P04150
CLR	Peroxisome proliferator-activated receptor alpha	PPARA	Q07869
CLR	Peroxisome proliferator-activated receptor delta	PPARD	Q03181
CLR	Squalene monooxygenase	SQLE	Q14534
CLR	T-cell protein-tyrosine phosphatase	PTPN2	P17706
CLR	Glycine receptor subunit alpha-1	GLRA1	P23415
CLR	Thromboxane-A synthase	TBXAS1	P24557
CLR	Protein-tyrosine phosphatase 1C	PTPN6	P29350
CLR	C-C chemokine receptor type 1	CCR1	P32246
CLR	Dual specificity phosphatase Cdc25B	CDC25B	P30305
CLR	Prostaglandin E synthase	PTGES	O14684
CLR	Sigma opioid receptor	SIGMAR1	Q99720
CLR	Serotonin 2b (5-HT2b) receptor	HTR2B	P41595
CLR	Adrenergic receptor alpha-2	ADRA2C	P18825
CLR	Sonic hedgehog protein (by homology)	SHH	Q15465
CLR	Peroxisome proliferator-activated receptor gamma	PPARG	P37231
CLR	Protein kinase C gamma	PRKCG	P05129
CLR	Protein kinase C delta	PRKCD	Q05655
CLR	Protein kinase C beta	PRKCB	P05771
CLR	Protein kinase C epsilon	PRKCE	Q02156
CLR	Protein kinase C theta	PRKCQ	Q04759
CLR	Dopamine D2 receptor	DRD2	P14416
CLR	11-beta-hydroxysteroid dehydrogenase 2	HSD11B2	P80365
CLR	DNA polymerase beta (by homology)	POLB	P06746
CLR	Anti-estrogen binding site (AEBS) (by homology)	DHCR7	Q9UBM7
CLR	Prolyl endopeptidase	PREP	P48147
quercetin	NADPH oxidase 4	NOX4	Q9NPH5
quercetin	Vasopressin V2 receptor	AVPR2	P30518
quercetin	Aldose reductase	AKR1B1	P15121
quercetin	Xanthine dehydrogenase	XDH	P47989
quercetin	Monoamine oxidase A	MAOA	P21397
quercetin	Insulin-like growth factor I receptor	IGF1R	P08069
quercetin	Tyrosine-protein kinase receptor FLT3	FLT3	P36888
quercetin	Cytochrome P450 19A1	CYP19A1	P11511
quercetin	Epidermal growth factor receptor erbB1	EGFR	P00533
quercetin	Thrombin	F2	P00734
quercetin	Carbonic anhydrase II	CA2	P00918
quercetin	Serine/threonine-protein kinase PIM1	PIM1	P11309
quercetin	Arachidonate 5-lipoxygenase	ALOX5	P09917
quercetin	Serine/threonine-protein kinase Aurora-B	AURKB	Q96GD4
quercetin	Dopamine D4 receptor	DRD4	P21917
quercetin	Adenosine A1 receptor (by homology)	ADORA1	P30542
quercetin	Carbonic anhydrase VII	CA7	P43166
quercetin	Glyoxalase I	GLO1	Q04760
quercetin	Myeloperoxidase	MPO	P05164
quercetin	PI3-kinase p85-alpha subunit	PIK3R1	P27986
quercetin	Adenosine A2a receptor (by homology)	ADORA2A	P29274
quercetin	Death-associated protein kinase 1	DAPK1	P53355
quercetin	Liver glycogen phosphorylase	PYGL	P06737
quercetin	Carbonic anhydrase I	CA1	P00915
quercetin	Glycogen synthase kinase-3 beta	GSK3B	P49841
quercetin	Tyrosine-protein kinase SRC	SRC	P12931
quercetin	Focal adhesion kinase 1	PTK2	Q05397
quercetin	Estradiol 17-beta-dehydrogenase 2	HSD17B2	P37059
quercetin	Vascular endothelial growth factor receptor 2	KDR	P35968
quercetin	Matrix metalloproteinase 13	MMP13	P45452
quercetin	Matrix metalloproteinase 3	MMP3	P08254
quercetin	Carbonic anhydrase III	CA3	P07451
quercetin	Arachidonate 15-lipoxygenase	ALOX15	P16050
quercetin	Multidrug resistance-associated protein 1	ABCC1	P33527
quercetin	Serine/threonine-protein kinase PLK1	PLK1	P53350
quercetin	Carbonic anhydrase VI	CA6	P23280
quercetin	Cyclin-dependent kinase 1	CDK1	P06493
quercetin	Matrix metalloproteinase 9	MMP9	P14780
quercetin	Carbonic anhydrase XII	CA12	O43570
quercetin	Matrix metalloproteinase 2	MMP2	P08253
quercetin	Protein kinase N1	PKN1	Q16512
quercetin	Carbonic anhydrase XIV	CA14	Q9ULX7
quercetin	Carbonic anhydrase IX	CA9	Q16790
quercetin	Casein kinase II alpha	CSNK2A1	P68400
quercetin	Arachidonate 12-lipoxygenase	ALOX12	P18054
quercetin	Hepatocyte growth factor receptor	MET	P08581
quercetin	Carbonic anhydrase IV	CA4	P22748
quercetin	Serine/threonine-protein kinase NEK2	NEK2	P51955
quercetin	Interleukin-8 receptor A	CXCR1	P25024
quercetin	CaM kinase II beta	CAMK2B	Q13554
quercetin	ALK tyrosine kinase receptor	ALK	Q9UM73
quercetin	Serine/threonine-protein kinase AKT	AKT1	P31749
quercetin	P-glycoprotein 1	ABCB1	P08183
quercetin	Serine/threonine-protein kinase NEK6	NEK6	Q9HC98
quercetin	Phospholipase A2 group 1B	PLA2G1B	P04054
quercetin	Carbonic anhydrase VA	CA5A	P35218
quercetin	Beta-secretase 1	BACE1	P56817
quercetin	Cytochrome P450 1B1	CYP1B1	Q16678
quercetin	Tyrosine-protein kinase receptor UFO	AXL	P30530
quercetin	ATP-binding cassette sub-family G member 2	ABCG2	Q9UNQ0
quercetin	NUAK family SNF1-like kinase 1	NUAK1	O60285
quercetin	Aldo-keto reductase family 1 member C2 (by homology)	AKR1C2	P52895
quercetin	Aldo-keto reductase family 1 member C1 (by homology)	AKR1C1	Q04828
quercetin	Aldo-keto-reductase family 1 member C3 (by homology)	AKR1C3	P42330
quercetin	Aldo-keto reductase family 1 member C4 (by homology)	AKR1C4	P17516
quercetin	Carbonic anhydrase XIII (by homology)	CA13	Q8N1Q1
quercetin	Aldehyde reductase (by homology)	AKR1A1	P14550
quercetin	G-protein coupled receptor 35	GPR35	Q9HC97
quercetin	Microtubule-associated protein tau	MAPT	P10636
quercetin	Lysine-specific demethylase 4D-like	KDM4E	B2RXH2
quercetin	DNA topoisomerase II alpha	TOP2A	P11388
quercetin	Insulin receptor	INSR	P06213
quercetin	Acetylcholinesterase	ACHE	P22303
quercetin	Myosin light chain kinase, smooth muscle	MYLK	Q15746
quercetin	Tyrosine-protein kinase SYK	SYK	P43405
quercetin	PI3-kinase p110-gamma subunit	PIK3CG	P48736
quercetin	DNA-(apurinic or apyrimidinic site) lyase	APEX1	P27695
quercetin	Receptor-type tyrosine-protein phosphatase S	PTPRS	Q13332
quercetin	Estrogen receptor beta	ESR2	Q92731
quercetin	DNA-3-methyladenine glycosylase	MPG	P29372
quercetin	Solute carrier family 22 member 12	SLC22A12	Q96S37
quercetin	Cyclin-dependent kinase 5/CDK5 activator 1	CDK5R1 CDK5	Q15078 Q00535
quercetin	Cyclin-dependent kinase 1/cyclin B	CCNB3 CDK1 CCNB1 CCNB2	Q8WWL7 P06493 P14635 O95067
quercetin	Arginase-1 (by homology)	ARG1	P05089
quercetin	Cyclin-dependent kinase 6	CDK6	Q00534
quercetin	Cyclin-dependent kinase 2	CDK2	P24941
quercetin	Tyrosinase	TYR	P14679
quercetin	Estradiol 17-beta-dehydrogenase 1	HSD17B1	P14061
quercetin	Aryl hydrocarbon receptor	AHR	P35869
quercetin	Estrogen-related receptor alpha	ESRRA	P11474
quercetin	Beta amyloid A4 protein	APP	P05067
quercetin	Poly [ADP-ribose] polymerase-1	PARP1	P09874
quercetin	Transthyretin	TTR	P02766
quercetin	Matrix metalloproteinase 12	MMP12	P39900
quercetin	Lymphocyte differentiation antigen CD38	CD38	P28907
quercetin	Aldo-keto reductase family 1 member B10	AKR1B10	O60218
quercetin	Tankyrase-2	TNKS2	Q9H2K2
quercetin	Tankyrase-1	TNKS	O95271
quercetin	DNA topoisomerase I (by homology)	TOP1	P11387
quercetin	Telomerase reverse transcriptase	TERT	O14746
Diop	Protein kinase C delta	PRKCD	Q05655
Diop	T-cell protein-tyrosine phosphatase	PTPN2	P17706
Diop	Androgen Receptor (by homology)	AR	P10275
Diop	Protein-tyrosine phosphatase 1B	PTPN1	P18031
Diop	Potassium channel subfamily K member 2 (by homology)	KCNK2	O95069
Stigmasterol	Cytochrome P450 51 (by homology)	CYP51A1	Q16850
Stigmasterol	HMG-CoA reductase	HMGCR	P04035
Stigmasterol	LXR-alpha	NR1H3	Q13133
Stigmasterol	Niemann-Pick C1-like protein 1	NPC1L1	Q9UHC9
Stigmasterol	Cytochrome P450 17A1	CYP17A1	P05093
Stigmasterol	Androgen Receptor	AR	P10275
Stigmasterol	Sterol regulatory element-binding protein 2	SREBF2	Q12772
Stigmasterol	Cytochrome P450 19A1	CYP19A1	P11511
Stigmasterol	Nuclear receptor ROR-gamma	RORC	P51449
Stigmasterol	Estrogen receptor alpha	ESR1	P03372
Stigmasterol	Estrogen receptor beta	ESR2	Q92731
Stigmasterol	Testis-specific androgen-binding protein	SHBG	P04278
Stigmasterol	Norepinephrine transporter	SLC6A2	P23975
Stigmasterol	Corticosteroid binding globulin	SERPINA6	P08185
Stigmasterol	Protein-tyrosine phosphatase 1B	PTPN1	P18031
Stigmasterol	Muscarinic acetylcholine receptor M2	CHRM2	P08172
Stigmasterol	Nuclear receptor ROR-alpha	RORA	P35398
Stigmasterol	Butyrylcholinesterase	BCHE	P06276
Stigmasterol	Serotonin transporter	SLC6A4	P31645
Stigmasterol	Acetylcholinesterase	ACHE	P22303
Stigmasterol	Cytochrome P450 2C19	CYP2C19	P33261
Stigmasterol	Glucose-6-phosphate 1-dehydrogenase	G6PD	P11413
Stigmasterol	Dual specificity phosphatase Cdc25A	CDC25A	P30304
Stigmasterol	Carboxylesterase 2	CES2	O00748
Stigmasterol	LXR-beta	NR1H2	P55055
Stigmasterol	Vitamin D receptor	VDR	P11473
Stigmasterol	Prostanoid EP1 receptor (by homology)	PTGER1	P34995
Stigmasterol	Prostanoid EP2 receptor (by homology)	PTGER2	P43116
Stigmasterol	11-beta-hydroxysteroid dehydrogenase 1	HSD11B1	P28845
Stigmasterol	Peroxisome proliferator-activated receptor delta	PPARD	Q03181
Stigmasterol	Glycine receptor subunit alpha-1	GLRA1	P23415
Stigmasterol	Squalene monooxygenase	SQLE	Q14534
Stigmasterol	Nuclear receptor subfamily 1 group I member 3 (by homology)	NR1I3	Q14994
Stigmasterol	Anti-estrogen binding site (AEBS) (by homology)	DHCR7	Q9UBM7
Stigmasterol	Protein-tyrosine phosphatase 1C	PTPN6	P29350
Stigmasterol	Glucocorticoid receptor	NR3C1	P04150
Stigmasterol	Thromboxane-A synthase	TBXAS1	P24557
Stigmasterol	Glucagon receptor	GCGR	P47871
Stigmasterol	Nitric oxide synthase, inducible (by homology)	NOS2	P35228
Stigmasterol	11-beta-hydroxysteroid dehydrogenase 2	HSD11B2	P80365
Stigmasterol	DNA polymerase beta (by homology)	POLB	P06746
Inermin	Arachidonate 15-lipoxygenase	ALOX15	P16050
Inermin	Protein-tyrosine phosphatase 1B	PTPN1	P18031
Inermin	MAP kinase-activated protein kinase 2	MAPKAPK2	P49137
Inermin	Casein kinase I gamma 1	CSNK1G1	Q9HCP0
Inermin	Ribosomal protein S6 kinase alpha 1	RPS6KA1	Q15418
Inermin	Rho-associated protein kinase 1	ROCK1	Q13464
Inermin	MAP kinase ERK2	MAPK1	P28482
Inermin	Serine/threonine-protein kinase/endoribonuclease IRE1	ERN1	O75460
Inermin	Kinesin-1 heavy chain/ Tyrosine-protein kinase receptor RET	RET	P07949
Inermin	Androgen Receptor	AR	P10275
Inermin	Ribosomal protein S6 kinase alpha 3	RPS6KA3	P51812
Inermin	Ezrin	EZR	P15311
Inermin	Estrogen-related receptor alpha	ESRRA	P11474
Inermin	Estrogen-related receptor beta	ESRRB	O95718
Inermin	D-amino-acid oxidase	DAO	P14920
Inermin	Metabotropic glutamate receptor 4	GRM4	Q14833
Inermin	Dual specificty protein kinase CLK1	CLK1	P49759
Inermin	Dual specificity tyrosine-phosphorylation-regulated kinase 1B	DYRK1B	Q9Y463
Inermin	Histone deacetylase 2	HDAC2	Q92769
Inermin	Transient receptor potential cation channel subfamily M member 8 (by homology)	TRPM8	Q7Z2W7
Inermin	Transthyretin	TTR	P02766
Inermin	Diacylglycerol O-acyltransferase 1	DGAT1	O75907
Inermin	Serine/threonine-protein kinase Chk2	CHEK2	O96017
Inermin	Arachidonate 12-lipoxygenase	ALOX12	P18054
Inermin	Vascular endothelial growth factor receptor 2	KDR	P35968
Inermin	Histone deacetylase 4	HDAC4	P56524
Inermin	G-protein coupled receptor kinase 2	GRK2	P25098
Inermin	Alkaline phosphatase placental-like	ALPG	P10696
Inermin	Phospholipase A-2-activating protein	PLAA	Q9Y263
Inermin	Serine/threonine-protein kinase Chk1	CHEK1	O14757
Inermin	Serine/threonine-protein kinase WEE1	WEE1	P30291
Inermin	Estradiol 17-beta-dehydrogenase 3	HSD17B3	P37058
Inermin	Estradiol 17-beta-dehydrogenase 2	HSD17B2	P37059
Inermin	Serine/threonine-protein kinase mTOR	MTOR	P42345
Inermin	PI3-kinase p110-delta subunit	PIK3CD	O00329
Inermin	PI3-kinase p110-beta subunit	PIK3CB	P42338
Inermin	PI3-kinase p110-gamma subunit	PIK3CG	P48736
Inermin	PI3-kinase p110-alpha subunit	PIK3CA	P42336
Inermin	Placenta growth factor	PGF	P49763
Inermin	Vascular endothelial growth factor A	VEGFA	P15692
Inermin	Coagulation factor VII/tissue factor	F3	P13726
Inermin	Tubulin beta-1 chain	TUBB1	Q9H4B7
Inermin	Tubulin beta-3 chain	TUBB3	Q13509
Inermin	Cyclin-dependent kinase 4/cyclin D	CCND3 CCND1 CDK4 CCND2	P30281 P24385 P11802 P30279
Inermin	Tyrosine-protein kinase ABL	ABL1	P00519
Inermin	Serine/threonine-protein kinase RAF	RAF1	P04049
Inermin	Tyrosine-protein kinase JAK3	JAK3	P52333
Inermin	Tyrosine-protein kinase LCK	LCK	P06239
Inermin	Cystinyl aminopeptidase	LNPEP	Q9UIQ6
Inermin	Cyclin-dependent kinase 2	CDK2	P24941
Inermin	Poly [ADP-ribose] polymerase-1	PARP1	P09874
Inermin	DNA-dependent protein kinase	PRKDC	P78527
Inermin	Tyrosine-protein kinase HCK	HCK	P08631
Inermin	PI4-kinase beta subunit	PI4KB	Q9UBF8
Inermin	Serine/threonine-protein kinase PIM2	PIM2	Q9P1W9
Inermin	Serine/threonine-protein kinase B-raf	BRAF	P15056
Inermin	Ephrin receptor	EPHB4	P54760
Inermin	P-glycoprotein 1	ABCB1	P08183
Inermin	Macrophage migration inhibitory factor	MIF	P14174
Inermin	Matrix metalloproteinase 8	MMP8	P22894
Inermin	Interleukin-8 receptor A	CXCR1	P25024
Inermin	Serine/threonine-protein kinase PIM3	PIM3	Q86V86
Inermin	Serine/threonine-protein kinase TBK1	TBK1	Q9UHD2
Inermin	Inosine-5'-monophosphate dehydrogenase 1	IMPDH1	P20839
Inermin	Thymidylate synthase	TYMS	P04818
Inermin	Inosine-5'-monophosphate dehydrogenase 2	IMPDH2	P12268
Inermin	Beta-glucuronidase	GUSB	P08236
Inermin	Carbonic anhydrase XIV	CA14	Q9ULX7
Inermin	ADAM17	ADAM17	P78536
Inermin	Adenylate cyclase type V	ADCY5	O95622
Inermin	Mitogen-activated protein kinase kinase kinase 8	MAP3K8	P41279
Inermin	Tyrosine-protein kinase SRC	SRC	P12931
Inermin	Catechol O-methyltransferase	COMT	P21964
Inermin	Adenosine A2b receptor	ADORA2B	P29275
Inermin	Histone deacetylase 5	HDAC5	Q9UQL6
Inermin	Histone deacetylase 7	HDAC7	Q8WUI4
Chrysanthemaxanthin	Renin	REN	P00797
Chrysanthemaxanthin	Phosphodiesterase 10A (by homology)	PDE10A	Q9Y233
Chrysanthemaxanthin	Calpain 2	CAPN2	P17655
Chrysanthemaxanthin	Calpain 1	CAPN1	P07384
Chrysanthemaxanthin	MAP kinase p38 alpha	MAPK14	Q16539
Chrysanthemaxanthin	Serine/threonine-protein kinase mTOR	MTOR	P42345
Chrysanthemaxanthin	PI3-kinase p110-alpha subunit	PIK3CA	P42336
Chrysanthemaxanthin	Aurora kinase B/Inner centromere protein	INCENP AURKB	Q9NQS7 Q96GD4
Chrysanthemaxanthin	Dual specificity protein kinase TTK	TTK	P33981
Chrysanthemaxanthin	Arachidonate 5-lipoxygenase	ALOX5	P09917
Chrysanthemaxanthin	Cytochrome P450 2C19	CYP2C19	P33261
Chrysanthemaxanthin	Calcitonin gene-related peptide type 1 receptor	CALCRL	Q16602
Chrysanthemaxanthin	Cathepsin K	CTSK	P43235
Chrysanthemaxanthin	Cathepsin S	CTSS	P25774
Chrysanthemaxanthin	Cathepsin L	CTSL	P07711
Chrysanthemaxanthin	Cathepsin (B and K)	CTSB	P07858
Chrysanthemaxanthin	p53-binding protein Mdm-2	MDM2	Q00987
Chrysanthemaxanthin	Cyclin-dependent kinase 2/cyclin E	CCNE2 CDK2 CCNE1	O96020 P24941 P24864
Chrysanthemaxanthin	Cyclin-dependent kinase 2/cyclin A	CDK2 CCNA1 CCNA2	P24941 P78396 P20248
Chrysanthemaxanthin	Cyclin-dependent kinase 4/cyclin D	CCND3 CCND1 CDK4 CCND2	P30281 P24385 P11802 P30279
Chrysanthemaxanthin	c-Jun N-terminal kinase 1	MAPK8	P45983
Chrysanthemaxanthin	Cytochrome P450 3A4	CYP3A4	P08684
Chrysanthemaxanthin	Vitamin D receptor	VDR	P11473
Chrysanthemaxanthin	Neurokinin 1 receptor	TACR1	P25103
Chrysanthemaxanthin	Sphingosine 1-phosphate receptor Edg-3	S1PR3	Q99500
Chrysanthemaxanthin	Ephrin receptor	EPHB4	P54760
Chrysanthemaxanthin	Vasopressin V1a receptor	AVPR1A	P37288
Chrysanthemaxanthin	Stem cell growth factor receptor	KIT	P10721
Chrysanthemaxanthin	Kinesin-1 heavy chain/ Tyrosine-protein kinase receptor RET	RET	P07949
Chrysanthemaxanthin	c-Jun N-terminal kinase 3	MAPK10	P53779
Chrysanthemaxanthin	Serine/threonine-protein kinase PLK4	PLK4	O00444
Chrysanthemaxanthin	MAP kinase ERK2	MAPK1	P28482
Chrysanthemaxanthin	Maternal embryonic leucine zipper kinase	MELK	Q14680
Chrysanthemaxanthin	Serine/threonine-protein kinase Aurora-A	AURKA	O14965
Chrysanthemaxanthin	Muscle, skeletal receptor tyrosine protein kinase	MUSK	O15146
Chrysanthemaxanthin	Carbonic anhydrase II	CA2	P00918
Chrysanthemaxanthin	Carbonic anhydrase I	CA1	P00915
Chrysanthemaxanthin	3-phosphoinositide dependent protein kinase-1	PDPK1	O15530
Chrysanthemaxanthin	Tyrosine-protein kinase BTK	BTK	Q06187
Chrysanthemaxanthin	Pepsinogen C	PGC	P20142
Chrysanthemaxanthin	Cathepsin D	CTSD	P07339
Chrysanthemaxanthin	Cathepsin E	CTSE	P14091
Chrysanthemaxanthin	Pepsin A	PGA5	P0DJD9
Chrysanthemaxanthin	Neurokinin 3 receptor	TACR3	P29371
Chrysanthemaxanthin	Acyl coenzyme A:cholesterol acyltransferase 1	SOAT1	P35610
Chrysanthemaxanthin	Serine/threonine-protein kinase Aurora-B	AURKB	Q96GD4
Chrysanthemaxanthin	Tyrosine-protein kinase LCK	LCK	P06239
Chrysanthemaxanthin	Tyrosine-protein kinase ITK/TSK	ITK	Q08881
Chrysanthemaxanthin	Dual specificity mitogen-activated protein kinase kinase 1	MAP2K1	Q02750
Aposiopolamine	Muscarinic acetylcholine receptor M4	CHRM4	P08173
Aposiopolamine	Muscarinic acetylcholine receptor M5	CHRM5	P08912
Aposiopolamine	Muscarinic acetylcholine receptor M2	CHRM2	P08172
Aposiopolamine	Muscarinic acetylcholine receptor M1	CHRM1	P11229
Aposiopolamine	Muscarinic acetylcholine receptor M3	CHRM3	P20309
Aposiopolamine	Serotonin 2c (5-HT2c) receptor	HTR2C	P28335
Aposiopolamine	Acetylcholinesterase	ACHE	P22303
Aposiopolamine	Neuronal acetylcholine receptor protein alpha-4 subunit	CHRNA4	P43681
Aposiopolamine	Alpha-1d adrenergic receptor	ADRA1D	P25100
Aposiopolamine	Trace amine-associated receptor 1 (by homology)	TAAR1	Q96RJ0
Aposiopolamine	Neuronal acetylcholine receptor; alpha4/beta2	CHRNA4 CHRNB2	P43681 P17787
Aposiopolamine	Melanin-concentrating hormone receptor 1	MCHR1	Q99705
Aposiopolamine	Norepinephrine transporter	SLC6A2	P23975
Aposiopolamine	Serotonin transporter	SLC6A4	P31645
Aposiopolamine	Adrenergic receptor beta	ADRB2	P07550
Aposiopolamine	Beta-1 adrenergic receptor	ADRB1	P08588
Aposiopolamine	Beta-3 adrenergic receptor	ADRB3	P13945
Aposiopolamine	Cyclin-dependent kinase 9	CDK9	P50750
Aposiopolamine	Transient receptor potential cation channel subfamily V member 3	TRPV3	Q8NET8
Aposiopolamine	Serine/threonine-protein kinase Chk2	CHEK2	O96017
Aposiopolamine	Serine/threonine-protein kinase Chk1	CHEK1	O14757
Aposiopolamine	Methionine aminopeptidase 2	METAP2	P50579
Aposiopolamine	Serotonin 1b (5-HT1b) receptor (by homology)	HTR1B	P28222
Aposiopolamine	Cytochrome P450 1A2	CYP1A2	P05177
Aposiopolamine	Histamine H4 receptor	HRH4	Q9H3N8
Aposiopolamine	Glutamate [NMDA] receptor subunit epsilon 2	GRIN2B	Q13224
Aposiopolamine	Dipeptidyl peptidase I	CTSC	P53634
Aposiopolamine	Neuronal acetylcholine receptor; alpha3/beta4	CHRNA3 CHRNB4	P32297 P30926
Aposiopolamine	Serine/threonine-protein kinase ILK-1	ILK	Q13418
Aposiopolamine	Dual specificity mitogen-activated protein kinase kinase 1	MAP2K1	Q02750
Aposiopolamine	Inhibitor of apoptosis protein 3	XIAP	P98170
Aposiopolamine	Baculoviral IAP repeat-containing protein 2	BIRC2	Q13490
Aposiopolamine	Sigma opioid receptor	SIGMAR1	Q99720
Aposiopolamine	Phenylethanolamine N-methyltransferase	PNMT	P11086
Aposiopolamine	Dopamine transporter	SLC6A3	Q01959
Aposiopolamine	Poly [ADP-ribose] polymerase 2	PARP2	Q9UGN5
Aposiopolamine	Serotonin 7 (5-HT7) receptor	HTR7	P34969
Aposiopolamine	Mu opioid receptor	OPRM1	P35372
Aposiopolamine	Carbonic anhydrase II	CA2	P00918
Aposiopolamine	Carbonic anhydrase IX	CA9	Q16790
Aposiopolamine	MAP kinase signal-integrating kinase 2	MKNK2	Q9HBH9
Aposiopolamine	MAP kinase-interacting serine/threonine-protein kinase MNK1	MKNK1	Q9BUB5
Aposiopolamine	Bromodomain adjacent to zinc finger domain protein 2B	BAZ2B	Q9UIF8
Aposiopolamine	Bromodomain adjacent to zinc finger domain protein 2A	BAZ2A	Q9UIF9
Aposiopolamine	Cyclooxygenase-2	PTGS2	P35354
Aposiopolamine	Aspartyl aminopeptidase	DNPEP	Q9ULA0
Aposiopolamine	Serine/threonine-protein kinase Aurora-B	AURKB	Q96GD4
Aposiopolamine	Tyrosine-protein kinase SYK	SYK	P43405
Aposiopolamine	CaM kinase II	CAMK2D	Q13557
Aposiopolamine	Bromodomain-containing protein 4	BRD4	O60885
Aposiopolamine	Serotonin 1d (5-HT1d) receptor	HTR1D	P28221
Aposiopolamine	Rho-associated protein kinase	ROCK2 ROCK1	O75116 Q13464
Aposiopolamine	Phosphodiesterase 10A	PDE10A	Q9Y233
Aposiopolamine	Lysine-specific histone demethylase 1	KDM1A	O60341
Aposiopolamine	MAP kinase p38 alpha (by homology)	MAPK14	Q16539
Aposiopolamine	Glycogen synthase kinase-3 beta	GSK3B	P49841
Aposiopolamine	Phosphodiesterase 7A	PDE7A	Q13946
Aposiopolamine	S-methyl-5-thioadenosine phosphorylase	MTAP	Q13126
Aposiopolamine	Estrogen receptor beta	ESR2	Q92731
Aposiopolamine	Carbonic anhydrase I	CA1	P00915
Aposiopolamine	Xaa-Pro aminopeptidase 1	XPNPEP1	Q9NQW7
Aposiopolamine	Leucine aminopeptidase	LAP3	P28838
Aposiopolamine	Xaa-Pro dipeptidase	PEPD	P12955
Aposiopolamine	Xaa-Pro aminopeptidase 2	XPNPEP2	O43895
Aposiopolamine	Histone deacetylase 6	HDAC6	Q9UBN7
Aposiopolamine	Phosphodiesterase 3	PDE3A	Q14432
Aposiopolamine	Phosphodiesterase 4B	PDE4B	Q07343
Aposiopolamine	Tyrosine-protein kinase JAK1	JAK1	P23458
Aposiopolamine	Histone deacetylase 1	HDAC1	Q13547
Aposiopolamine	Histone deacetylase 4	HDAC4	P56524
Aposiopolamine	Poly [ADP-ribose] polymerase-1	PARP1	P09874
Aposiopolamine	Serine/threonine-protein kinase PIM1	PIM1	P11309
Aposiopolamine	Tyrosine-protein kinase JAK3	JAK3	P52333
Aposiopolamine	Alpha-1b adrenergic receptor	ADRA1B	P35368
Aposiopolamine	Tyrosine-protein kinase JAK2	JAK2	O60674
Aposiopolamine	Tyrosine-protein kinase TYK2	TYK2	P29597
Aposiopolamine	Serine/threonine-protein kinase PIM2	PIM2	Q9P1W9
Aposiopolamine	Monoamine oxidase A	MAOA	P21397
Aposiopolamine	Serine/threonine-protein kinase AKT	AKT1	P31749
Aposiopolamine	Leucine-rich repeat serine/threonine-protein kinase 2	LRRK2	Q5S007
Aposiopolamine	Sodium channel protein type II alpha subunit	SCN2A	Q99250
Aposiopolamine	Sodium channel protein type X alpha subunit	SCN10A	Q9Y5Y9
Aposiopolamine	Neuronal acetylcholine receptor; alpha3/alpha6/beta2/beta3	CHRNB3 CHRNA6 CHRNB2 CHRNA3	Q05901 Q15825 P17787 P32297
Aposiopolamine	CDC7/DBF4 (Cell division cycle 7-related protein kinase/Activator of S phase kinase)	CDC7	O00311
Aposiopolamine	Bromodomain-containing protein 3	BRD3	Q15059
Aposiopolamine	Voltage-gated potassium channel subunit Kv1.5	KCNA5	P22460
Aposiopolamine	Phosphodiesterase 5A	PDE5A	O76074
Aposiopolamine	TGF-beta receptor type I	TGFBR1	P36897
Aposiopolamine	Ephrin receptor	EPHB4	P54760
Aposiopolamine	Bromodomain-containing protein 2	BRD2	P25440
Aposiopolamine	Epidermal growth factor receptor erbB1	EGFR	P00533
Aposiopolamine	Receptor protein-tyrosine kinase erbB-2	ERBB2	P04626
Aposiopolamine	Serotonin 4 (5-HT4) receptor	HTR4	Q13639
Aposiopolamine	Glutamate NMDA receptor; GRIN1/GRIN2B	GRIN1 GRIN2B	Q05586 Q13224
Aposiopolamine	ATPase family AAA domain-containing protein 2	ATAD2	Q6PL18
Aposiopolamine	Tyrosine-protein kinase SRC	SRC	P12931
Aposiopolamine	Metabotropic glutamate receptor 5	GRM5	P41594
Aposiopolamine	Dipeptidyl peptidase II	DPP7	Q9UHL4
Aposiopolamine	Nitric oxide synthase, inducible	NOS2	P35228
Aposiopolamine	Nitric-oxide synthase, endothelial	NOS3	P29474
Celabenzine	Dopamine D4 receptor	DRD4	P21917
Celabenzine	Serotonin 2a (5-HT2a) receptor	HTR2A	P28223
Celabenzine	Kappa Opioid receptor	OPRK1	P41145
Celabenzine	Serotonin transporter (by homology)	SLC6A4	P31645
Celabenzine	Mu opioid receptor (by homology)	OPRM1	P35372
Celabenzine	C-C chemokine receptor type 5	CCR5	P51681
Celabenzine	Epoxide hydratase	EPHX2	P34913
Celabenzine	Dopamine transporter (by homology)	SLC6A3	Q01959
Celabenzine	Cathepsin (B and K)	CTSB	P07858
Celabenzine	Epidermal growth factor receptor erbB1	EGFR	P00533
Celabenzine	Alpha-1d adrenergic receptor	ADRA1D	P25100
Celabenzine	Alpha-1a adrenergic receptor	ADRA1A	P35348
Celabenzine	Alpha-1b adrenergic receptor	ADRA1B	P35368
Celabenzine	Neuronal acetylcholine receptor; alpha4/beta2	CHRNA4 CHRNB2	P43681 P17787
Celabenzine	Delta opioid receptor	OPRD1	P41143
Celabenzine	Lysosomal Pro-X carboxypeptidase	PRCP	P42785
Celabenzine	Calpain 1	CAPN1	P07384
Celabenzine	Dipeptidyl peptidase IV	DPP4	P27487
Celabenzine	Norepinephrine transporter	SLC6A2	P23975
Celabenzine	Neurokinin 1 receptor	TACR1	P25103
Celabenzine	Thrombin	F2	P00734
Celabenzine	Matrix metalloproteinase 8	MMP8	P22894
Celabenzine	Dopamine D2 receptor	DRD2	P14416
Celabenzine	Thyroid hormone receptor beta-1	THRB	P10828
Celabenzine	P2X purinoceptor 7	P2RX7	Q99572
Celabenzine	C-C chemokine receptor type 3	CCR3	P51677
Celabenzine	Dopamine D3 receptor	DRD3	P35462
Celabenzine	Melanocortin receptor 4	MC4R	P32245
Celabenzine	11-beta-hydroxysteroid dehydrogenase 1	HSD11B1	P28845
Celabenzine	Histone acetyltransferase p300	EP300	Q09472
Celabenzine	HERG	KCNH2	Q12809
Celabenzine	Thrombin and coagulation factor X	F10	P00742
Celabenzine	Integrin alpha-IIb/beta-3	ITGA2B ITGB3	P08514 P05106
Celabenzine	Geranylgeranyl transferase type I	PGGT1B FNTA	P53609 P49354
Celabenzine	Sigma opioid receptor	SIGMAR1	Q99720
Celabenzine	Acetyl-CoA carboxylase 2	ACACB	O00763
Celabenzine	Proteasome Macropain subunit MB1	PSMB5	P28074
Celabenzine	Muscarinic acetylcholine receptor M2	CHRM2	P08172
Celabenzine	Malonyl-CoA decarboxylase	MLYCD	O95822
Celabenzine	ATP-binding cassette sub-family G member 2	ABCG2	Q9UNQ0
Celabenzine	Tyrosine-protein kinase SYK	SYK	P43405
Celabenzine	Muscarinic acetylcholine receptor M3	CHRM3	P20309
Celabenzine	Coagulation factor VII	F7	P08709
Celabenzine	Urotensin II receptor	UTS2R	Q9UKP6
Celabenzine	Heat shock protein HSP 90-alpha	HSP90AA1	P07900
Celabenzine	Phosphodiesterase 10A	PDE10A	Q9Y233
Celabenzine	C-C chemokine receptor type 1	CCR1	P32246
Celabenzine	Vasopressin V1a receptor	AVPR1A	P37288
Celabenzine	MAP kinase p38 alpha	MAPK14	Q16539
Celabenzine	Nerve growth factor receptor Trk-A	NTRK1	P04629
Celabenzine	Transient receptor potential cation channel subfamily V member 3	TRPV3	Q8NET8
Celabenzine	Cathepsin K	CTSK	P43235
Celabenzine	Cathepsin S	CTSS	P25774
Celabenzine	Bromodomain adjacent to zinc finger domain protein 2B	BAZ2B	Q9UIF8
Celabenzine	Cat eye syndrome critical region protein 2	CECR2	Q9BXF3
Celabenzine	Bromodomain adjacent to zinc finger domain protein 2A	BAZ2A	Q9UIF9
Celabenzine	Tyrosine-protein kinase JAK3	JAK3	P52333
Celabenzine	Cytochrome P450 11B2	CYP11B2	P19099
Celabenzine	Tyrosine-protein kinase JAK1	JAK1	P23458
Celabenzine	Tyrosine-protein kinase JAK2	JAK2	O60674
Celabenzine	Phosphodiesterase 9A	PDE9A	O76083
Celabenzine	Serine/threonine-protein kinase Aurora-B	AURKB	Q96GD4
Celabenzine	Serine/threonine-protein kinase Aurora-A	AURKA	O14965
Celabenzine	Lethal(3)malignant brain tumor-like protein 3	L3MBTL3	Q96JM7
Celabenzine	Corticotropin releasing factor receptor 1	CRHR1	P34998
Celabenzine	Adenosine A1 receptor	ADORA1	P30542
Celabenzine	Vascular endothelial growth factor receptor 2	KDR	P35968
Celabenzine	DNA-dependent protein kinase	PRKDC	P78527
Celabenzine	Protein kinase C theta	PRKCQ	Q04759
Celabenzine	G-protein coupled bile acid receptor 1	GPBAR1	Q8TDU6
Celabenzine	Lethal(3)malignant brain tumor-like protein 1	L3MBTL1	Q9Y468
Celabenzine	Cyclin-dependent kinase 5/CDK5 activator 1	CDK5R1 CDK5	Q15078 Q00535
Celabenzine	Muscarinic acetylcholine receptor M1	CHRM1	P11229
Celabenzine	Serine/threonine-protein kinase mTOR	MTOR	P42345
Celabenzine	Hepatocyte growth factor receptor	MET	P08581
Celabenzine	PI3-kinase p110-alpha subunit	PIK3CA	P42336
Celabenzine	Insulin-like growth factor I receptor	IGF1R	P08069
Celabenzine	Inosine-5'-monophosphate dehydrogenase 2	IMPDH2	P12268
Celabenzine	c-Jun N-terminal kinase 3	MAPK10	P53779
Celabenzine	Phosphodiesterase 4D	PDE4D	Q08499
Celabenzine	Phosphodiesterase 4C	PDE4C	Q08493
Celabenzine	Poly [ADP-ribose] polymerase 3	PARP3	Q9Y6F1
Celabenzine	CREB-binding protein/p53	CREBBP	Q92793
Celabenzine	Poly [ADP-ribose] polymerase 4	PARP4	Q9UKK3
Celabenzine	Tankyrase-1	TNKS	O95271
Celabenzine	Serine/threonine-protein kinase RAF	RAF1	P04049
Celabenzine	Tyrosine-protein kinase receptor FLT3	FLT3	P36888
Celabenzine	Tyrosine-protein kinase YES	YES1	P07947
Celabenzine	Phospholipase A2 group IIA	PLA2G2A	P14555
Celabenzine	Serine/threonine-protein kinase B-raf	BRAF	P15056
Celabenzine	Glycine transporter 1	SLC6A9	P48067
Celabenzine	Muscarinic acetylcholine receptor M4	CHRM4	P08173
Celabenzine	Phosphodiesterase 2A	PDE2A	O00408
Celabenzine	Calcitonin gene-related peptide type 1 receptor	CALCRL	Q16602
Celabenzine	Phosphodiesterase 5A	PDE5A	O76074
Celabenzine	Acetylcholine receptor; alpha1/beta1/delta/gamma	CHRNB1 CHRNA1 CHRNG CHRND	P11230 P02708 P07510 Q07001
Celabenzine	Multidrug resistance-associated protein 1	ABCC1	P33527
Celabenzine	Histone H1.0	H1F0	P07305
Celabenzine	ALK tyrosine kinase receptor	ALK	Q9UM73
Celabenzine	Neurotrophic tyrosine kinase receptor type 2	NTRK2	Q16620
Deoxyharringtonine	Beta-secretase 1	BACE1	P56817
Deoxyharringtonine	Renin	REN	P00797
Deoxyharringtonine	Serine/threonine-protein kinase PAK 4	PAK4	O96013
Deoxyharringtonine	Bradykinin B1 receptor	BDKRB1	P46663
Deoxyharringtonine	Gamma-secretase	PSEN2 PSENEN NCSTN APH1A PSEN1 APH1B	P49810 Q9NZ42 Q92542 Q96BI3 P49768 Q8WW43
Deoxyharringtonine	Glycogen synthase kinase-3 beta	GSK3B	P49841
Deoxyharringtonine	Ghrelin receptor	GHSR	Q92847
Deoxyharringtonine	Alpha-1d adrenergic receptor	ADRA1D	P25100
Deoxyharringtonine	Adenosine A1 receptor	ADORA1	P30542
Deoxyharringtonine	Alpha-1a adrenergic receptor	ADRA1A	P35348
Deoxyharringtonine	Alpha-1b adrenergic receptor	ADRA1B	P35368
Deoxyharringtonine	Adenosine A2a receptor	ADORA2A	P29274
Deoxyharringtonine	Tyrosine-protein kinase SYK	SYK	P43405
Deoxyharringtonine	Vascular endothelial growth factor receptor 2	KDR	P35968
Deoxyharringtonine	Fibroblast growth factor receptor 1	FGFR1	P11362
Deoxyharringtonine	Cyclin-dependent kinase 9	CDK9	P50750
Deoxyharringtonine	PI3-kinase p110-beta subunit	PIK3CB	P42338
Deoxyharringtonine	NADPH oxidase 4	NOX4	Q9NPH5
Deoxyharringtonine	Phosphodiesterase 5A	PDE5A	O76074
Deoxyharringtonine	Cannabinoid receptor 2	CNR2	P34972
Deoxyharringtonine	Caspase-8	CASP8	Q14790
Deoxyharringtonine	Caspase-1	CASP1	P29466
Deoxyharringtonine	Mu opioid receptor (by homology)	OPRM1	P35372
Deoxyharringtonine	Delta opioid receptor (by homology)	OPRD1	P41143
Deoxyharringtonine	Ceramide glucosyltransferase	UGCG	Q16739
Deoxyharringtonine	Inhibitor of apoptosis protein 3	XIAP	P98170
Deoxyharringtonine	Baculoviral IAP repeat-containing protein 2	BIRC2	Q13490
Deoxyharringtonine	Serine/threonine-protein kinase Aurora-B	AURKB	Q96GD4
Deoxyharringtonine	Serine/threonine-protein kinase Aurora-A	AURKA	O14965
Deoxyharringtonine	Complement factor D	CFD	P00746
Deoxyharringtonine	Neurokinin 2 receptor	TACR2	P21452
Deoxyharringtonine	Multidrug resistance-associated protein 1	ABCC1	P33527
Deoxyharringtonine	Acetylcholinesterase	ACHE	P22303
Deoxyharringtonine	Cathepsin D	CTSD	P07339
Deoxyharringtonine	Phosphodiesterase 11A	PDE11A	Q9HCR9
Deoxyharringtonine	Epidermal growth factor receptor erbB1	EGFR	P00533
Deoxyharringtonine	Kinesin-like protein 1	KIF11	P52732
Deoxyharringtonine	Receptor protein-tyrosine kinase erbB-2	ERBB2	P04626
Deoxyharringtonine	Muscarinic acetylcholine receptor M3	CHRM3	P20309
Deoxyharringtonine	Serotonin 4 (5-HT4) receptor	HTR4	Q13639
Deoxyharringtonine	Serotonin transporter	SLC6A4	P31645
Deoxyharringtonine	Histamine H3 receptor	HRH3	Q9Y5N1
Deoxyharringtonine	Serotonin 2a (5-HT2a) receptor	HTR2A	P28223
Deoxyharringtonine	Neurokinin 1 receptor	TACR1	P25103
Deoxyharringtonine	Cathepsin E	CTSE	P14091
Deoxyharringtonine	Insulin-like growth factor I receptor	IGF1R	P08069
Deoxyharringtonine	Dopamine D2 receptor (by homology)	DRD2	P14416
Deoxyharringtonine	p53-binding protein Mdm-2	MDM2	Q00987
Deoxyharringtonine	DNA-dependent protein kinase	PRKDC	P78527
Deoxyharringtonine	Melanin-concentrating hormone receptor 1	MCHR1	Q99705
Deoxyharringtonine	Glycogen synthase kinase-3 alpha	GSK3A	P49840
Deoxyharringtonine	Tissue-type plasminogen activator	PLAT	P00750
Deoxyharringtonine	Thrombin	F2	P00734
Deoxyharringtonine	Thrombin and coagulation factor X	F10	P00742
Deoxyharringtonine	Tyrosine-protein kinase SRC	SRC	P12931
Deoxyharringtonine	Histamine H4 receptor	HRH4	Q9H3N8
Deoxyharringtonine	Bromodomain-containing protein 4	BRD4	O60885
Deoxyharringtonine	Serotonin 2c (5-HT2c) receptor	HTR2C	P28335
Deoxyharringtonine	C-C chemokine receptor type 3	CCR3	P51677
Deoxyharringtonine	Heat shock protein HSP 90-alpha	HSP90AA1	P07900
Deoxyharringtonine	Phosphodiesterase 10A	PDE10A	Q9Y233
Deoxyharringtonine	Ribosomal protein S6 kinase 1	RPS6KB1	P23443
Deoxyharringtonine	Beta secretase 2	BACE2	Q9Y5Z0
Deoxyharringtonine	Alpha-2a adrenergic receptor	ADRA2A	P08913
Deoxyharringtonine	Adrenergic receptor alpha-2	ADRA2C	P18825
Deoxyharringtonine	Alpha-2b adrenergic receptor	ADRA2B	P18089
Deoxyharringtonine	Nitric oxide synthase, inducible (by homology)	NOS2	P35228
Deoxyharringtonine	Voltage-gated calcium channel alpha2/delta subunit 1	CACNA2D1	P54289
Deoxyharringtonine	Protein farnesyltransferase	FNTA FNTB	P49354 P49356
Deoxyharringtonine	Tyrosine-protein kinase JAK3	JAK3	P52333
Deoxyharringtonine	PI3-kinase p110-delta subunit	PIK3CD	O00329
Deoxyharringtonine	Urokinase-type plasminogen activator	PLAU	P00749
Deoxyharringtonine	Phosphodiesterase 8B	PDE8B	O95263
Deoxyharringtonine	Serine/threonine-protein kinase Chk1	CHEK1	O14757
Deoxyharringtonine	Adrenergic receptor beta	ADRB2	P07550
Deoxyharringtonine	Beta-1 adrenergic receptor	ADRB1	P08588
Deoxyharringtonine	Beta-3 adrenergic receptor	ADRB3	P13945
Deoxyharringtonine	Leukocyte elastase	ELANE	P08246
Deoxyharringtonine	Muscarinic acetylcholine receptor M2	CHRM2	P08172
Deoxyharringtonine	Dopamine D4 receptor	DRD4	P21917
Deoxyharringtonine	Dopamine D3 receptor	DRD3	P35462
Deoxyharringtonine	Protein kinase C gamma	PRKCG	P05129
Deoxyharringtonine	Protein kinase C delta	PRKCD	Q05655
Deoxyharringtonine	Protein kinase C alpha	PRKCA	P17252
Deoxyharringtonine	Protein kinase C beta	PRKCB	P05771
Deoxyharringtonine	Poly [ADP-ribose] polymerase-1	PARP1	P09874
Deoxyharringtonine	Protein kinase C epsilon	PRKCE	Q02156
Deoxyharringtonine	Serotonin 1d (5-HT1d) receptor	HTR1D	P28221
Deoxyharringtonine	ATPase family AAA domain-containing protein 2	ATAD2	Q6PL18
Deoxyharringtonine	Serotonin 6 (5-HT6) receptor	HTR6	P50406
Deoxyharringtonine	Sodium channel protein type IX alpha subunit	SCN9A	Q15858
Deoxyharringtonine	Mitogen-activated protein kinase kinase kinase 12	MAP3K12	Q12852
Deoxyharringtonine	Tyrosine-protein kinase receptor FLT3	FLT3	P36888
Deoxyharringtonine	Cyclin-dependent kinase 2/cyclin A	CDK2 CCNA1 CCNA2	P24941 P78396 P20248
Deoxyharringtonine	3-phosphoinositide dependent protein kinase-1	PDPK1	O15530
Deoxyharringtonine	Tyrosine-protein kinase JAK1	JAK1	P23458
Deoxyharringtonine	Tyrosine-protein kinase JAK2	JAK2	O60674
Deoxyharringtonine	Phosphodiesterase 9A	PDE9A	O76083
Deoxyharringtonine	Tyrosine-protein kinase TYK2	TYK2	P29597
Deoxyharringtonine	Protein kinase C theta	PRKCQ	Q04759
Dianthramine	Aldo-keto reductase family 1 member C2	AKR1C2	P52895
Dianthramine	Carbonic anhydrase II	CA2	P00918
Dianthramine	Aldo-keto-reductase family 1 member C3	AKR1C3	P42330
Dianthramine	Cathepsin (V and K)	CTSV	O60911
Dianthramine	Cathepsin L	CTSL	P07711
Dianthramine	Aldo-keto reductase family 1 member C1	AKR1C1	Q04828
Dianthramine	Carbonic anhydrase I	CA1	P00915
Dianthramine	Carbonic anhydrase XII	CA12	O43570
Dianthramine	Carbonic anhydrase IX	CA9	Q16790
Dianthramine	Glutamate carboxypeptidase II	FOLH1	Q04609
Dianthramine	Cyclooxygenase-2	PTGS2	P35354
Dianthramine	Transthyretin	TTR	P02766
Dianthramine	Myeloperoxidase	MPO	P05164
Dianthramine	Protein-tyrosine phosphatase 1B	PTPN1	P18031
arachidonate	Fatty acid binding protein adipocyte	FABP4	P15090
arachidonate	Peroxisome proliferator-activated receptor gamma	PPARG	P37231
arachidonate	Peroxisome proliferator-activated receptor alpha	PPARA	Q07869
arachidonate	Peroxisome proliferator-activated receptor delta	PPARD	Q03181
arachidonate	Arachidonate 5-lipoxygenase	ALOX5	P09917
arachidonate	Free fatty acid receptor 1	FFAR1	O14842
arachidonate	Fatty acid binding protein muscle	FABP3	P05413
arachidonate	Cyclooxygenase-1	PTGS1	P23219
arachidonate	Cannabinoid receptor 1	CNR1	P21554
arachidonate	Anandamide amidohydrolase	FAAH	O00519
arachidonate	Telomerase reverse transcriptase	TERT	O14746
arachidonate	Fatty acid binding protein epidermal	FABP5	Q01469
arachidonate	Fatty acid-binding protein, liver	FABP1	P07148
arachidonate	DNA topoisomerase I	TOP1	P11387
arachidonate	Prostaglandin E synthase	PTGES	O14684
arachidonate	Acyl-CoA desaturase	SCD	O00767
arachidonate	Prostanoid EP2 receptor	PTGER2	P43116
arachidonate	DNA polymerase beta	POLB	P06746
arachidonate	Cytochrome P450 26B1	CYP26B1	Q9NR63
arachidonate	Cytochrome P450 26A1	CYP26A1	O43174
arachidonate	Carboxylesterase 2	CES2	O00748
arachidonate	Arachidonate 12-lipoxygenase	ALOX12	P18054
arachidonate	Dual specificity phosphatase Cdc25A	CDC25A	P30304
arachidonate	Protein-tyrosine phosphatase 1B	PTPN1	P18031
arachidonate	G protein-coupled receptor 44	PTGDR2	Q9Y5Y4
arachidonate	Protein-tyrosine phosphatase 2C	PTPN11	Q06124
arachidonate	11-beta-hydroxysteroid dehydrogenase 1	HSD11B1	P28845
arachidonate	Prostanoid EP1 receptor	PTGER1	P34995
arachidonate	Retinoid X receptor alpha	RXRA	P19793
arachidonate	Retinoic acid receptor gamma	RARG	P13631
arachidonate	Retinoic acid receptor beta	RARB	P10826
arachidonate	Retinoic acid receptor alpha	RARA	P10276
arachidonate	Retinoid X receptor beta	RXRB	P28702
arachidonate	Retinoid X receptor gamma	RXRG	P48443
arachidonate	Prostanoid EP4 receptor	PTGER4	P35408
arachidonate	Estrogen receptor beta	ESR2	Q92731
arachidonate	Solute carrier family 22 member 12	SLC22A12	Q96S37
arachidonate	11-beta-hydroxysteroid dehydrogenase 2	HSD11B2	P80365
arachidonate	Arachidonate 15-lipoxygenase	ALOX15	P16050
arachidonate	Thromboxane-A synthase	TBXAS1	P24557
arachidonate	LXR-alpha	NR1H3	Q13133
arachidonate	Fatty acid binding protein intestinal	FABP2	P12104
arachidonate	T-cell protein-tyrosine phosphatase	PTPN2	P17706
arachidonate	HMG-CoA reductase	HMGCR	P04035
arachidonate	Prostanoid IP receptor	PTGIR	P43119
arachidonate	Autotaxin	ENPP2	Q13822
arachidonate	Prostaglandin E synthase 2	PTGES2	Q9H7Z7
arachidonate	Leukotriene B4 receptor 1	LTB4R	Q15722
arachidonate	Glycine receptor subunit alpha-1	GLRA1	P23415
arachidonate	Glucocorticoid receptor	NR3C1	P04150
arachidonate	Protein kinase C eta	PRKCH	P24723
arachidonate	Aldo-keto reductase family 1 member B10	AKR1B10	O60218
arachidonate	Metabotropic glutamate receptor 2 (by homology)	GRM2	Q14416
arachidonate	Nuclear receptor subfamily 0 group B member 2	NR0B2	Q15466
arachidonate	Cytosolic phospholipase A2	PLA2G4A	P47712
arachidonate	G-protein coupled receptor 120	FFAR4	Q5NUL3
arachidonate	Sn1-specific diacylglycerol lipase alpha	DAGLA	Q9Y4D2
arachidonate	Transient receptor potential cation channel subfamily A member 1	TRPA1	O75762
arachidonate	Oxoeicosanoid receptor 1	OXER1	Q8TDS5
arachidonate	Monocarboxylate transporter 1 (by homology)	SLC16A1	P53985
arachidonate	Phosphodiesterase 4A	PDE4A	P27815
arachidonate	Cannabinoid receptor 2	CNR2	P34972
arachidonate	Protein-tyrosine phosphatase 1C	PTPN6	P29350
arachidonate	Gamma-secretase	PSEN2 PSENEN NCSTN APH1A PSEN1 APH1B	P49810 Q9NZ42 Q92542 Q96BI3 P49768 Q8WW43
arachidonate	Sn1-specific diacylglycerol lipase beta	DAGLB	Q8NCG7
arachidonate	Glucagon	GCG	P01275
arachidonate	Transient receptor potential cation channel subfamily M member 8	TRPM8	Q7Z2W7
arachidonate	Muscle glycogen synthase	GYS1	P13807
arachidonate	5-lipoxygenase activating protein	ALOX5AP	P20292
arachidonate	Nitric oxide synthase, inducible	NOS2	P35228
arachidonate	Matrix metalloproteinase 13	MMP13	P45452
arachidonate	Matrix metalloproteinase 3	MMP3	P08254
arachidonate	Plasma retinol-binding protein	RBP4	P02753
arachidonate	Matrix metalloproteinase 8	MMP8	P22894
arachidonate	L-lactate dehydrogenase A chain	LDHA	P00338
arachidonate	Estrogen receptor alpha	ESR1	P03372
arachidonate	Angiotensin-converting enzyme	ACE	P12821
arachidonate	Intercellular adhesion molecule (ICAM-1), Integrin alpha-L/beta-2	ITGAL ICAM1 ITGB2	P20701 P05362 P05107
arachidonate	Type-1 angiotensin II receptor (by homology)	AGTR1	P30556
arachidonate	Hepatocyte nuclear factor 4-alpha	HNF4A	P41235
arachidonate	Vanilloid receptor	TRPV1	Q8NER1
arachidonate	Lysine-specific demethylase 2A	KDM2A	Q9Y2K7
arachidonate	Lysine-specific demethylase 5C	KDM5C	P41229
arachidonate	Group X secretory phospholipase A2	PLA2G10	O15496
arachidonate	Nuclear receptor ROR-gamma	RORC	P51449
arachidonate	Phosphodiesterase 4D	PDE4D	Q08499
arachidonate	Dihydroorotate dehydrogenase	DHODH	Q02127
arachidonate	Endothelin receptor ET-A (by homology)	EDNRA	P25101
arachidonate	Phosphodiesterase 4B	PDE4B	Q07343
arachidonate	Bone morphogenetic protein 1	BMP1	P13497
arachidonate	Cholecystokinin B receptor	CCKBR	P32239
arachidonate	p53-binding protein Mdm-2	MDM2	Q00987
arachidonate	Chymase	CMA1	P23946
arachidonate	Cathepsin G	CTSG	P08311
arachidonate	Androgen Receptor	AR	P10275
arachidonate	Protein farnesyltransferase	FNTA FNTB	P49354 P49356
arachidonate	Presenilin 1	PSEN1	P49768
arachidonate	Acyl coenzyme A:cholesterol acyltransferase 1	SOAT1	P35610
arachidonate	Acyl coenzyme A:cholesterol acyltransferase 2	SOAT2	O75908
arachidonate	Proteinase-activated receptor 1	F2R	P25116
Frutinone A	Nuclear factor NF-kappa-B p105 subunit	NFKB1	P19838
Frutinone A	Acetylcholinesterase	ACHE	P22303
Frutinone A	Carbonic anhydrase II	CA2	P00918
Frutinone A	Carbonic anhydrase I	CA1	P00915
Frutinone A	Carbonic anhydrase XII	CA12	O43570
Frutinone A	Carbonic anhydrase IX	CA9	Q16790
Frutinone A	Carbonic anhydrase VII	CA7	P43166
Frutinone A	Carbonic anhydrase VB	CA5B	Q9Y2D0
Frutinone A	Carbonic anhydrase VA	CA5A	P35218
Frutinone A	Carbonic anhydrase IV	CA4	P22748
Frutinone A	Carbonic anhydrase XIV	CA14	Q9ULX7
Frutinone A	Carbonic anhydrase XIII	CA13	Q8N1Q1
Frutinone A	Carbonic anhydrase VI	CA6	P23280
Frutinone A	Carbonic anhydrase III	CA3	P07451
Frutinone A	Monoamine oxidase A	MAOA	P21397
Frutinone A	Phosphodiesterase 10A	PDE10A	Q9Y233
Frutinone A	PI3-kinase p110-delta/p85-alpha	PIK3CD PIK3R1	O00329 P27986
Frutinone A	Adenosine A1 receptor	ADORA1	P30542
Frutinone A	Cyclin-dependent kinase 2	CDK2	P24941
Frutinone A	Cyclin-dependent kinase 1	CDK1	P06493
Frutinone A	Estrogen receptor beta	ESR2	Q92731
Frutinone A	1-acylglycerol-3-phosphate O-acyltransferase beta	AGPAT2	O15120
Frutinone A	Heat shock protein 75 kDa, mitochondrial	TRAP1	Q12931
Frutinone A	Endoplasmin	HSP90B1	P14625
Frutinone A	Cathepsin L	CTSL	P07711
Frutinone A	Phosphodiesterase 8B	PDE8B	O95263
Frutinone A	Estrogen receptor alpha	ESR1	P03372
Frutinone A	Heat shock protein HSP 90-alpha	HSP90AA1	P07900
Frutinone A	Alkaline phosphatase, tissue-nonspecific isozyme	ALPL	P05186
Frutinone A	c-Jun N-terminal kinase 1	MAPK8	P45983
Frutinone A	c-Jun N-terminal kinase 3	MAPK10	P53779
Frutinone A	c-Jun N-terminal kinase 2	MAPK9	P45984
Frutinone A	Corticotropin releasing factor receptor 1	CRHR1	P34998
ginsenoside rh2	Signal transducer and activator of transcription 3	STAT3	P40763
ginsenoside rh2	Interleukin-2	IL2	P60568
ginsenoside rh2	Heat shock protein HSP 90-alpha	HSP90AA1	P07900
ginsenoside rh2	Platelet activating factor receptor	PTAFR	P25105
ginsenoside rh2	Gamma-secretase	PSEN2 PSENEN NCSTN APH1A PSEN1 APH1B	P49810 Q9NZ42 Q92542 Q96BI3 P49768 Q8WW43
ginsenoside rh2	Vascular endothelial growth factor A	VEGFA	P15692
ginsenoside rh2	Acidic fibroblast growth factor	FGF1	P05230
ginsenoside rh2	Basic fibroblast growth factor	FGF2	P09038
ginsenoside rh2	Heparanase	HPSE	Q9Y251
ginsenoside rh2	Sodium/potassium-transporting ATPase alpha-1 chain	ATP1A1	P05023
ginsenoside rh2	Apoptosis regulator Bcl-X	BCL2L1	Q07817
ginsenoside rh2	Sphingosine 1-phosphate receptor Edg-1	S1PR1	P21453
ginsenoside rh2	Nuclear receptor ROR-gamma	RORC	P51449
ginsenoside rh2	Galectin-4	LGALS4	P56470
ginsenoside rh2	Galectin-3	LGALS3	P17931
ginsenoside rh2	Galectin-8	LGALS8	O00214
ginsenoside rh2	Neurokinin 2 receptor	TACR2	P21452
ginsenoside rh2	Adenosine A1 receptor (by homology)	ADORA1	P30542
ginsenoside rh2	Tyrosine-protein kinase SYK	SYK	P43405
ginsenoside rh2	11-beta-hydroxysteroid dehydrogenase 2	HSD11B2	P80365
Ginsenoside-Rh4_qt	Signal transducer and activator of transcription 3	STAT3	P40763
Ginsenoside-Rh4_qt	Interleukin-2	IL2	P60568
Ginsenoside-Rh4_qt	Apoptosis regulator Bcl-X	BCL2L1	Q07817
Ginsenoside-Rh4_qt	Matrix metalloproteinase 9	MMP9	P14780
Ginsenoside-Rh4_qt	Gamma-secretase	PSEN2 PSENEN NCSTN APH1A PSEN1 APH1B	P49810 Q9NZ42 Q92542 Q96BI3 P49768 Q8WW43
Ginsenoside-Rh4_qt	Platelet activating factor receptor	PTAFR	P25105
Ginsenoside-Rh4_qt	Androgen Receptor (by homology)	AR	P10275
Ginsenoside-Rh4_qt	Glucocorticoid receptor	NR3C1	P04150
Ginsenoside-Rh4_qt	Hepatocyte growth factor receptor	MET	P08581
Ginsenoside-Rh4_qt	ALK tyrosine kinase receptor	ALK	Q9UM73
Ginsenoside-Rh4_qt	Serine/threonine-protein kinase mTOR	MTOR	P42345
Ginsenoside-Rh4_qt	PI3-kinase p110-alpha subunit	PIK3CA	P42336
Ginsenoside-Rh4_qt	Perforin-1	PRF1	P14222
Ginsenoside-Rh4_qt	Heat shock protein HSP 90-alpha	HSP90AA1	P07900
Ginsenoside-Rh4_qt	MAP kinase p38 alpha	MAPK14	Q16539
Ginsenoside-Rh4_qt	NAD-dependent deacetylase sirtuin 2	SIRT2	Q8IXJ6
Ginsenoside-Rh4_qt	Melanin-concentrating hormone receptor 1	MCHR1	Q99705
Ginsenoside-Rh4_qt	Thymidylate synthase (by homology)	TYMS	P04818
Ginsenoside-Rh4_qt	Monoamine oxidase A	MAOA	P21397
Ginsenoside-Rh4_qt	MAP kinase ERK2	MAPK1	P28482
Ginsenoside-Rh4_qt	11-beta-hydroxysteroid dehydrogenase 1	HSD11B1	P28845
Ginsenoside-Rh4_qt	Acyl-CoA desaturase	SCD	O00767
Ginsenoside-Rh4_qt	Serotonin 1a (5-HT1a) receptor	HTR1A	P08908
Ginsenoside-Rh4_qt	Transient receptor potential cation channel subfamily V member 4 (by homology)	TRPV4	Q9HBA0
Ginsenoside-Rh4_qt	Adenosine A1 receptor (by homology)	ADORA1	P30542
Ginsenoside-Rh4_qt	Serine/threonine-protein kinase PIM1	PIM1	P11309
Ginsenoside-Rh4_qt	Cyclin-dependent kinase 2	CDK2	P24941
Ginsenoside-Rh4_qt	Serine/threonine-protein kinase PIM2	PIM2	Q9P1W9
Ginsenoside-Rh4_qt	Histone deacetylase 6	HDAC6	Q9UBN7
Ginsenoside-Rh4_qt	Histone deacetylase 1	HDAC1	Q13547
Ginsenoside-Rh4_qt	Epidermal growth factor receptor erbB1	EGFR	P00533
Ginsenoside-Rh4_qt	Phosphodiesterase 5A	PDE5A	O76074
Ginsenoside-Rh4_qt	Cyclin-dependent kinase 2/cyclin A	CDK2 CCNA1 CCNA2	P24941 P78396 P20248
Ginsenoside-Rh4_qt	Phosphodiesterase 6A	PDE6A	P16499
Ginsenoside-Rh4_qt	C-C chemokine receptor type 1	CCR1	P32246
Ginsenoside-Rh4_qt	Interleukin-1 receptor-associated kinase 4	IRAK4	Q9NWZ3
Ginsenoside-Rh4_qt	Casein kinase II alpha	CSNK2A1	P68400
Ginsenoside-Rh4_qt	Casein kinase II alpha (prime)	CSNK2A2	P19784
Ginsenoside-Rh4_qt	Prostaglandin E synthase	PTGES	O14684
Ginsenoside-Rh4_qt	Tyrosine-protein kinase SYK	SYK	P43405
Ginsenoside-Rh4_qt	Sigma opioid receptor	SIGMAR1	Q99720
Ginsenoside-Rh4_qt	Phosphoglycerate kinase 1	PGK1	P00558
Ginsenoside-Rh4_qt	PI3-kinase p110-beta subunit	PIK3CB	P42338
Ginsenoside-Rh4_qt	Adenosine A3 receptor	ADORA3	P0DMS8
Ginsenoside-Rh4_qt	Renin	REN	P00797
Ginsenoside-Rh4_qt	RAS guanyl releasing protein 3	RASGRP3	Q8IV61
Ginsenoside-Rh4_qt	Sodium/potassium-transporting ATPase alpha-1 chain	ATP1A1	P05023
Ginsenoside-Rh4_qt	PI3-kinase p110-gamma subunit	PIK3CG	P48736
Ginsenoside-Rh4_qt	Sodium/glucose cotransporter 2	SLC5A2	P31639
Ginsenoside-Rh4_qt	3-phosphoinositide dependent protein kinase-1	PDPK1	O15530
Ginsenoside-Rh4_qt	LIM domain kinase 2	LIMK2	P53671
Ginsenoside-Rh4_qt	Smoothened homolog	SMO	Q99835
Ginsenoside-Rh4_qt	Type-1 angiotensin II receptor (by homology)	AGTR1	P30556
Ginsenoside-Rh4_qt	Sphingosine 1-phosphate receptor Edg-1	S1PR1	P21453
Ginsenoside-Rh4_qt	Serine/threonine-protein kinase Aurora-A	AURKA	O14965
Ginsenoside-Rh4_qt	Serine/threonine-protein kinase Aurora-B	AURKB	Q96GD4
Ginsenoside-Rh4_qt	Serotonin transporter (by homology)	SLC6A4	P31645
Ginsenoside-Rh4_qt	Dopamine transporter (by homology)	SLC6A3	Q01959
Ginsenoside-Rh4_qt	Nuclear receptor subfamily 4 group A member 2	NR4A2	P43354
Ginsenoside-Rh4_qt	c-Jun N-terminal kinase 1	MAPK8	P45983
Ginsenoside-Rh4_qt	Serine/threonine-protein kinase Sgk1	SGK1	O00141
Ginsenoside-Rh4_qt	Nerve growth factor receptor Trk-A	NTRK1	P04629
Ginsenoside-Rh4_qt	Thrombin and coagulation factor X	F10	P00742
Ginsenoside-Rh4_qt	Sodium/glucose cotransporter 1	SLC5A1	P13866
Ginsenoside-Rh4_qt	Serine/threonine-protein kinase Chk2	CHEK2	O96017
Ginsenoside-Rh4_qt	Caspase-1	CASP1	P29466
Ginsenoside-Rh4_qt	Uridine phosphorylase 1 (by homology)	UPP1	Q16831
Ginsenoside-Rh4_qt	Histone deacetylase 3	HDAC3	O15379
Ginsenoside-Rh4_qt	Thromboxane-A synthase	TBXAS1	P24557
Ginsenoside-Rh4_qt	Aldose reductase (by homology)	AKR1B1	P15121
Ginsenoside-Rh4_qt	Monoamine oxidase B	MAOB	P27338
Ginsenoside-Rh4_qt	Tyrosine-protein kinase JAK3	JAK3	P52333
Ginsenoside-Rh4_qt	Peroxisome proliferator-activated receptor gamma	PPARG	P37231
Ginsenoside-Rh4_qt	Tyrosine-protein kinase JAK1	JAK1	P23458
Ginsenoside-Rh4_qt	Cytochrome P450 2C9	CYP2C9	P11712
Ginsenoside-Rh4_qt	Dual specificity mitogen-activated protein kinase kinase 1	MAP2K1	Q02750
Ginsenoside-Rh4_qt	Sphingosine 1-phosphate receptor Edg-3	S1PR3	Q99500
Ginsenoside-Rh4_qt	Sodium/calcium exchanger 1	SLC8A1	P32418
Ginsenoside-Rh4_qt	Bile salt export pump	ABCB11	O95342
Ginsenoside-Rh4_qt	Cannabinoid receptor 1	CNR1	P21554
Ginsenoside-Rh4_qt	Serine/threonine-protein kinase GAK	GAK	O14976
Ginsenoside-Rh4_qt	Vascular endothelial growth factor A	VEGFA	P15692
Ginsenoside-Rh4_qt	Acidic fibroblast growth factor	FGF1	P05230
Ginsenoside-Rh4_qt	Basic fibroblast growth factor	FGF2	P09038
Ginsenoside-Rh4_qt	MAP kinase signal-integrating kinase 2	MKNK2	Q9HBH9
Ginsenoside-Rh4_qt	Ephrin receptor	EPHB4	P54760
Ginsenoside-Rh4_qt	Integrin alpha-4/beta-7	ITGB7 ITGA4	P26010 P13612
Ginsenoside-Rh4_qt	Phosphodiesterase 11A	PDE11A	Q9HCR9
Ginsenoside-Rh4_qt	Muscle glycogen synthase	GYS1	P13807
Ginsenoside-Rh4_qt	Bcl-2-related protein A1	BCL2A1	Q16548
Ginsenoside-Rh4_qt	Nuclear receptor ROR-gamma	RORC	P51449
Ginsenoside-Rh4_qt	Prostanoid EP1 receptor (by homology)	PTGER1	P34995
Ginsenoside-Rh4_qt	Adenosine A2a receptor	ADORA2A	P29274
Ginsenoside-Rh4_qt	P2X purinoceptor 3	P2RX3	P56373
Girinimbin	Dual-specificity tyrosine-phosphorylation regulated kinase 1A	DYRK1A	Q13627
Girinimbin	Butyrylcholinesterase	BCHE	P06276
Girinimbin	Dual specificity protein kinase CLK4	CLK4	Q9HAZ1
Girinimbin	Serotonin 2b (5-HT2b) receptor	HTR2B	P41595
Girinimbin	Serotonin 2c (5-HT2c) receptor	HTR2C	P28335
Girinimbin	Dopamine transporter	SLC6A3	Q01959
Girinimbin	Serotonin 6 (5-HT6) receptor	HTR6	P50406
Girinimbin	Serine/threonine-protein kinase AKT	AKT1	P31749
Girinimbin	Dual specificity protein kinase CLK2	CLK2	P49760
Girinimbin	Dual-specificity tyrosine-phosphorylation regulated kinase 3	DYRK3	O43781
Girinimbin	Serotonin transporter	SLC6A4	P31645
Girinimbin	SUMO-activating enzyme	SAE1 UBA2	Q9UBE0 Q9UBT2
Girinimbin	Neurokinin 1 receptor	TACR1	P25103
Girinimbin	Neurokinin 3 receptor	TACR3	P29371
Girinimbin	Dual specificity phosphatase Cdc25B	CDC25B	P30305
Girinimbin	P2X purinoceptor 7 (by homology)	P2RX7	Q99572
Girinimbin	Metabotropic glutamate receptor 2	GRM2	Q14416
Girinimbin	Histamine H2 receptor	HRH2	P25021
Girinimbin	Serotonin 2a (5-HT2a) receptor	HTR2A	P28223
Girinimbin	Beta-3 adrenergic receptor	ADRB3	P13945
Girinimbin	Adenosine A2a receptor	ADORA2A	P29274
Girinimbin	Adenosine A3 receptor	ADORA3	P0DMS8
Girinimbin	Oxytocin receptor (by homology)	OXTR	P30559
Girinimbin	Cyclin-dependent kinase 1	CDK1	P06493
Girinimbin	Dual specificity phosphatase Cdc25A	CDC25A	P30304
Girinimbin	Neuropeptide Y receptor type 5	NPY5R	Q15761
Girinimbin	Alpha-2a adrenergic receptor	ADRA2A	P08913
Girinimbin	Adrenergic receptor alpha-2	ADRA2C	P18825
Girinimbin	Alpha-2b adrenergic receptor	ADRA2B	P18089
Girinimbin	Phosphodiesterase 5A	PDE5A	O76074
Girinimbin	Vascular endothelial growth factor receptor 2	KDR	P35968
Girinimbin	11-beta-hydroxysteroid dehydrogenase 2	HSD11B2	P80365
Girinimbin	11-beta-hydroxysteroid dehydrogenase 1	HSD11B1	P28845
Girinimbin	Trace amine-associated receptor 1 (by homology)	TAAR1	Q96RJ0
Girinimbin	Isocitrate dehydrogenase [NADP] cytoplasmic	IDH1	O75874
Girinimbin	Serine/threonine protein phosphatase PP1-alpha catalytic subunit	PPP1CA	P62136
Girinimbin	Methionine aminopeptidase 1	METAP1	P53582
Girinimbin	Tyrosine-protein kinase LCK	LCK	P06239
Girinimbin	Phosphodiesterase 10A (by homology)	PDE10A	Q9Y233
Girinimbin	Corticotropin releasing factor receptor 1	CRHR1	P34998
Girinimbin	Multidrug resistance-associated protein 1	ABCC1	P33527
Girinimbin	Beta-chymotrypsin	CTRB1	P17538
Girinimbin	Anandamide amidohydrolase	FAAH	O00519
Girinimbin	G-protein coupled receptor 55	GPR55	Q9Y2T6
Girinimbin	Vascular endothelial growth factor receptor 1	FLT1	P17948
Girinimbin	Cannabinoid receptor 1 (by homology)	CNR1	P21554
Girinimbin	Serine/threonine-protein kinase PIM1	PIM1	P11309
Girinimbin	Androgen Receptor	AR	P10275
Girinimbin	Receptor protein-tyrosine kinase erbB-2	ERBB2	P04626
Girinimbin	Glucocorticoid receptor	NR3C1	P04150
Girinimbin	Epidermal growth factor receptor erbB1	EGFR	P00533
Girinimbin	Adenosine A1 receptor (by homology)	ADORA1	P30542
Girinimbin	6-phosphofructo-2-kinase/fructose-2,6-bisphosphatase 3	PFKFB3	Q16875
Girinimbin	MAP kinase p38 alpha	MAPK14	Q16539
Girinimbin	Translocator protein (by homology)	TSPO	P30536
Girinimbin	Hormone sensitive lipase	LIPE	Q05469
Girinimbin	Glutaminyl-peptide cyclotransferase	QPCT	Q16769
Girinimbin	GABA-A receptor; alpha-3/beta-3/gamma-2	GABRB3 GABRA3 GABRG2	P28472 P34903 P18507
Girinimbin	GABA-A receptor; alpha-1/beta-3/gamma-2	GABRB3 GABRG2 GABRA1	P28472 P18507 P14867
Girinimbin	GABA-A receptor; alpha-5/beta-3/gamma-2	GABRB3 GABRG2 GABRA5	P28472 P18507 P31644
Girinimbin	GABA-A receptor; alpha-2/beta-3/gamma-2	GABRA2 GABRB3 GABRG2	P47869 P28472 P18507
Girinimbin	Gamma-secretase	PSEN2 PSENEN NCSTN APH1A PSEN1 APH1B	P49810 Q9NZ42 Q92542 Q96BI3 P49768 Q8WW43
Girinimbin	Muscarinic acetylcholine receptor M3	CHRM3	P20309
Girinimbin	Transitional endoplasmic reticulum ATPase	VCP	P55072
Girinimbin	Bile acid receptor FXR	NR1H4	Q96RI1
Girinimbin	Geranylgeranyl transferase type I	PGGT1B FNTA	P53609 P49354
Girinimbin	GABA-A receptor; alpha-6/beta-3/gamma-2	GABRG2 GABRB3 GABRA6	P18507 P28472 Q16445
Girinimbin	GABA A receptor alpha-4/beta-3/gamma-2	GABRB3 GABRA4 GABRG2	P28472 P48169 P18507
Girinimbin	Platelet-derived growth factor receptor beta	PDGFRB	P09619
Girinimbin	Adenosine A2b receptor	ADORA2B	P29275
Girinimbin	Fibroblast growth factor receptor 1	FGFR1	P11362
Girinimbin	Orexin receptor 2	HCRTR2	O43614
Girinimbin	Orexin receptor 1	HCRTR1	O43613
Girinimbin	Vasopressin V2 receptor	AVPR2	P30518
Girinimbin	Beta amyloid A4 protein	APP	P05067
Girinimbin	Epoxide hydrolase 1	EPHX1	P07099
Girinimbin	Leukocyte elastase	ELANE	P08246
Girinimbin	Purinergic receptor P2Y1	P2RY1	P47900
Girinimbin	Dual-specificity tyrosine-phosphorylation regulated kinase 2	DYRK2	Q92630
Girinimbin	Kinesin-1 heavy chain/ Tyrosine-protein kinase receptor RET	RET	P07949
Girinimbin	Epoxide hydratase	EPHX2	P34913
Girinimbin	Platelet activating factor receptor	PTAFR	P25105
Girinimbin	ALK tyrosine kinase receptor	ALK	Q9UM73
Girinimbin	Vanilloid receptor	TRPV1	Q8NER1
Girinimbin	p53-binding protein Mdm-2	MDM2	Q00987
Girinimbin	LXR-alpha	NR1H3	Q13133
Girinimbin	LXR-beta	NR1H2	P55055
Girinimbin	G protein-coupled receptor 44	PTGDR2	Q9Y5Y4
Girinimbin	Cathepsin (B and K)	CTSB	P07858
Girinimbin	Histamine H1 receptor	HRH1	P35367
Girinimbin	Histamine H3 receptor	HRH3	Q9Y5N1
Girinimbin	Nuclear receptor ROR-gamma	RORC	P51449
Girinimbin	Thymidylate synthase	TYMS	P04818
Girinimbin	Nuclear receptor ROR-beta	RORB	Q92753
Girinimbin	Serine/threonine-protein kinase Aurora-A	AURKA	O14965
Girinimbin	Nuclear receptor ROR-alpha	RORA	P35398
Girinimbin	Glutamate NMDA receptor; GRIN1/GRIN2B	GRIN1 GRIN2B	Q05586 Q13224
Girinimbin	Serotonin 1a (5-HT1a) receptor	HTR1A	P08908
Girinimbin	Phosphodiesterase 7A	PDE7A	Q13946
Girinimbin	Monoglyceride lipase	MGLL	Q99685
Gomisin B	Phosphodiesterase 10A	PDE10A	Q9Y233
Gomisin B	Cyclin-dependent kinase 5/CDK5 activator 1	CDK5R1 CDK5	Q15078 Q00535
Gomisin B	Vascular endothelial growth factor receptor 2	KDR	P35968
Gomisin B	Cyclin-dependent kinase 2	CDK2	P24941
Gomisin B	Cyclin-dependent kinase 1	CDK1	P06493
Gomisin B	Histone deacetylase 6	HDAC6	Q9UBN7
Gomisin B	Histone deacetylase 1	HDAC1	Q13547
Gomisin B	LIM domain kinase 2	LIMK2	P53671
Gomisin B	FK506-binding protein 1A	FKBP1A	P62942
Gomisin B	Leukotriene B4 receptor 1	LTB4R	Q15722
Gomisin B	P2X purinoceptor 3	P2RX3	P56373
Gomisin B	Epidermal growth factor receptor erbB1	EGFR	P00533
Gomisin B	Phosphodiesterase 2A	PDE2A	O00408
Gomisin B	Nerve growth factor receptor Trk-A	NTRK1	P04629
Gomisin B	Tyrosine-protein kinase JAK2	JAK2	O60674
Gomisin B	Toll-like receptor 4	TLR4	O00206
Gomisin B	Cyclin-dependent kinase 4/cyclin D1	CCND1 CDK4	P24385 P11802
Gomisin B	Cyclin-dependent kinase 2/cyclin E	CCNE2 CDK2 CCNE1	O96020 P24941 P24864
Gomisin B	Proto-oncogene tyrosine-protein kinase ROS	ROS1	P08922
Gomisin B	Phosphodiesterase 5A	PDE5A	O76074
Gomisin B	Glycogen synthase kinase-3 beta	GSK3B	P49841
Gomisin B	Protein kinase C beta	PRKCB	P05771
Gomisin B	Peregrin	BRPF1	P55201
Gomisin B	MAP kinase p38 alpha (by homology)	MAPK14	Q16539
Gomisin B	Serotonin 2b (5-HT2b) receptor	HTR2B	P41595
Gomisin B	Tyrosine-protein kinase ABL	ABL1	P00519
Gomisin B	Serotonin 2c (5-HT2c) receptor	HTR2C	P28335
Gomisin B	c-Jun N-terminal kinase 1	MAPK8	P45983
Gomisin B	Neuropeptide Y receptor type 5	NPY5R	Q15761
Gomisin B	Sulfonylurea receptor 2	ABCC9	O60706
Gomisin B	Complement factor D	CFD	P00746
Gomisin B	Dual specificity mitogen-activated protein kinase kinase 1	MAP2K1	Q02750
Gomisin B	Kallikrein 5	KLK5	Q9Y337
Gomisin B	Serine/threonine-protein kinase PIM1	PIM1	P11309
Gomisin B	Serine/threonine-protein kinase mTOR	MTOR	P42345
Gomisin B	PI3-kinase p110-alpha subunit	PIK3CA	P42336
Gomisin B	Serine/threonine-protein kinase PIM2	PIM2	Q9P1W9
Gomisin B	Serine/threonine-protein kinase PIM3	PIM3	Q86V86
Gomisin B	Gamma-secretase	PSEN2 PSENEN NCSTN APH1A PSEN1 APH1B	P49810 Q9NZ42 Q92542 Q96BI3 P49768 Q8WW43
Gomisin B	Cathepsin D	CTSD	P07339
Gomisin B	Probable G-protein coupled receptor 139	GPR139	Q6DWJ6
Gomisin B	Cyclin-dependent kinase 2/cyclin A	CDK2 CCNA1 CCNA2	P24941 P78396 P20248
Gomisin B	Dual-specificity tyrosine-phosphorylation regulated kinase 1A	DYRK1A	Q13627
Gomisin B	Insulin-like growth factor I receptor	IGF1R	P08069
Gomisin B	Thrombin	F2	P00734
Gomisin B	Cyclooxygenase-2	PTGS2	P35354
Gomisin B	Tyrosine-protein kinase JAK3	JAK3	P52333
Gomisin B	Hepatocyte growth factor receptor	MET	P08581
Gomisin B	Leucine-rich repeat serine/threonine-protein kinase 2	LRRK2	Q5S007
Gomisin B	Nociceptin receptor	OPRL1	P41146
Gomisin B	Mu opioid receptor	OPRM1	P35372
Gomisin B	Kappa Opioid receptor	OPRK1	P41145
Gomisin B	Corticotropin releasing factor receptor 1	CRHR1	P34998
Gomisin B	Carbonic anhydrase I	CA1	P00915
Gomisin B	Carbonic anhydrase IX	CA9	Q16790
Gomisin B	C-C chemokine receptor type 1	CCR1	P32246
Gomisin B	c-Jun N-terminal kinase 3	MAPK10	P53779
Gomisin B	MAP kinase ERK2	MAPK1	P28482
Gomisin B	Cyclin-dependent kinase 2/cyclin E1	CCNE1 CDK2	P24864 P24941
Gomisin B	Cyclin-dependent kinase 7/ cyclin H	CDK7 CCNH	P50613 P51946
Gomisin B	CDK9/cyclin T1	CDK9 CCNT1	P50750 O60563
Gomisin B	Sodium channel protein type IX alpha subunit	SCN9A	Q15858
Gomisin B	Receptor protein-tyrosine kinase erbB-2	ERBB2	P04626
Gomisin B	Histone deacetylase 3/Nuclear receptor corepressor 2 (HDAC3/NCoR2)	NCOR2 HDAC3	Q9Y618 O15379
Gomisin B	Serine/threonine-protein kinase Aurora-A	AURKA	O14965
Gomisin B	Presenilin 1	PSEN1	P49768
Gomisin B	Neurokinin 1 receptor	TACR1	P25103
Gomisin B	Cholecystokinin B receptor	CCKBR	P32239
Gomisin B	Hexokinase type IV	GCK	P35557
Gomisin B	Proto-oncogene tyrosine-protein kinase MER	MERTK	Q12866
Gomisin B	TNF-alpha	TNF	P01375
Gomisin B	Cholecystokinin A receptor	CCKAR	P32238
Gomisin B	PI3-kinase p110-gamma subunit	PIK3CG	P48736
Gomisin B	Mixed lineage kinase 7	MAP3K20	Q9NYL2
Gomisin B	MAP kinase p38 beta	MAPK11	Q15759
Gomisin B	TGF-beta receptor type II	TGFBR2	P37173
Gomisin B	TGF-beta receptor type I	TGFBR1	P36897
Gomisin B	Tyrosine-protein kinase receptor FLT3	FLT3	P36888
Gomisin B	Phosphodiesterase 4B	PDE4B	Q07343
Gomisin B	Poly [ADP-ribose] polymerase-1	PARP1	P09874
Gomisin B	Histone deacetylase 4	HDAC4	P56524
Gomisin B	Ribosomal protein S6 kinase alpha 2	RPS6KA2	Q15349
Gomisin B	HMG-CoA reductase (by homology)	HMGCR	P04035
Gomisin B	Androgen Receptor	AR	P10275
Gomisin B	Phosphodiesterase 4D	PDE4D	Q08499
Gomisin B	Orexin receptor 2	HCRTR2	O43614
Gomisin B	Thymidine kinase, cytosolic	TK1	P04183
Gomisin B	ADAM17	ADAM17	P78536
Gomisin B	MAP kinase signal-integrating kinase 2	MKNK2	Q9HBH9
Gomisin B	Serine/threonine-protein kinase Chk1	CHEK1	O14757
Gomisin B	Orexin receptor 1	HCRTR1	O43613
Gomisin B	Tubulin beta-1 chain	TUBB1	Q9H4B7
Gomisin B	Coagulation factor IX	F9	P00740
Gomisin B	Interleukin-8 receptor B	CXCR2	P25025
Gomisin B	Insulin receptor	INSR	P06213
Gomisin B	Kinesin-1 heavy chain/ Tyrosine-protein kinase receptor RET	RET	P07949
Gomisin B	Cyclin-dependent kinase 1/cyclin B	CCNB3 CDK1 CCNB1 CCNB2	Q8WWL7 P06493 P14635 O95067
Gomisin B	Adenosine A2a receptor	ADORA2A	P29274
Gomisin B	Adenosine A3 receptor	ADORA3	P0DMS8
Gomisin B	Tyrosine-protein kinase SYK	SYK	P43405
malkangunin	Bone morphogenetic protein 2	BMP2	P12643
malkangunin	Serum albumin	ALB	P02768
malkangunin	Amine oxidase [flavin-containing] B	MAOB	P27338
malkangunin	Kinesin-like protein KIF11	KIF11	P52732
malkangunin	Aldo-keto reductase family 1 member C2	AKR1C2	P52895
malkangunin	Steryl-sulfatase	STS	P08842
malkangunin	Beta-secretase 1	BACE1	P56817
malkangunin	Carbonic anhydrase 2	CA2	P00918
malkangunin	MAP kinase-activated protein kinase 2	MAPKAPK2	P49137
malkangunin	Carbonic anhydrase 1	CA1	P00915
malkangunin	Transthyretin	TTR	P02766
malkangunin	Prothrombin	F2	P00734
malkangunin	Peptidyl-prolyl cis-trans isomerase A	PPIA	P62937
malkangunin	Proto-oncogene serine/threonine-protein kinase Pim-1	PIM1	P11309
malkangunin	Vitamin D-binding protein	GC	P02774
malkangunin	Glutathione S-transferase P	GSTP1	P09211
malkangunin	Mitogen-activated protein kinase 10	MAPK10	P53779
malkangunin	Cholinesterase	BCHE	P06276
malkangunin	Glutaminyl-peptide cyclotransferase	QPCT	Q16769
malkangunin	Mitogen-activated protein kinase 8	MAPK8	P45983
malkangunin	Serine/threonine-protein kinase Chk1	CHEK1	O14757
malkangunin	Ephrin type-B receptor 4	EPHB4	P54760
malkangunin	Complement factor D	CFD	P00746
malkangunin	Complement factor B	CFB	P00751
malkangunin	Mitogen-activated protein kinase 14	MAPK14	Q16539
malkangunin	Carbonic anhydrase 12	CA12	O43570
malkangunin	3-phosphoinositide-dependent protein kinase 1	PDPK1	O15530
malkangunin	TGF-beta receptor type-1	TGFBR1	P36897
malkangunin	Progesterone receptor	PGR	P06401
malkangunin	Phosphatidylinositol-4,5-bisphosphate 3-kinase catalytic subunit gamma isoform	PIK3CG	P48736
malkangunin	Group 10 secretory phospholipase A2	PLA2G10	O15496
malkangunin	Oxysterols receptor LXR-beta	NR1H2	P55055
malkangunin	cAMP-specific 3,5-cyclic phosphodiesterase 4B	PDE4B	Q07343
malkangunin	Aldose reductase	AKR1B1	P15121
malkangunin	Bile salt sulfotransferase	SULT2A1	Q06520
malkangunin	Androgen receptor	AR	P10275
malkangunin	Probable ATP-dependent RNA helicase DDX6	DDX6	P26196
malkangunin	Annexin A5	ANXA5	P08758
malkangunin	Stromelysin-1	MMP3	P08254
malkangunin	Vascular endothelial growth factor receptor 2	KDR	P35968
malkangunin	Glucosylceramidase	GBA	P04062
malkangunin	Serine/threonine-protein phosphatase 5	PPP5C	P53041
malkangunin	Troponin C, slow skeletal and cardiac muscles	TNNC1	P63316
malkangunin	Mitogen-activated protein kinase 1	MAPK1	P28482
malkangunin	Estradiol 17-beta-dehydrogenase 1	HSD17B1	P14061
malkangunin	Peroxisome proliferator-activated receptor delta	PPARD	Q03181
malkangunin	Cyclin-A2	CCNA2	P20248
malkangunin	Cell division protein kinase 2	CDK2	P24941
malkangunin	cAMP-specific 3,5-cyclic phosphodiesterase 4D	PED4D	Q08499
Panaxadiol	Cytochrome P450 19A1	CYP19A1	P11511
Panaxadiol	Cytochrome P450 51 (by homology)	CYP51A1	Q16850
Panaxadiol	Sonic hedgehog protein (by homology)	SHH	Q15465
Panaxadiol	Nitric oxide synthase, inducible (by homology)	NOS2	P35228
Panaxadiol	Beta amyloid A4 protein	APP	P05067
Panaxadiol	C-C chemokine receptor type 1	CCR1	P32246
Panaxadiol	11-beta-hydroxysteroid dehydrogenase 2	HSD11B2	P80365
Panaxadiol	ALK tyrosine kinase receptor	ALK	Q9UM73
Panaxadiol	p53-binding protein Mdm-2	MDM2	Q00987
Panaxadiol	Norepinephrine transporter	SLC6A2	P23975
Panaxadiol	Adenosine A1 receptor	ADORA1	P30542
Panaxadiol	Adenosine A2a receptor	ADORA2A	P29274
Panaxadiol	Protein Mdm4	MDM4	O15151
Panaxadiol	Cannabinoid receptor 1	CNR1	P21554
Panaxadiol	Metabotropic glutamate receptor 1	GRM1	Q13255
Panaxadiol	Cannabinoid receptor 2	CNR2	P34972
Panaxadiol	Sphingosine 1-phosphate receptor Edg-3	S1PR3	Q99500
Panaxadiol	Sphingosine 1-phosphate receptor Edg-1	S1PR1	P21453
Panaxadiol	Neurokinin 2 receptor	TACR2	P21452
Panaxadiol	Dopamine transporter	SLC6A3	Q01959
Panaxadiol	Corticotropin releasing factor receptor 1 (by homology)	CRHR1	P34998
Panaxadiol	HERG	KCNH2	Q12809
Panaxadiol	Orexin receptor 2	HCRTR2	O43614
Panaxadiol	Orexin receptor 1	HCRTR1	O43613
Panaxadiol	Vasopressin V1a receptor	AVPR1A	P37288
Panaxadiol	Thrombin and coagulation factor X	F10	P00742
Panaxadiol	Interleukin-6 receptor subunit beta	IL6ST	P40189
Panaxadiol	Aldo-keto-reductase family 1 member C3	AKR1C3	P42330
Panaxadiol	Pregnane X receptor	NR1I2	O75469
Panaxadiol	Nuclear receptor ROR-gamma	RORC	P51449
Panaxadiol	6-phosphofructo-2-kinase/fructose-2,6-bisphosphatase 3	PFKFB3	Q16875
Panaxadiol	MAP kinase p38 alpha	MAPK14	Q16539
Panaxadiol	Lanosterol synthase	LSS	P48449
Panaxadiol	Nuclear receptor ROR-alpha	RORA	P35398
Panaxadiol	Glucocorticoid receptor	NR3C1	P04150
Panaxadiol	Thromboxane A2 receptor (by homology)	TBXA2R	P21731
Panaxadiol	Muscarinic acetylcholine receptor M2	CHRM2	P08172
Panaxadiol	Muscarinic acetylcholine receptor M1	CHRM1	P11229
Panaxadiol	Cyclooxygenase-2	PTGS2	P35354
Panaxadiol	Vascular endothelial growth factor receptor 2	KDR	P35968
Panaxadiol	Beta-secretase 1	BACE1	P56817
Panaxadiol	Melatonin receptor 1A	MTNR1A	P48039
Panaxadiol	Melatonin receptor 1B	MTNR1B	P49286
Panaxadiol	c-Jun N-terminal kinase 1	MAPK8	P45983
Panaxadiol	Prostaglandin E synthase	PTGES	O14684
Panaxadiol	LIM domain kinase 2	LIMK2	P53671
Panaxadiol	RAS guanyl releasing protein 3	RASGRP3	Q8IV61
Panaxadiol	Dopamine D2 receptor (by homology)	DRD2	P14416
Panaxadiol	PI3-kinase p110-beta subunit	PIK3CB	P42338
Panaxadiol	Hepatocyte growth factor receptor	MET	P08581
Panaxadiol	Vanilloid receptor	TRPV1	Q8NER1
Panaxadiol	Metabotropic glutamate receptor 2	GRM2	Q14416
Panaxadiol	Hematopoietic prostaglandin D synthase	HPGDS	O60760
Panaxadiol	Glutamate NMDA receptor; GRIN1/GRIN2A	GRIN2A GRIN1	Q12879 Q05586
Panaxadiol	Liver glycogen phosphorylase	PYGL	P06737
Panaxadiol	Cyclin-dependent kinase 2	CDK2	P24941
Panaxadiol	Glutamate receptor ionotropic, AMPA 2	GRIA2	P42262
Panaxadiol	MAP kinase ERK2	MAPK1	P28482
Panaxadiol	Phosphatidylinositol 3-kinase catalytic subunit type 3	PIK3C3	Q8NEB9
Panaxadiol	Cyclooxygenase-1	PTGS1	P23219
Panaxadiol	Phosphodiesterase 3	PDE3A	Q14432
Panaxadiol	Phosphodiesterase 3B	PDE3B	Q13370
Panaxadiol	PI3-kinase p110-delta subunit	PIK3CD	O00329
Panaxadiol	PI3-kinase p110-gamma subunit	PIK3CG	P48736
Panaxadiol	PI4-kinase beta subunit	PI4KB	Q9UBF8
Panaxadiol	PI3-kinase p110-alpha subunit	PIK3CA	P42336
Panaxadiol	C-C chemokine receptor type 2	CCR2	P41597
Panaxadiol	Geranylgeranyl transferase type I beta subunit	PGGT1B	P53609
Panaxadiol	HMG-CoA reductase	HMGCR	P04035
Panaxadiol	Intercellular adhesion molecule (ICAM-1), Integrin alpha-L/beta-2	ITGAL ICAM1 ITGB2	P20701 P05362 P05107
Panaxadiol	Phosphodiesterase 2A	PDE2A	O00408
Panaxadiol	Phosphodiesterase 4B	PDE4B	Q07343
Panaxadiol	Ileal bile acid transporter	SLC10A2	Q12908
Panaxadiol	5-lipoxygenase activating protein	ALOX5AP	P20292
Panaxadiol	C-X-C chemokine receptor type 7	ACKR3	P25106
Panaxadiol	Nociceptin receptor	OPRL1	P41146
Panaxadiol	Anandamide amidohydrolase	FAAH	O00519
Panaxadiol	Phosphodiesterase 10A	PDE10A	Q9Y233
suchilactone	Dual-specificity tyrosine-phosphorylation regulated kinase 1A	DYRK1A	Q13627
suchilactone	Dual-specificity tyrosine-phosphorylation regulated kinase 2	DYRK2	Q92630
suchilactone	Dual specificity tyrosine-phosphorylation-regulated kinase 1B	DYRK1B	Q9Y463
suchilactone	Hepatocyte growth factor receptor	MET	P08581
suchilactone	PI3-kinase p110-alpha/p85-alpha	PIK3CA PIK3R1	P42336 P27986
suchilactone	Dual specificity protein kinase CLK4	CLK4	Q9HAZ1
suchilactone	TGF-beta receptor type I	TGFBR1	P36897
suchilactone	Dual specificity phosphatase Cdc25A	CDC25A	P30304
suchilactone	Dual specificity phosphatase Cdc25B	CDC25B	P30305
suchilactone	Caspase-3	CASP3	P42574
suchilactone	Caspase-7	CASP7	P55210
suchilactone	Cathepsin L	CTSL	P07711
suchilactone	Dual specificty protein kinase CLK1	CLK1	P49759
suchilactone	Cyclin-dependent kinase 2/cyclin A	CDK2 CCNA1 CCNA2	P24941 P78396 P20248
suchilactone	Vascular endothelial growth factor receptor 1	FLT1	P17948
suchilactone	Cyclin-dependent kinase 4/cyclin D1	CCND1 CDK4	P24385 P11802
suchilactone	Platelet-derived growth factor receptor beta	PDGFRB	P09619
suchilactone	Vascular endothelial growth factor receptor 3	FLT4	P35916
suchilactone	Insulin-like growth factor I receptor	IGF1R	P08069
suchilactone	Tyrosine-protein kinase receptor FLT3	FLT3	P36888
suchilactone	Platelet-derived growth factor receptor alpha	PDGFRA	P16234
suchilactone	Focal adhesion kinase 1	PTK2	Q05397
suchilactone	Serine/threonine-protein kinase PLK4	PLK4	O00444
suchilactone	Tyrosine-protein kinase TIE-2	TEK	Q02763
suchilactone	Serine/threonine-protein kinase Aurora-A	AURKA	O14965
suchilactone	Ephrin receptor	EPHB4	P54760
suchilactone	Phosphodiesterase 4B	PDE4B	Q07343
suchilactone	Cytochrome P450 17A1	CYP17A1	P05093
suchilactone	Phosphodiesterase 2A	PDE2A	O00408
suchilactone	Leucine-rich repeat serine/threonine-protein kinase 2	LRRK2	Q5S007
suchilactone	Beta-adrenergic receptor kinase 2	GRK3	P35626
suchilactone	Serine/threonine-protein kinase RAF	RAF1	P04049
suchilactone	Caspase-9	CASP9	P55211
suchilactone	G-protein coupled receptor kinase 2	GRK2	P25098
suchilactone	Glutaminyl-peptide cyclotransferase	QPCT	Q16769
suchilactone	Caspase-2	CASP2	P42575
suchilactone	G protein-coupled receptor kinase 5	GRK5	P34947
suchilactone	Trace amine-associated receptor 1 (by homology)	TAAR1	Q96RJ0
suchilactone	Rho-associated protein kinase 2	ROCK2	O75116
suchilactone	Acyl-CoA desaturase	SCD	O00767
suchilactone	Tyrosine-protein kinase JAK3	JAK3	P52333
suchilactone	Tyrosine-protein kinase JAK1	JAK1	P23458
suchilactone	Tyrosine-protein kinase JAK2	JAK2	O60674
suchilactone	c-Jun N-terminal kinase 3	MAPK10	P53779
suchilactone	Serine/threonine-protein kinase PLK1	PLK1	P53350
suchilactone	Cytochrome P450 11B1	CYP11B1	P15538
suchilactone	Mineralocorticoid receptor	NR3C2	P08235
suchilactone	Phosphodiesterase 11A	PDE11A	Q9HCR9
suchilactone	Heat shock protein HSP 90-beta	HSP90AB1	P08238
suchilactone	Protein kinase C alpha	PRKCA	P17252
suchilactone	Translocator protein (by homology)	TSPO	P30536
suchilactone	Potassium-transporting ATPase	ATP4B ATP4A	P51164 P20648
suchilactone	Phosphodiesterase 4A	PDE4A	P27815
suchilactone	Adenosine A3 receptor	ADORA3	P0DMS8
suchilactone	Phosphodiesterase 4C	PDE4C	Q08493
suchilactone	Acid ceramidase (by homology)	ASAH1	Q13510
suchilactone	PI3-kinase p110-alpha subunit	PIK3CA	P42336
suchilactone	Queuine tRNA-ribosyltransferase	QTRT1	Q9BXR0
suchilactone	Dopamine D1 receptor	DRD1	P21728
suchilactone	Gamma-secretase	PSEN2 PSENEN NCSTN APH1A PSEN1 APH1B	P49810 Q9NZ42 Q92542 Q96BI3 P49768 Q8WW43
suchilactone	Nerve growth factor receptor Trk-A	NTRK1	P04629
suchilactone	Glycogen synthase kinase-3 alpha	GSK3A	P49840
suchilactone	Interleukin-1 receptor-associated kinase 4	IRAK4	Q9NWZ3
suchilactone	p53-binding protein Mdm-2	MDM2	Q00987
suchilactone	Serine/threonine-protein kinase B-raf	BRAF	P15056
suchilactone	Serine/threonine-protein kinase TNNI3K	TNNI3K	Q59H18
suchilactone	Probable protein-cysteine N-palmitoyltransferase porcupine	PORCN	Q9H237
suchilactone	Glutamate receptor ionotropic, AMPA 1	GRIA1	P42261
suchilactone	Histamine H3 receptor	HRH3	Q9Y5N1
suchilactone	Neuropeptide Y receptor type 5	NPY5R	Q15761
suchilactone	Melatonin receptor 1B	MTNR1B	P49286
suchilactone	MAP kinase-activated protein kinase 2	MAPKAPK2	P49137
suchilactone	Ribosomal protein S6 kinase alpha 3	RPS6KA3	P51812
suchilactone	Poly [ADP-ribose] polymerase-1	PARP1	P09874
suchilactone	NAD-dependent deacetylase sirtuin 2	SIRT2	Q8IXJ6
suchilactone	Sodium/hydrogen exchanger 1	SLC9A1	P19634
suchilactone	CDC7/DBF4 (Cell division cycle 7-related protein kinase/Activator of S phase kinase)	CDC7	O00311
suchilactone	Serine/threonine-protein kinase PIM1	PIM1	P11309
suchilactone	Tyrosine-protein kinase SYK	SYK	P43405
suchilactone	Tyrosine-protein kinase TYK2	TYK2	P29597
suchilactone	Serine/threonine-protein kinase PIM2	PIM2	Q9P1W9
suchilactone	Serine/threonine-protein kinase PIM3	PIM3	Q86V86
suchilactone	Protein tyrosine kinase 2 beta	PTK2B	Q14289
suchilactone	Cyclophilin A	PPIA	P62937
suchilactone	Alpha-1d adrenergic receptor	ADRA1D	P25100
suchilactone	Serotonin 2c (5-HT2c) receptor	HTR2C	P28335
suchilactone	c-Jun N-terminal kinase 1	MAPK8	P45983
suchilactone	Dual specificity protein kinase TTK	TTK	P33981
suchilactone	P2X purinoceptor 7	P2RX7	Q99572
suchilactone	GABA-A receptor; alpha-3/beta-3/gamma-2	GABRB3 GABRA3 GABRG2	P28472 P34903 P18507
suchilactone	GABA-A receptor; alpha-1/beta-3/gamma-2	GABRB3 GABRG2 GABRA1	P28472 P18507 P14867
suchilactone	GABA-A receptor; alpha-5/beta-3/gamma-2	GABRB3 GABRG2 GABRA5	P28472 P18507 P31644
suchilactone	GABA-A receptor; alpha-2/beta-3/gamma-2	GABRA2 GABRB3 GABRG2	P47869 P28472 P18507
suchilactone	Casein kinase I alpha	CSNK1A1	P48729
suchilactone	Casein kinase I delta	CSNK1D	P48730
suchilactone	PI4-kinase beta subunit	PI4KB	Q9UBF8
suchilactone	Inhibitor of NF-kappa-B kinase (IKK)	CHUK	O15111
suchilactone	Cathepsin (B and K)	CTSB	P07858
suchilactone	Dual specificity protein kinase CLK2	CLK2	P49760
suchilactone	Serotonin 2a (5-HT2a) receptor	HTR2A	P28223
alexandrin_qt	Interleukin-2	IL2	P60568
alexandrin_qt	Signal transducer and activator of transcription 3	STAT3	P40763
alexandrin_qt	Sphingosine 1-phosphate receptor Edg-3	S1PR3	Q99500
alexandrin_qt	Sphingosine 1-phosphate receptor Edg-1	S1PR1	P21453
alexandrin_qt	Gamma-secretase	PSEN2 PSENEN NCSTN APH1A PSEN1 APH1B	P49810 Q9NZ42 Q92542 Q96BI3 P49768 Q8WW43
alexandrin_qt	Sphingosine 1-phosphate receptor Edg-8	S1PR5	Q9H228
alexandrin_qt	Sphingosine 1-phosphate receptor Edg-6	S1PR4	O95977
alexandrin_qt	Plasma retinol-binding protein	RBP4	P02753
alexandrin_qt	Platelet activating factor receptor	PTAFR	P25105
alexandrin_qt	6-phosphofructo-2-kinase/fructose-2,6-bisphosphatase 3	PFKFB3	Q16875
alexandrin_qt	Vascular endothelial growth factor receptor 1	FLT1	P17948
alexandrin_qt	Hepatocyte growth factor receptor	MET	P08581
alexandrin_qt	Protein phosphatase 2C beta	PPM1B	O75688
alexandrin_qt	Serine/threonine protein phosphatase PP1-gamma catalytic subunit	PPP1CC	P36873
alexandrin_qt	Serine/threonine protein phosphatase 2A, catalytic subunit, alpha isoform	PPP2CA	P67775
alexandrin_qt	Serine/threonine protein phosphatase 2A, 56 kDa regulatory subunit, alpha isoform	PPP2R5A	Q15172
alexandrin_qt	Arachidonate 5-lipoxygenase	ALOX5	P09917
alexandrin_qt	11-beta-hydroxysteroid dehydrogenase 2	HSD11B2	P80365
alexandrin_qt	Transitional endoplasmic reticulum ATPase	VCP	P55072
alexandrin_qt	Protein-tyrosine phosphatase 1B	PTPN1	P18031
alexandrin_qt	Monoamine oxidase A	MAOA	P21397
alexandrin_qt	Adenosine A1 receptor	ADORA1	P30542
alexandrin_qt	Adenosine A2b receptor	ADORA2B	P29275
alexandrin_qt	Adenosine A3 receptor	ADORA3	P0DMS8
alexandrin_qt	MAP kinase p38 alpha	MAPK14	Q16539
alexandrin_qt	Dual specificity phosphatase Cdc25B (by homology)	CDC25B	P30305
ginsenoside Rg5_qt	Signal transducer and activator of transcription 3	STAT3	P40763
ginsenoside Rg5_qt	Aldehyde dehydrogenase	ALDH2	P05091
ginsenoside Rg5_qt	Vascular endothelial growth factor A	VEGFA	P15692
ginsenoside Rg5_qt	Acidic fibroblast growth factor	FGF1	P05230
ginsenoside Rg5_qt	Basic fibroblast growth factor	FGF2	P09038
ginsenoside Rg5_qt	Heparanase	HPSE	Q9Y251
ginsenoside Rg5_qt	Heat shock protein HSP 90-alpha	HSP90AA1	P07900
ginsenoside Rg5_qt	Sodium/potassium-transporting ATPase alpha-1 chain	ATP1A1	P05023
ginsenoside Rg5_qt	Thrombin	F2	P00734
ginsenoside Rg5_qt	Adenosine A1 receptor (by homology)	ADORA1	P30542
ginsenoside Rg5_qt	Serine/threonine-protein kinase mTOR	MTOR	P42345
ginsenoside Rg5_qt	Sodium/glucose cotransporter 2	SLC5A2	P31639
ginsenoside Rg5_qt	Sodium/glucose cotransporter 1	SLC5A1	P13866
ginsenoside Rg5_qt	c-Jun N-terminal kinase 1	MAPK8	P45983
ginsenoside Rg5_qt	Coagulation factor VII	F7	P08709
ginsenoside Rg5_qt	Neurokinin 2 receptor	TACR2	P21452
ginsenoside Rg5_qt	Matrix metalloproteinase 9	MMP9	P14780
ginsenoside Rg5_qt	Dual specificity mitogen-activated protein kinase kinase 1	MAP2K1	Q02750
ginsenoside Rg5_qt	Epidermal growth factor receptor erbB1	EGFR	P00533
ginsenoside Rg5_qt	Sphingosine 1-phosphate receptor Edg-3	S1PR3	Q99500
ginsenoside Rg5_qt	Sphingosine 1-phosphate receptor Edg-1	S1PR1	P21453
ginsenoside Rg5_qt	MAP kinase p38 alpha	MAPK14	Q16539
ginsenoside Rg5_qt	Protein-tyrosine phosphatase 1B	PTPN1	P18031
ginsenoside Rg5_qt	Adenosine A2a receptor	ADORA2A	P29274
ginsenoside Rg5_qt	NAD-dependent deacetylase sirtuin 2	SIRT2	Q8IXJ6
ginsenoside Rg5_qt	Immunoglobulin epsilon Fc receptor	FCER2	P06734
ginsenoside Rg5_qt	Adenosine kinase	ADK	P55263
ginsenoside Rg5_qt	Matrix metalloproteinase 1	MMP1	P03956
ginsenoside Rg5_qt	PI3-kinase p110-gamma subunit	PIK3CG	P48736
ginsenoside Rg5_qt	Splicing factor 3B subunit 3	SF3B3	Q15393
ginsenoside Rg5_qt	Eukaryotic initiation factor 4A-I	EIF4A1	P60842
ginsenoside Rg5_qt	Adenosine A3 receptor	ADORA3	P0DMS8
ginsenoside Rg5_qt	GABA receptor alpha-5 subunit	GABRA5	P31644
ginsenoside Rg5_qt	Leucine-rich repeat serine/threonine-protein kinase 2	LRRK2	Q5S007
ginsenoside Rg5_qt	Perforin-1	PRF1	P14222
ginsenoside Rg5_qt	Ceramide glucosyltransferase	UGCG	Q16739
ginsenoside Rg5_qt	Adrenergic receptor beta	ADRB2	P07550
ginsenoside Rg5_qt	Beta-1 adrenergic receptor	ADRB1	P08588
ginsenoside Rg5_qt	Beta-3 adrenergic receptor	ADRB3	P13945
ginsenoside Rg5_qt	Beta-glucosidase	GBA2	Q9HCG7
ginsenoside Rg5_qt	FK506-binding protein 1A	FKBP1A	P62942
ginsenoside Rg5_qt	MAP kinase p38 beta	MAPK11	Q15759
ginsenoside Rg5_qt	Angiotensin II receptor	AGTR2	P50052
ginsenoside Rg5_qt	Phosphodiesterase 5A	PDE5A	O76074
ginsenoside Rg5_qt	Matrix metalloproteinase 13	MMP13	P45452
ginsenoside Rg5_qt	Matrix metalloproteinase 2	MMP2	P08253
ginsenoside Rg5_qt	Phosphodiesterase 6A	PDE6A	P16499
ginsenoside Rg5_qt	Matrix metalloproteinase 8	MMP8	P22894
Fumarine	Dopamine D2 receptor	DRD2	P14416
Fumarine	Dopamine D1 receptor	DRD1	P21728
Fumarine	Serotonin 1a (5-HT1a) receptor	HTR1A	P08908
Fumarine	Coagulation factor VII/tissue factor	F3	P13726
Fumarine	Serotonin 7 (5-HT7) receptor	HTR7	P34969
Fumarine	Muscarinic acetylcholine receptor M4	CHRM4	P08173
Fumarine	Dopamine transporter (by homology)	SLC6A3	Q01959
Fumarine	Alpha-1d adrenergic receptor	ADRA1D	P25100
Fumarine	Alpha-1a adrenergic receptor	ADRA1A	P35348
Fumarine	Dopamine D3 receptor	DRD3	P35462
Fumarine	Dopamine D4 receptor	DRD4	P21917
Fumarine	Cyclin-dependent kinase 2/cyclin A	CDK2 CCNA1 CCNA2	P24941 P78396 P20248
Fumarine	CDC7/DBF4 (Cell division cycle 7-related protein kinase/Activator of S phase kinase)	CDC7	O00311
Fumarine	Serine/threonine-protein kinase Chk1	CHEK1	O14757
Fumarine	Sigma opioid receptor	SIGMAR1	Q99720
Fumarine	Poly [ADP-ribose] polymerase 2 (by homology)	PARP2	Q9UGN5
Fumarine	Serine/threonine-protein kinase PIM1	PIM1	P11309
Fumarine	Serine/threonine-protein kinase PIM3	PIM3	Q86V86
Fumarine	Thyrotropin-releasing hormone receptor (by homology)	TRHR	P34981
Fumarine	Cytochrome P450 19A1	CYP19A1	P11511
Fumarine	c-Jun N-terminal kinase 1	MAPK8	P45983
Fumarine	Tyrosine-protein kinase JAK3	JAK3	P52333
Fumarine	Tyrosine-protein kinase JAK1	JAK1	P23458
Fumarine	Tyrosine-protein kinase JAK2	JAK2	O60674
Fumarine	Dual specificity protein kinase TTK	TTK	P33981
Fumarine	Alpha-1b adrenergic receptor	ADRA1B	P35368
Fumarine	MAP kinase signal-integrating kinase 2	MKNK2	Q9HBH9
Fumarine	Cyclin-dependent kinase 2/cyclin E1	CCNE1 CDK2	P24864 P24941
Fumarine	Serine/threonine-protein kinase Nek1	NEK1	Q96PY6
Fumarine	Leucine-rich repeat serine/threonine-protein kinase 2	LRRK2	Q5S007
Fumarine	3-phosphoinositide dependent protein kinase-1	PDPK1	O15530
Fumarine	Thymidylate synthase	TYMS	P04818
Fumarine	Beta amyloid A4 protein	APP	P05067
Fumarine	PI3-kinase p110-delta subunit	PIK3CD	O00329
Fumarine	PI3-kinase p110-beta subunit	PIK3CB	P42338
Fumarine	PI3-kinase p110-alpha subunit	PIK3CA	P42336
Fumarine	Dual specificity protein phosphatase 3	DUSP3	P51452
Fumarine	Serine/threonine-protein kinase/endoribonuclease IRE1	ERN1	O75460
Fumarine	Cyclooxygenase-2	PTGS2	P35354
Fumarine	Dopamine D5 receptor	DRD5	P21918
Gentisin	Monoamine oxidase A	MAOA	P21397
Gentisin	Cyclooxygenase-2	PTGS2	P35354
Gentisin	Arachidonate 5-lipoxygenase	ALOX5	P09917
Gentisin	Estrogen receptor alpha	ESR1	P03372
Gentisin	Cyclin-dependent kinase 5/CDK5 activator 1	CDK5R1 CDK5	Q15078 Q00535
Gentisin	Estrogen receptor beta	ESR2	Q92731
Gentisin	Carbonic anhydrase XII	CA12	O43570
Gentisin	Carbonic anhydrase IX	CA9	Q16790
Gentisin	Carbonic anhydrase VII	CA7	P43166
Gentisin	Carbonic anhydrase I	CA1	P00915
Gentisin	Carbonic anhydrase IV	CA4	P22748
Gentisin	Dual-specificity tyrosine-phosphorylation regulated kinase 1A	DYRK1A	Q13627
Gentisin	Dual specificty protein kinase CLK1	CLK1	P49759
Gentisin	Dual specificity tyrosine-phosphorylation-regulated kinase 1B	DYRK1B	Q9Y463
Gentisin	Insulin-like growth factor I receptor	IGF1R	P08069
Gentisin	Serine/threonine-protein kinase PIM1	PIM1	P11309
Gentisin	Vascular endothelial growth factor receptor 2	KDR	P35968
Gentisin	Neuronal acetylcholine receptor protein alpha-7 subunit	CHRNA7	P36544
Gentisin	ALK tyrosine kinase receptor	ALK	Q9UM73
Gentisin	Serine/threonine-protein kinase/endoribonuclease IRE1	ERN1	O75460
Gentisin	Serine/threonine-protein kinase PLK1	PLK1	P53350
Gentisin	Serine/threonine-protein kinase Aurora-B	AURKB	Q96GD4
Gentisin	Matrix metalloproteinase 13	MMP13	P45452
Gentisin	Matrix metalloproteinase 1	MMP1	P03956
Gentisin	Poly [ADP-ribose] polymerase 2	PARP2	Q9UGN5
Gentisin	ADAM17	ADAM17	P78536
Gentisin	Hepatocyte growth factor receptor	MET	P08581
Gentisin	Ribosomal protein S6 kinase alpha 3	RPS6KA3	P51812
Gentisin	Calcium-activated potassium channel subunit alpha-1	KCNMA1	Q12791
Gentisin	Cyclin-dependent kinase 1/cyclin B1	CDK1 CCNB1	P06493 P14635
Gentisin	Cyclin-dependent kinase 2/cyclin E1	CCNE1 CDK2	P24864 P24941
Gentisin	CDK3/Cyclin E	CCNE1 CDK3	P24864 Q00526
Gentisin	G-protein coupled receptor kinase 2	GRK2	P25098
Gentisin	Phosphodiesterase 5A	PDE5A	O76074
Gentisin	Serine/threonine-protein kinase Chk2	CHEK2	O96017
Gentisin	Ribosomal protein S6 kinase alpha 1	RPS6KA1	Q15418
Gentisin	Monoamine oxidase B	MAOB	P27338
Gentisin	14-3-3 protein gamma	YWHAG	P61981
Gentisin	Histone deacetylase 6	HDAC6	Q9UBN7
Gentisin	Histone deacetylase 8	HDAC8	Q9BY41
Gentisin	Histone deacetylase 1	HDAC1	Q13547
Gentisin	Matrix metalloproteinase 3	MMP3	P08254
Gentisin	Histone deacetylase 5	HDAC5	Q9UQL6
Gentisin	Histone deacetylase 7	HDAC7	Q8WUI4
Gentisin	Histone deacetylase 4	HDAC4	P56524
Gentisin	Histone deacetylase 2	HDAC2	Q92769
Gentisin	Taste receptor type 2 member 31	TAS2R31	P59538
Gentisin	Plasminogen activator inhibitor-1	SERPINE1	P05121
Gentisin	Vascular endothelial growth factor receptor 1	FLT1	P17948
Gentisin	Platelet-derived growth factor receptor alpha	PDGFRA	P16234
Gentisin	Histone deacetylase 9	HDAC9	Q9UKV0
Gentisin	Serine/threonine-protein kinase PIM2	PIM2	Q9P1W9
Gentisin	Serine/threonine-protein kinase PIM3	PIM3	Q86V86
Gentisin	Carbonic anhydrase XIV	CA14	Q9ULX7
Gentisin	Carbonic anhydrase XIII	CA13	Q8N1Q1
Gentisin	Beta-glucuronidase	GUSB	P08236
Gentisin	Carbonyl reductase [NADPH] 1	CBR1	P16152
Gentisin	Matrix metalloproteinase 8	MMP8	P22894
Gentisin	Carbonic anhydrase VI	CA6	P23280
Gentisin	Carbonic anhydrase VA	CA5A	P35218
sitosterol	HMG-CoA reductase	HMGCR	P04035
sitosterol	Cytochrome P450 51 (by homology)	CYP51A1	Q16850
sitosterol	Androgen Receptor	AR	P10275
sitosterol	Niemann-Pick C1-like protein 1	NPC1L1	Q9UHC9
sitosterol	LXR-alpha	NR1H3	Q13133
sitosterol	Cytochrome P450 17A1	CYP17A1	P05093
sitosterol	Nuclear receptor ROR-gamma	RORC	P51449
sitosterol	Cytochrome P450 19A1	CYP19A1	P11511
sitosterol	Estrogen receptor beta	ESR2	Q92731
sitosterol	Estrogen receptor alpha	ESR1	P03372
sitosterol	Testis-specific androgen-binding protein	SHBG	P04278
sitosterol	Sterol regulatory element-binding protein 2	SREBF2	Q12772
sitosterol	Cytochrome P450 2C19	CYP2C19	P33261
sitosterol	Norepinephrine transporter	SLC6A2	P23975
sitosterol	Butyrylcholinesterase	BCHE	P06276
sitosterol	Nuclear receptor ROR-alpha	RORA	P35398
sitosterol	Protein-tyrosine phosphatase 1B	PTPN1	P18031
sitosterol	Corticosteroid binding globulin	SERPINA6	P08185
sitosterol	Serotonin transporter	SLC6A4	P31645
sitosterol	Glucose-6-phosphate 1-dehydrogenase	G6PD	P11413
sitosterol	Nuclear receptor subfamily 1 group I member 3 (by homology)	NR1I3	Q14994
[truncated: 6,830 more rows]

## Sheet: undeduplicated
Symbol
MCL1
MAPK9
ALOX5
SLC5A2
SLC6A2
SLC6A3
PTAFR
SOAT1
SOAT2
HIF1A
FFAR1
CYP19A1
FAAH
CTSD
TRPV1
SRD5A1
SRD5A2
PTGS1
NR3C1
PGR
CYP17A1
AR
CCR5
PTPN1
NR1I2
NR3C2
SERPINA6
SIGMAR1
SHBG
FABP1
HSD17B3
PTPN6
PTPN2
PPARG
PPARA
FABP4
FABP3
FABP5
CNR1
TRPA1
HMGCR
CYP51A1
PTGES
NPC1L1
G6PD
NR1H3
HSD11B1
HSD3B1
HSD17B7
FNTA
CCR2
NR1I3
POLB
PTPRF
PLA2G1B
ACP1
AKR1B10
MDM4
MDM2
CTSK
SCD
NOS2
TERT
KIF11
XDH
CA2
CA7
CA12
CA4
CYP1B1
ABCC1
NOX4
AKR1B1
ABCG2
ACHE
ALOX15
ALOX12
IGF1R
EGFR
AVPR2
MAOA
FLT3
CYP19A1
F2
PIM1
ALOX5
AURKB
DRD4
ADORA1
GLO1
MPO
PIK3R1
ADORA2A
DAPK1
PYGL
CA1
GSK3B
SRC
PTK2
HSD17B2
KDR
MMP13
MMP3
CA3
PLK1
CA6
CDK1
MMP9
MMP2
PKN1
CA14
CA9
CSNK2A1
MET
NEK2
CXCR1
CAMK2B
ALK
AKT1
ABCB1
NEK6
PLA2G1B
CA5A
BACE1
AXL
NUAK1
AKR1C2
AKR1C1
AKR1C3
AKR1C4
CA13
AKR1A1
GPR35
MAPT
KDM4E
TOP2A
INSR
MYLK
SYK
PIK3CG
APEX1
CDK5R1
CCNB3
CDK6
CDK2
ARG1
APP
MCL1
TERT
TYR
HSD17B1
AHR
ESRRA
PTPRS
PLG
ESR2
MPG
SLC22A12
PARP1
TTR
MMP12
CD38
AKR1B10
TNKS2
HMGCR
CYP51A1
AR
NPC1L1
NR1H3
CYP17A1
RORC
CYP19A1
ESR2
ESR1
SHBG
SREBF2
CYP2C19
SLC6A2
BCHE
RORA
PTPN1
SERPINA6
SLC6A4
G6PD
NR1I3
CHRM2
ACHE
VDR
CES2
NR1H2
CDC25A
PTGER1
PTGER2
HSD11B1
DHCR7
GLRA1
PPARD
SQLE
PTPN6
FDFT1
NOS2
NR3C1
CDC25B
SHH
UGT2B7
HSD11B2
DRD2
POLB
NOX4
AKR1B1
XDH
TYR
FLT3
CA2
ALOX5
CA7
HSD17B2
ABCC1
HSD17B1
AHR
CA12
ESRRA
ABCB1
CYP1B1
ABCG2
ADORA1
CA4
ACHE
MAOA
GLO1
SYK
GSK3B
MMP9
MMP2
ALOX15
ALOX12
PTPRS
ADORA2A
CDK5R1
CCNB3
ARG1
GPR35
ESR2
DAPK1
MPG
SLC22A12
TTR
AKR1B10
TNKS2
TNKS
CDK6
CDK2
CYP19A1
CSNK2A1
EGFR
AVPR2
IGF1R
F2
PIM1
AURKB
DRD4
MPO
PIK3R1
PYGL
CA1
SRC
PTK2
KDR
MMP13
MMP3
CA3
PLK1
CA6
CDK1
PKN1
CA14
CA9
MET
NEK2
CXCR1
CAMK2B
ALK
AKT1
NEK6
PLA2G1B
CA5A
BACE1
AXL
NUAK1
AKR1C2
AKR1C1
AKR1C3
AKR1C4
CA13
AKR1A1
APP
PARP1
MMP12
CD38
TOP1
ESR1
PTGS2
CFTR
PFKFB3
AMY1A
GRK6
TERT
MAPT
HMGCR
CYP51A1
NR1H3
CYP17A1
AR
NPC1L1
ESR2
RORC
CYP19A1
ESR1
SHBG
SREBF2
SLC6A2
RORA
PTPN1
SERPINA6
BCHE
SLC6A4
CYP19A1
SREBF2
NPC1L1
AR
ESR1
ESR2
CYP17A1
HMGCR
NR1H3
SHBG
RORC
CYP51A1
RORA
BCHE
SERPINA6
CHRM2
ACHE
SLC6A2
SLC6A4
CYP2C19
PTPN1
G6PD
PTGER1
PTGER2
TBXAS1
PTGES
NR1I3
CDC25A
PPARA
PPARD
SQLE
HSD11B1
NR1H2
PTPN6
PTPN2
DHCR7
NR3C1
SHH
PPARG
POLB
CHRNA4
CHRNA3
CHRNA7
DNM1
EPHX1
BCHE
SRD5A2
HSD17B7
HSD11B1
NAAA
PAOX
SRD5A1
GRM5
ITGA2B
CTSL
CTSB
RNPEP
DNPEP
EPHX2
CHRM2
CHRM1
PARP1
DPP7
SIGMAR1
DPP4
SLC6A3
HTR3A
CHRNA4
HTR1B
HTR1D
DPP8
DPP9
FAAH
CHRM4
CHRM5
CHRM3
DRD1
HDAC3
HDAC6
HDAC2
NCOR2
METAP1
HDAC8
HDAC11
HDAC10
PRMT3
CTSK
MMP8
ADH1A
ADH1C
CHRNA3
MME
SLC22A2
SLC47A1
HTR3B
CHRNA4
CHRNA7
DNPEP
HSD17B3
MME
FUCA1
CHRNA3
PRKCA
HSD11B1
CHRNA5
CHRNB4
CHRNA3
ITGA2B
REN
BCHE
UGCG
GBA
GBA2
RNPEP
SCN5A
KCNH2
ABCB1
KCNA5
ADRA1A
PLA2G2C
PLA2G10
SLC6A2
SLC6A4
CYP51A1
GRM3
GRM8
GRM6
GRM2
HTR3A
PTGER4
PTGER2
PTGER3
DRD3
DRD1
HTR1A
DRD4
DPP4
AR
ROCK2
BACE1
JAK1
CHRNB3
DNM1
PDE10A
PLA2G5
UTS2R
ADRB2
PARP1
ALK
BAZ2B
BAZ2A
SLC18A3
CTSC
SLC6A9
CYP19A1
PGC
ACE
JAK3
JAK2
TYK2
SRD5A2
HTR2C
CYP51A1
HMGCR
CYP17A1
AR
ESR2
ESR1
SHBG
NR1H3
NPC1L1
SREBF2
CYP19A1
RORC
SLC6A4
SLC6A2
CHRM2
ACHE
CYP2C19
PTPN1
BCHE
G6PD
SERPINA6
RORA
CDC25A
VDR
PTGER1
PTGER2
NR1H2
HSD11B1
NR1I3
CES2
NR3C1
PPARA
PPARD
SQLE
PTPN2
GLRA1
TBXAS1
PTPN6
CCR1
CDC25B
PTGES
SIGMAR1
HTR2B
ADRA2C
SHH
PPARG
PRKCG
PRKCD
PRKCB
PRKCE
PRKCQ
DRD2
HSD11B2
POLB
DHCR7
PREP
NOX4
AVPR2
AKR1B1
XDH
MAOA
IGF1R
FLT3
CYP19A1
EGFR
F2
CA2
PIM1
ALOX5
AURKB
DRD4
ADORA1
CA7
GLO1
MPO
PIK3R1
ADORA2A
DAPK1
PYGL
CA1
GSK3B
SRC
PTK2
HSD17B2
KDR
MMP13
MMP3
CA3
ALOX15
ABCC1
PLK1
CA6
CDK1
MMP9
CA12
MMP2
PKN1
CA14
CA9
CSNK2A1
ALOX12
MET
CA4
NEK2
CXCR1
CAMK2B
ALK
AKT1
ABCB1
NEK6
PLA2G1B
CA5A
BACE1
CYP1B1
AXL
ABCG2
NUAK1
AKR1C2
AKR1C1
AKR1C3
AKR1C4
CA13
AKR1A1
GPR35
MAPT
KDM4E
TOP2A
INSR
ACHE
MYLK
SYK
PIK3CG
APEX1
PTPRS
ESR2
MPG
SLC22A12
CDK5R1
CCNB3
ARG1
CDK6
CDK2
TYR
HSD17B1
AHR
ESRRA
APP
PARP1
TTR
MMP12
CD38
AKR1B10
TNKS2
TNKS
TOP1
TERT
PRKCD
PTPN2
AR
PTPN1
KCNK2
CYP51A1
HMGCR
NR1H3
NPC1L1
CYP17A1
AR
SREBF2
CYP19A1
RORC
ESR1
ESR2
SHBG
SLC6A2
SERPINA6
PTPN1
CHRM2
RORA
BCHE
SLC6A4
ACHE
CYP2C19
G6PD
CDC25A
CES2
NR1H2
VDR
PTGER1
PTGER2
HSD11B1
PPARD
GLRA1
SQLE
NR1I3
DHCR7
PTPN6
NR3C1
TBXAS1
GCGR
NOS2
HSD11B2
POLB
ALOX15
PTPN1
MAPKAPK2
CSNK1G1
RPS6KA1
ROCK1
MAPK1
ERN1
RET
AR
RPS6KA3
EZR
ESRRA
ESRRB
DAO
GRM4
CLK1
DYRK1B
HDAC2
TRPM8
TTR
DGAT1
CHEK2
ALOX12
KDR
HDAC4
GRK2
ALPG
PLAA
CHEK1
WEE1
HSD17B3
HSD17B2
MTOR
PIK3CD
PIK3CB
PIK3CG
PIK3CA
PGF
VEGFA
F3
TUBB1
TUBB3
CCND3
ABL1
RAF1
JAK3
LCK
LNPEP
CDK2
PARP1
PRKDC
HCK
PI4KB
PIM2
BRAF
EPHB4
ABCB1
MIF
MMP8
CXCR1
PIM3
TBK1
IMPDH1
TYMS
IMPDH2
GUSB
CA14
ADAM17
ADCY5
MAP3K8
SRC
COMT
ADORA2B
HDAC5
HDAC7
REN
PDE10A
CAPN2
CAPN1
MAPK14
MTOR
PIK3CA
INCENP
TTK
ALOX5
CYP2C19
CALCRL
CTSK
CTSS
CTSL
CTSB
MDM2
CCNE2
CDK2
CCND3
MAPK8
CYP3A4
VDR
TACR1
S1PR3
EPHB4
AVPR1A
KIT
RET
MAPK10
PLK4
MAPK1
MELK
AURKA
MUSK
CA2
CA1
PDPK1
BTK
PGC
CTSD
CTSE
PGA5
TACR3
SOAT1
AURKB
LCK
ITK
MAP2K1
CHRM4
CHRM5
CHRM2
CHRM1
CHRM3
HTR2C
ACHE
CHRNA4
ADRA1D
TAAR1
CHRNA4
MCHR1
SLC6A2
SLC6A4
ADRB2
ADRB1
ADRB3
CDK9
TRPV3
CHEK2
CHEK1
METAP2
HTR1B
CYP1A2
HRH4
GRIN2B
CTSC
CHRNA3
ILK
MAP2K1
XIAP
BIRC2
SIGMAR1
PNMT
SLC6A3
PARP2
HTR7
OPRM1
CA2
CA9
MKNK2
MKNK1
BAZ2B
BAZ2A
PTGS2
DNPEP
AURKB
SYK
CAMK2D
BRD4
HTR1D
ROCK2
PDE10A
KDM1A
MAPK14
GSK3B
PDE7A
MTAP
ESR2
CA1
XPNPEP1
LAP3
PEPD
XPNPEP2
HDAC6
PDE3A
PDE4B
JAK1
HDAC1
HDAC4
PARP1
PIM1
JAK3
ADRA1B
JAK2
TYK2
PIM2
MAOA
AKT1
LRRK2
SCN2A
SCN10A
CHRNB3
CDC7
BRD3
KCNA5
PDE5A
TGFBR1
EPHB4
BRD2
EGFR
ERBB2
HTR4
GRIN1
ATAD2
SRC
GRM5
DPP7
NOS2
NOS3
DRD4
HTR2A
OPRK1
SLC6A4
OPRM1
CCR5
EPHX2
SLC6A3
CTSB
EGFR
ADRA1D
ADRA1A
ADRA1B
CHRNA4
OPRD1
PRCP
CAPN1
DPP4
SLC6A2
TACR1
F2
MMP8
DRD2
THRB
P2RX7
CCR3
DRD3
MC4R
HSD11B1
EP300
KCNH2
F10
ITGA2B
PGGT1B
SIGMAR1
ACACB
PSMB5
CHRM2
MLYCD
ABCG2
SYK
CHRM3
F7
UTS2R
HSP90AA1
PDE10A
CCR1
AVPR1A
MAPK14
NTRK1
TRPV3
CTSK
CTSS
BAZ2B
CECR2
BAZ2A
JAK3
CYP11B2
JAK1
JAK2
PDE9A
AURKB
AURKA
L3MBTL3
CRHR1
ADORA1
KDR
PRKDC
PRKCQ
GPBAR1
L3MBTL1
CDK5R1
CHRM1
MTOR
MET
PIK3CA
IGF1R
IMPDH2
MAPK10
PDE4D
PDE4C
PARP3
CREBBP
PARP4
TNKS
RAF1
FLT3
YES1
PLA2G2A
BRAF
SLC6A9
CHRM4
PDE2A
CALCRL
PDE5A
CHRNB1
ABCC1
H1F0
ALK
NTRK2
BACE1
REN
PAK4
BDKRB1
PSEN2					APH1B
GSK3B
GHSR
ADRA1D
ADORA1
ADRA1A
ADRA1B
ADORA2A
SYK
KDR
FGFR1
CDK9
PIK3CB
NOX4
PDE5A
CNR2
CASP8
CASP1
OPRM1
OPRD1
UGCG
XIAP
BIRC2
AURKB
AURKA
CFD
TACR2
ABCC1
ACHE
CTSD
PDE11A
EGFR
KIF11
ERBB2
CHRM3
HTR4
SLC6A4
HRH3
HTR2A
TACR1
CTSE
IGF1R
DRD2
MDM2
PRKDC
MCHR1
GSK3A
PLAT
F2
F10
SRC
HRH4
BRD4
HTR2C
CCR3
HSP90AA1
PDE10A
RPS6KB1
BACE2
ADRA2A
ADRA2C
ADRA2B
NOS2
CACNA2D1
FNTA
JAK3
PIK3CD
PLAU
PDE8B
CHEK1
ADRB2
ADRB1
ADRB3
ELANE
CHRM2
DRD4
DRD3
PRKCG
PRKCD
PRKCA
PRKCB
PARP1
PRKCE
HTR1D
ATAD2
HTR6
SCN9A
MAP3K12
FLT3
CDK2
PDPK1
JAK1
JAK2
PDE9A
TYK2
PRKCQ
AKR1C2
CA2
AKR1C3
CTSV
CTSL
AKR1C1
CA1
CA12
CA9
FOLH1
PTGS2
TTR
MPO
PTPN1
FABP4
PPARG
PPARA
PPARD
ALOX5
FFAR1
FABP3
PTGS1
CNR1
FAAH
TERT
FABP5
FABP1
TOP1
PTGES
SCD
PTGER2
POLB
CYP26B1
CYP26A1
CES2
ALOX12
CDC25A
PTPN1
PTGDR2
PTPN11
HSD11B1
PTGER1
RXRA
RARG
RARB
RARA
RXRB
RXRG
PTGER4
ESR2
SLC22A12
HSD11B2
ALOX15
TBXAS1
NR1H3
FABP2
PTPN2
HMGCR
PTGIR
ENPP2
PTGES2
LTB4R
GLRA1
NR3C1
PRKCH
AKR1B10
GRM2
NR0B2
PLA2G4A
FFAR4
DAGLA
TRPA1
OXER1
SLC16A1
PDE4A
CNR2
PTPN6
PSEN2					APH1B
DAGLB
GCG
TRPM8
GYS1
ALOX5AP
NOS2
MMP13
MMP3
RBP4
MMP8
LDHA
ESR1
ACE
ITGAL
AGTR1
HNF4A
TRPV1
KDM2A
KDM5C
PLA2G10
RORC
PDE4D
DHODH
EDNRA
PDE4B
BMP1
CCKBR
MDM2
CMA1
CTSG
AR
FNTA
PSEN1
SOAT1
SOAT2
F2R
NFKB1
ACHE
CA2
CA1
CA12
CA9
CA7
CA5B
CA5A
CA4
CA14
CA13
CA6
CA3
MAOA
PDE10A
PIK3CD
ADORA1
CDK2
CDK1
ESR2
AGPAT2
TRAP1
HSP90B1
CTSL
PDE8B
ESR1
HSP90AA1
ALPL
MAPK8
MAPK10
MAPK9
CRHR1
STAT3
IL2
HSP90AA1
PTAFR
PSEN2					APH1B
VEGFA
FGF1
FGF2
HPSE
ATP1A1
BCL2L1
S1PR1
RORC
LGALS4
LGALS3
LGALS8
TACR2
ADORA1
SYK
HSD11B2
STAT3
IL2
BCL2L1
MMP9
PSEN2					APH1B
PTAFR
AR
NR3C1
MET
ALK
MTOR
PIK3CA
PRF1
HSP90AA1
MAPK14
SIRT2
MCHR1
TYMS
MAOA
MAPK1
HSD11B1
SCD
HTR1A
TRPV4
ADORA1
PIM1
CDK2
PIM2
HDAC6
HDAC1
EGFR
PDE5A
CDK2
PDE6A
CCR1
IRAK4
CSNK2A1
CSNK2A2
PTGES
SYK
SIGMAR1
PGK1
PIK3CB
ADORA3
REN
RASGRP3
ATP1A1
PIK3CG
SLC5A2
PDPK1
LIMK2
SMO
AGTR1
S1PR1
AURKA
AURKB
SLC6A4
SLC6A3
NR4A2
MAPK8
SGK1
NTRK1
F10
SLC5A1
CHEK2
CASP1
UPP1
HDAC3
TBXAS1
AKR1B1
MAOB
JAK3
PPARG
JAK1
CYP2C9
MAP2K1
S1PR3
SLC8A1
ABCB11
CNR1
GAK
VEGFA
FGF1
FGF2
MKNK2
EPHB4
ITGB7
PDE11A
GYS1
BCL2A1
RORC
PTGER1
ADORA2A
P2RX3
DYRK1A
BCHE
CLK4
HTR2B
HTR2C
SLC6A3
HTR6
AKT1
CLK2
DYRK3
SLC6A4
SAE1
TACR1
TACR3
CDC25B
P2RX7
GRM2
HRH2
HTR2A
ADRB3
ADORA2A
ADORA3
OXTR
CDK1
CDC25A
NPY5R
ADRA2A
ADRA2C
ADRA2B
PDE5A
KDR
HSD11B2
HSD11B1
TAAR1
IDH1
PPP1CA
METAP1
LCK
PDE10A
CRHR1
ABCC1
CTRB1
FAAH
GPR55
FLT1
CNR1
PIM1
AR
ERBB2
NR3C1
EGFR
ADORA1
PFKFB3
MAPK14
TSPO
LIPE
QPCT
GABRB3
GABRB3
GABRB3
GABRA2
PSEN2					APH1B
CHRM3
VCP
NR1H4
PGGT1B
GABRG2
GABRB3
PDGFRB
ADORA2B
FGFR1
HCRTR2
HCRTR1
AVPR2
APP
EPHX1
ELANE
P2RY1
DYRK2
RET
EPHX2
PTAFR
ALK
TRPV1
MDM2
NR1H3
NR1H2
PTGDR2
CTSB
HRH1
HRH3
RORC
TYMS
RORB
AURKA
RORA
GRIN1
HTR1A
PDE7A
MGLL
PDE10A
CDK5R1
KDR
CDK2
CDK1
HDAC6
HDAC1
LIMK2
FKBP1A
LTB4R
P2RX3
EGFR
PDE2A
NTRK1
JAK2
TLR4
CCND1
CCNE2
ROS1
PDE5A
GSK3B
PRKCB
BRPF1
MAPK14
HTR2B
ABL1
HTR2C
MAPK8
NPY5R
ABCC9
CFD
MAP2K1
KLK5
PIM1
MTOR
PIK3CA
PIM2
PIM3
PSEN2					APH1B
CTSD
GPR139
CDK2
DYRK1A
IGF1R
F2
PTGS2
JAK3
MET
LRRK2
OPRL1
OPRM1
OPRK1
CRHR1
CA1
CA9
CCR1
MAPK10
MAPK1
CCNE1
CDK7
CDK9
SCN9A
ERBB2
NCOR2
AURKA
PSEN1
TACR1
CCKBR
GCK
MERTK
TNF
CCKAR
PIK3CG
MAP3K20
MAPK11
TGFBR2
TGFBR1
FLT3
PDE4B
PARP1
HDAC4
RPS6KA2
HMGCR
AR
PDE4D
HCRTR2
TK1
ADAM17
MKNK2
CHEK1
HCRTR1
TUBB1
F9
CXCR2
INSR
RET
CCNB3
ADORA2A
ADORA3
SYK
BMP2
ALB
MAOB
KIF11
AKR1C2
STS
BACE1
CA2
MAPKAPK2
CA1
TTR
F2
PPIA
PIM1
GC
GSTP1
MAPK10
BCHE
QPCT
MAPK8
CHEK1
EPHB4
CFD
CFB
MAPK14
CA12
PDPK1
TGFBR1
PGR
PIK3CG
PLA2G10
NR1H2
PDE4B
AKR1B1
SULT2A1
AR
DDX6
ANXA5
MMP3
KDR
GBA
PPP5C
TNNC1
MAPK1
HSD17B1
PPARD
CCNA2
CDK2
PED4D
CYP19A1
CYP51A1
SHH
NOS2
APP
CCR1
HSD11B2
ALK
MDM2
SLC6A2
ADORA1
ADORA2A
MDM4
CNR1
GRM1
CNR2
S1PR3
S1PR1
TACR2
SLC6A3
CRHR1
KCNH2
HCRTR2
HCRTR1
AVPR1A
F10
IL6ST
AKR1C3
NR1I2
RORC
PFKFB3
MAPK14
LSS
RORA
NR3C1
TBXA2R
CHRM2
CHRM1
PTGS2
KDR
BACE1
MTNR1A
MTNR1B
MAPK8
PTGES
LIMK2
RASGRP3
DRD2
PIK3CB
MET
TRPV1
GRM2
HPGDS
GRIN2A
PYGL
CDK2
GRIA2
MAPK1
PIK3C3
PTGS1
PDE3A
PDE3B
PIK3CD
PIK3CG
PI4KB
PIK3CA
CCR2
PGGT1B
HMGCR
ITGAL
PDE2A
PDE4B
SLC10A2
ALOX5AP
ACKR3
OPRL1
FAAH
PDE10A
DYRK1A
DYRK2
DYRK1B
MET
PIK3CA
CLK4
TGFBR1
CDC25A
CDC25B
CASP3
CASP7
CTSL
CLK1
CDK2
FLT1
CCND1
PDGFRB
FLT4
IGF1R
FLT3
PDGFRA
PTK2
PLK4
TEK
AURKA
EPHB4
PDE4B
CYP17A1
PDE2A
LRRK2
GRK3
RAF1
CASP9
GRK2
QPCT
CASP2
GRK5
TAAR1
ROCK2
SCD
JAK3
JAK1
JAK2
MAPK10
PLK1
CYP11B1
NR3C2
PDE11A
HSP90AB1
PRKCA
TSPO
ATP4B
PDE4A
ADORA3
PDE4C
ASAH1
PIK3CA
QTRT1
DRD1
PSEN2					APH1B
NTRK1
GSK3A
IRAK4
MDM2
BRAF
TNNI3K
PORCN
GRIA1
HRH3
NPY5R
MTNR1B
MAPKAPK2
RPS6KA3
PARP1
SIRT2
SLC9A1
CDC7
PIM1
SYK
TYK2
PIM2
PIM3
PTK2B
PPIA
ADRA1D
HTR2C
MAPK8
TTK
P2RX7
GABRB3
GABRB3
GABRB3
GABRA2
CSNK1A1
CSNK1D
PI4KB
CHUK
CTSB
CLK2
HTR2A
IL2
STAT3
S1PR3
S1PR1
PSEN2					APH1B
S1PR5
S1PR4
RBP4
PTAFR
PFKFB3
FLT1
MET
PPM1B
PPP1CC
PPP2CA
PPP2R5A
ALOX5
HSD11B2
VCP
PTPN1
MAOA
ADORA1
ADORA2B
ADORA3
MAPK14
CDC25B
STAT3
ALDH2
VEGFA
FGF1
FGF2
HPSE
HSP90AA1
ATP1A1
F2
ADORA1
MTOR
SLC5A2
SLC5A1
MAPK8
F7
TACR2
MMP9
MAP2K1
EGFR
S1PR3
S1PR1
MAPK14
PTPN1
ADORA2A
SIRT2
FCER2
ADK
MMP1
PIK3CG
SF3B3
EIF4A1
ADORA3
GABRA5
LRRK2
PRF1
UGCG
ADRB2
ADRB1
ADRB3
GBA2
FKBP1A
MAPK11
AGTR2
PDE5A
MMP13
MMP2
PDE6A
MMP8
DRD2
DRD1
HTR1A
F3
HTR7
CHRM4
SLC6A3
ADRA1D
ADRA1A
DRD3
DRD4
CDK2
CDC7
CHEK1
SIGMAR1
PARP2
PIM1
PIM3
TRHR
CYP19A1
MAPK8
JAK3
JAK1
JAK2
TTK
ADRA1B
MKNK2
CCNE1
NEK1
LRRK2
PDPK1
TYMS
APP
PIK3CD
PIK3CB
PIK3CA
DUSP3
ERN1
PTGS2
DRD5
MAOA
PTGS2
ALOX5
ESR1
CDK5R1
ESR2
CA12
CA9
CA7
CA1
CA4
DYRK1A
CLK1
DYRK1B
IGF1R
PIM1
KDR
CHRNA7
ALK
ERN1
PLK1
AURKB
MMP13
MMP1
PARP2
ADAM17
MET
RPS6KA3
KCNMA1
CDK1
CCNE1
CCNE1
GRK2
PDE5A
CHEK2
RPS6KA1
MAOB
YWHAG
HDAC6
HDAC8
HDAC1
MMP3
HDAC5
HDAC7
HDAC4
HDAC2
TAS2R31
SERPINE1
FLT1
PDGFRA
HDAC9
PIM2
PIM3
CA14
CA13
GUSB
CBR1
MMP8
CA6
CA5A
HMGCR
CYP51A1
AR
NPC1L1
NR1H3
CYP17A1
RORC
CYP19A1
ESR2
ESR1
SHBG
SREBF2
CYP2C19
SLC6A2
BCHE
RORA
PTPN1
SERPINA6
SLC6A4
G6PD
NR1I3
CHRM2
[truncated: 7,246 more rows]

## Sheet: deduplicated
Symbol
MCL1
MAPK9
ALOX5
SLC5A2
SLC6A2
SLC6A3
PTAFR
SOAT1
SOAT2
HIF1A
FFAR1
CYP19A1
FAAH
CTSD
TRPV1
SRD5A1
SRD5A2
PTGS1
NR3C1
PGR
CYP17A1
AR
CCR5
PTPN1
NR1I2
NR3C2
SERPINA6
SIGMAR1
SHBG
FABP1
HSD17B3
PTPN6
PTPN2
PPARG
PPARA
FABP4
FABP3
FABP5
CNR1
TRPA1
HMGCR
CYP51A1
PTGES
NPC1L1
G6PD
NR1H3
HSD11B1
HSD3B1
HSD17B7
FNTA
CCR2
NR1I3
POLB
PTPRF
PLA2G1B
ACP1
AKR1B10
MDM4
MDM2
CTSK
SCD
NOS2
TERT
KIF11
XDH
CA2
CA7
CA12
CA4
CYP1B1
ABCC1
NOX4
AKR1B1
ABCG2
ACHE
ALOX15
ALOX12
IGF1R
EGFR
AVPR2
MAOA
FLT3
F2
PIM1
AURKB
DRD4
ADORA1
GLO1
MPO
PIK3R1
ADORA2A
DAPK1
PYGL
CA1
GSK3B
SRC
PTK2
HSD17B2
KDR
MMP13
MMP3
CA3
PLK1
CA6
CDK1
MMP9
MMP2
PKN1
CA14
CA9
CSNK2A1
MET
NEK2
CXCR1
CAMK2B
ALK
AKT1
ABCB1
NEK6
CA5A
BACE1
AXL
NUAK1
AKR1C2
AKR1C1
AKR1C3
AKR1C4
CA13
AKR1A1
GPR35
MAPT
KDM4E
TOP2A
INSR
MYLK
SYK
PIK3CG
APEX1
CDK5R1
CCNB3
CDK6
CDK2
ARG1
APP
TYR
HSD17B1
AHR
ESRRA
PTPRS
PLG
ESR2
MPG
SLC22A12
PARP1
TTR
MMP12
CD38
TNKS2
RORC
ESR1
SREBF2
CYP2C19
BCHE
RORA
SLC6A4
CHRM2
VDR
CES2
NR1H2
CDC25A
PTGER1
PTGER2
DHCR7
GLRA1
PPARD
SQLE
FDFT1
CDC25B
SHH
UGT2B7
HSD11B2
DRD2
TNKS
TOP1
PTGS2
CFTR
PFKFB3
AMY1A
GRK6
TBXAS1
CHRNA4
CHRNA3
CHRNA7
DNM1
EPHX1
NAAA
PAOX
GRM5
ITGA2B
CTSL
CTSB
RNPEP
DNPEP
EPHX2
CHRM1
DPP7
DPP4
HTR3A
HTR1B
HTR1D
DPP8
DPP9
CHRM4
CHRM5
CHRM3
DRD1
HDAC3
HDAC6
HDAC2
NCOR2
METAP1
HDAC8
HDAC11
HDAC10
PRMT3
MMP8
ADH1A
ADH1C
MME
SLC22A2
SLC47A1
HTR3B
FUCA1
PRKCA
CHRNA5
CHRNB4
REN
UGCG
GBA
GBA2
SCN5A
KCNH2
KCNA5
ADRA1A
PLA2G2C
PLA2G10
GRM3
GRM8
GRM6
GRM2
PTGER4
PTGER3
DRD3
HTR1A
ROCK2
JAK1
CHRNB3
PDE10A
PLA2G5
UTS2R
ADRB2
BAZ2B
BAZ2A
SLC18A3
CTSC
SLC6A9
PGC
ACE
JAK3
JAK2
TYK2
HTR2C
CCR1
HTR2B
ADRA2C
PRKCG
PRKCD
PRKCB
PRKCE
PRKCQ
PREP
KCNK2
GCGR
MAPKAPK2
CSNK1G1
RPS6KA1
ROCK1
MAPK1
ERN1
RET
RPS6KA3
EZR
ESRRB
DAO
GRM4
CLK1
DYRK1B
TRPM8
DGAT1
CHEK2
HDAC4
GRK2
ALPG
PLAA
CHEK1
WEE1
MTOR
PIK3CD
PIK3CB
PIK3CA
PGF
VEGFA
F3
TUBB1
TUBB3
CCND3
ABL1
RAF1
LCK
LNPEP
PRKDC
HCK
PI4KB
PIM2
BRAF
EPHB4
MIF
PIM3
TBK1
IMPDH1
TYMS
IMPDH2
GUSB
ADAM17
ADCY5
MAP3K8
COMT
ADORA2B
HDAC5
HDAC7
CAPN2
CAPN1
MAPK14
INCENP
TTK
CALCRL
CTSS
CCNE2
MAPK8
CYP3A4
TACR1
S1PR3
AVPR1A
KIT
MAPK10
PLK4
MELK
AURKA
MUSK
PDPK1
BTK
CTSE
PGA5
TACR3
ITK
MAP2K1
ADRA1D
TAAR1
MCHR1
ADRB1
ADRB3
CDK9
TRPV3
METAP2
CYP1A2
HRH4
GRIN2B
ILK
XIAP
BIRC2
PNMT
PARP2
HTR7
OPRM1
MKNK2
MKNK1
CAMK2D
BRD4
KDM1A
PDE7A
MTAP
XPNPEP1
LAP3
PEPD
XPNPEP2
PDE3A
PDE4B
HDAC1
ADRA1B
LRRK2
SCN2A
SCN10A
CDC7
BRD3
PDE5A
TGFBR1
BRD2
ERBB2
HTR4
GRIN1
ATAD2
NOS3
HTR2A
OPRK1
OPRD1
PRCP
THRB
P2RX7
CCR3
MC4R
EP300
F10
PGGT1B
ACACB
PSMB5
MLYCD
F7
HSP90AA1
NTRK1
CECR2
CYP11B2
PDE9A
L3MBTL3
CRHR1
GPBAR1
L3MBTL1
PDE4D
PDE4C
PARP3
CREBBP
PARP4
YES1
PLA2G2A
PDE2A
CHRNB1
H1F0
NTRK2
PAK4
BDKRB1
PSEN2
GHSR
FGFR1
CNR2
CASP8
CASP1
CFD
TACR2
PDE11A
HRH3
GSK3A
PLAT
RPS6KB1
BACE2
ADRA2A
ADRA2B
CACNA2D1
PLAU
PDE8B
ELANE
HTR6
SCN9A
MAP3K12
CTSV
FOLH1
CYP26B1
CYP26A1
PTGDR2
PTPN11
RXRA
RARG
RARB
RARA
RXRB
RXRG
FABP2
PTGIR
ENPP2
PTGES2
LTB4R
PRKCH
NR0B2
PLA2G4A
FFAR4
DAGLA
OXER1
SLC16A1
PDE4A
DAGLB
GCG
GYS1
ALOX5AP
RBP4
LDHA
ITGAL
AGTR1
HNF4A
KDM2A
KDM5C
DHODH
EDNRA
BMP1
CCKBR
CMA1
CTSG
PSEN1
F2R
NFKB1
CA5B
AGPAT2
TRAP1
HSP90B1
ALPL
STAT3
IL2
FGF1
FGF2
HPSE
ATP1A1
BCL2L1
S1PR1
LGALS4
LGALS3
LGALS8
PRF1
SIRT2
TRPV4
PDE6A
IRAK4
CSNK2A2
PGK1
ADORA3
RASGRP3
LIMK2
SMO
NR4A2
SGK1
SLC5A1
UPP1
MAOB
CYP2C9
SLC8A1
ABCB11
GAK
ITGB7
BCL2A1
P2RX3
DYRK1A
CLK4
CLK2
DYRK3
SAE1
HRH2
OXTR
NPY5R
IDH1
PPP1CA
CTRB1
GPR55
FLT1
TSPO
LIPE
QPCT
GABRB3
GABRA2
VCP
NR1H4
GABRG2
PDGFRB
HCRTR2
HCRTR1
P2RY1
DYRK2
HRH1
RORB
MGLL
FKBP1A
TLR4
CCND1
ROS1
BRPF1
ABCC9
KLK5
GPR139
OPRL1
CCNE1
CDK7
GCK
MERTK
TNF
CCKAR
MAP3K20
MAPK11
TGFBR2
RPS6KA2
TK1
F9
CXCR2
BMP2
ALB
STS
PPIA
GC
GSTP1
CFB
SULT2A1
DDX6
ANXA5
PPP5C
TNNC1
CCNA2
PED4D
GRM1
IL6ST
LSS
TBXA2R
MTNR1A
MTNR1B
HPGDS
GRIN2A
GRIA2
PIK3C3
PDE3B
SLC10A2
ACKR3
CASP3
CASP7
FLT4
PDGFRA
TEK
GRK3
CASP9
CASP2
GRK5
CYP11B1
HSP90AB1
ATP4B
ASAH1
QTRT1
TNNI3K
PORCN
GRIA1
SLC9A1
PTK2B
CSNK1A1
CSNK1D
CHUK
S1PR5
S1PR4
PPM1B
PPP1CC
PPP2CA
PPP2R5A
ALDH2
FCER2
ADK
MMP1
SF3B3
EIF4A1
GABRA5
AGTR2
TRHR
NEK1
DUSP3
DRD5
KCNMA1
YWHAG
TAS2R31
SERPINE1
HDAC9
CBR1
SLC37A4
PDE1B
HCAR2
CD81
AMPD2
EDNRB
CTSA
GRIK2
MAPK3
THRA
PTGDR
ADAMTS5
MMP14
IL6
GLUL
AMPD3
CYP27A1
NPM1
SLC5A7
CYP24A1
FPR2
ZAP70
PTP4A3
TGM2
CACNA1B
STK17B
STK17A
IKBKE
CYP1A1
NPBWR1
CACNA2D2
ORAI1
NOS1
EPHA2
CHIA
SLC29A1
SLC28A2
ECE1
MMP7
TDP1
IGFBP3
CASP6
HRAS
WNT3A
ADCY1
CSF1R
MAP3K1
PDK1
CCNC
CDK8
CXCR3
SORD
KCNJ1
ACVRL1
TYRO3
SLC2A1
PSMB2
CDC25C
GABBR1
TLR9
FAP
HSPA8
PNP
TREM1
FCAR
RTN4R
CYP2D6
HTR1F
KISS1R
PTPRA
SLC5A4
APOA2
ESRRG
GSR
HCN4
HCN1
PLD1
PLD2
NMT1
BIRC3
ERG
NQO1
SCN4A
PBK
SLC6A5
MC1R
PDE1C
POLR1A
MRGPRX1
GPR142
PRKCI
PRKCZ
MLX
CENPE
EBP
AKT2
AKT3
CPB1
CDK4
DAPK3
DAPK2
GABRA3
ADAMTS4
GABRA1
EGLN1
F12
PLA2G7
KCNA3
KDM4A
KDM4C
FADS1
IDO1
STK33
CASR
BLK
MST1R
FGFR3
CAMK2G
LYN
MAP3K5
WNK2
PLK2
OGFRL1
AMY2A
GAA
LGALS9
NEU2
ATP2A1
PRSS1
CTRC
AOC3
VAV1
KCNJ11
IARS
LIPA
HMOX1
ALDH3A1
PDCD4
LTA4H
PCSK7
EPAS1
KCNE1
MAP3K14
CDK5
JUN
RPS6KA4
CSNK1E
NLK
MAP4K4
ANG
ICAM2
CES1
LGALS7
AMY1B
AMY1C
ST6GAL1
LIMK1
FTO
BCL2
GAPDH
ASF1A
MMP16
CISD1
SIRT1
EIF2AK2
EEF2K
BAD
PIK3C2A
PIK3C2G
PIP4K2C
CLK3
CDC42BPA
HIPK2
HIPK3
HIPK1
PIK3C2B
RIOK2
MAP3K19
POLK
ADAM10
EIF2AK3
HK2
HK1
TK2
TARS
PAK3
PAK2
PAK1
KLK1
KLK2
DNMT1
PGD
ST3GAL3
FUT7
FUT4
STAT1
MT-ND4
PRKACA
QDPR
RPS6KA5
CALM1
FYN
CSK
MMP15
EPHB2
BMX
EPHA5
EPHA4
TXK
FGR
EPHA6
PTK6
MMP26
EPHB3
EPHA3
COQ8B
EPHA1
MT-CO2
ANPEP
NQO2
FASN
NLRP3
PTPN13
PTPRC
ATP12A
MGAM
PON1
SIRT3
ABAT
SSTR4
HPGD
NAMPT
PPID
C5AR1
SGPL1
SNCA
C3AR1
BDKRB2
TP53
CTSH
GHRHR
PSMB8
KLK3
MAP3K11
MAP3K9
MAP3K10
SLC33A1
PSMB9
GRB2
TNK2
LGALS1
AURKC
PTPA
ICMT
ACACA
IGFBP6
IGFBP4
IGFBP5
IGFBP2
IGFBP1
GLI1
PRMT6
PRMT8
PRMT1
CDK3
TTL
STK16
CDK16
MAPK15
CDK18
MAPK7
CDK17
GLRA2
RIPK3
RIPK2
NPY2R
MGAT2
PDE6D
SLC6A15
CETP
PABPC1
NPY1R
KCNK3
ATIC
F2RL3
TGM1
PYGM
SCARB1
SELP
SPARC
ODC1
ADA
SI
TYMP
OGA
TREH
MAG
IKBKB
POLA1
HSD17B14
GPR119
NTRK3
LDLR
PLEC
FGFR2
P2RY12
EZH2
GNRHR
CCNT1
CCR4
GCKR
ME2
OTC
HSPA1A
MAPK12
DDX39B
HGF
TAP1
FDPS
PTGFR
KCNB1
PTPRCAP
HTR5A
TH
FGFR4
AVPR1B
PDE6C
MC5R
MC3R
MMP10
NOTUM
LDHB
SLC13A5
ACLY
CAMKK2
ADH4
ADH1B
ALDH1A1
GLI2
EPHA8
EPHA7
EPHB1
BRD9
SPHK2
MB
RELA
AMPD1
PITRM1
GPR84
GSTA1
LCN2
SLC28A3
HSPA5
GRK1
MANBA
SLC5A11
PRDX5
CPB2
GRIA4
GFPT1
GABBR2
GRIK5
KYNU
ENPEP
KMO
SLC6A1
GRIK1
SLC1A1
SLC22A6
GRIK3
GRM7
UBA2
TNNT2
RAMP1
PSENEN
NP
KCNQ1
ITGB3
ITGA4
ICAM1
GABRB2
GABRA4
FNTB
CHRNB2
CHRNA6
CHRNA2
CHRNA1
CCNH
CCNB1
CCNA1
CAPNS1
ATP4A
TNNI3
NCSTN
ITGB2
GABRA6
CHRNG
CHRND
CCND2
CCNB2
APH1A
APH1B
