# Supplementary material for: Network analysis and experimental approach to investigate the potential therapeutic mechanism of zishen yutai pills on premature ovarian insufficiency
Source: Heliyon. 2023 Sep 17;9(9):e20025. doi: 10.1016/j.heliyon.2023.e20025 (PMC10559743; doi:10.1016/j.heliyon.2023.e20025)
Supplement: Multimedia component 4 [file mmc4.xlsx]

## Sheet: POF
symbol
FMR1
NOBOX
BMP15
POF1B
GDF9
NR5A1
STAG3
FIGLA
NANOS3
MCM8
PSMC3IP
HFM1
POU5F1
EIF4ENIF1
SOHLH1
WT1
SOHLH2
NOG
XPNPEP2
CYP2C19
NFE2L2
FANCF
ADAMTS19
SGO2
INHA
AMH
BRD2
FSHR
FOXL2
ESR1
FRAXA
CYP3A4
CYP1A2
COMT
ABCC3
ABCC4
ABCC1
SLCO1A2
SLC10A1
SLC22A10
SLC22A8
SLCO1C1
SLCO1B1
SLCO2B1
ABCB1
SLC22A6
SLC51A
SLC51B
ABCC2
SLCO4A1
ABCC11
SLCO1B3
SLC22A11
SLCO3A1
ABCG2
SERPINA7
SHBG
ALB
ESR2
NR1I2
UGT1A1
FABP2
CYP3A5
CYP3A7
SLC22A2
SLC22A3
ABCC10
CYP1A1
CYP1B1
CYP2C8
CYP2C9
CHRNA4
GPER1
MT-ATP6
BECN1
UGT2B15
UGT1A10
UGT1A3
UGT1A4
UGT1A6
UGT1A7
UGT1A8
UGT1A9
UGT2B4
UGT2B7
CYP19A1
SLC22A1
NCOA2
HSD17B2
ESRRG
SLC47A1
SLC47A2
BRCA1
BRCA2
TP53
ERCC6
NBN
RAD51C
ATM
CHEK2
PTEN
LMNA
MCM9
TTN
RAD51D
CTNNB1
ERCC1
GALT
FANCM
MSH5
XRCC2
PIK3CA
KRAS
TERT
ERBB2
MSH4
BNC1
BRIP1
AKT1
DIAPH2
CDH1
BRAF
PALB2
IL6
LOC107032825
PMM2
MSH2
TP63
PMS2
EIF2B2
CDKN2A
JAK2
C14orf39
RTEL1
SPIDR
TTN-AS1
TNF
AARS2
MSH6
INS
HSF2BP
MIR146A
SYCE1
VEGFA
ACE
PEX6
NR0B1
RAD54L
MRPS22
BRDT
NUP107
PGBD3
LARS2
MSH5-SAPCD1
MLH1
AMHR2
PREPL
SOX9
IGF1
FGFR2
CYP11A1
GNRH1
MIR210
FBN1
RAD51
PDGFRB
REN
C11orf65
MRE11
MIR214
BARD1
MIR200A
FGFR3
MAP3K1
PRKN
MIR223
POLG
CRP
MIR125A
TWNK
PTCH1
MIR200C
WRN
INSL6
FAS
POLR1C
MUTYH
RRAS2
DNAH1
CXCL8
TERC
MIRLET7D
NPPB
TGFB1
EGFR
MUC16
AR
CYP17A1
PGR
SFTPB
ERCC4
NBAS
MIR21
MMP2
IFNG
PRL
ZSWIM7
INSR
IL10
SMARCA4
BMPR2
ABCA3
MAPK1
SERPINE1
DICER1
NOS3
APOE
MYH7
RET
SRY
GATA4
MIRLET7I
MMP1
HRAS
LHCGR
MDM2
HNF1B
EDN1
PTH1R
CYP21A2
DROSHA
FASLG
EPO
BCL2
MIRLET7C
SCN5A
NPPA
AFP
IGF2
POLR3H
SARS2
MMP9
IL1B
TGFBR2
MYC
HSD17B4
FGFR1
LEP
RAD50
BLM
GGPS1
CTNNA1
MUC1
AGTR1
STAT3
SMAD4
CSF3
CASP3
NOD2
BUB1B
ZMPSTE24
POMC
IGFBP3
F2
ERCC2
WDR19
MTHFR
TNNI3
STAR
CLPP
FANCA
ELN
SOX3
APOA1
FN1
VDR
FANCD2
COL2A1
TGFBR1
ADIPOQ
THBD
KDR
MSH3
CFAP47
MYH6
CAV1
MTOR
MAP2K1
ALPL
TNNT2
APOB
DES
DAZL
IL1A
PPARG
GNRHR
DSTYK
FLT1
COL4A5
STK11
DSP
CDKN1A
IL2
RAF1
BAX
SMAD6
IGFBP1
CGA
TG
RYR1
PRDM9
SPP1
DKC1
LARS2-AS1
MT-CYB
KITLG
SLC27A4
THBS1
HIF1A
NF1
WNT4
RIPK1
CFTR
NKX2-5
NFKB1
TIMP1
ERAL1
MMP8
SERPINH1
MIR17
RECQL4
ABL1
POR
LRP5
TWIST1
EGF
PTH
FANCC
ITGB3
CHAT
POLG2
MIR155
TGFB3
H2AC18
LOC110806263
TNFSF11
DMD
GH1
APC
PTGS2
TLR4
DPH1
COL1A1
IGF1R
ENG
NTRK1
CEP290
CCL2
FGF2
AGT
ERCC3
IL18
DNAH8
CDH2
SOD1
EIF2B5
PARP1
CASP8
GJA1
HGF
PTPN11
H19
RB1
ANKRD31
CFH
MKRN3
MIR126
JUP
SERPINA1
TYMS
EIF2B4
BGLAP
C1ORF146
PPP2R3C
AIRE
TSC1
PDPK1
HLA-DQB1
KISS1R
FOXO3A
KHDRBS1
NTRK2
AHR
HDX
AFF2
DACH2
LHB
ZPBP
ZMYND15
ZIP2
ZHP3
ZCCHC8
WDR96
WDR66
WDR52
VSCN2
UVSS1
UVO
USP9Y
TTC29
TTC21A
TTC18
TSGA10
TSARG4
TRMU
TRIMMER
TOPAZ1
TMD
TEX15
TEX14
TEX11
TERB2
TERB1
TEB2
TDRD9
TCS1
TC21
TBPIP
TAT1
TAFII105
TAF4B
TAF2C2
SYCP3
SYCP2
SWS1
SUN5
STK13
STI2
STAP
SRXY3
SRXX4
SRTD5
SRP72
SPNE
SPINK2
SPGYLA
SPGFY2
SPGFY1
SPGFX4
SPGFX3
SPGFX2
SPGF9
SPGF8
SPGF75
SPGF74
SPGF73
SPGF72
SPGF71
SPGF70
SPGF7
SPGF68
SPGF67
SPGF66
SPGF65
SPGF64
SPGF63
SPGF62
SPGF61
SPGF60
SPGF6
SPGF59
SPGF58
SPGF57
SPGF56
SPGF55
SPGF53
SPGF52
SPGF51
SPGF50
SPGF5
SPGF49
SPGF48
SPGF47
SPGF46
SPGF45
SPGF44
SPGF43
SPGF42
SPGF41
SPGF40
SPGF4
SPGF39
SPGF38
SPGF37
SPGF36
SPGF35
SPGF34
SPGF33
SPGF32
SPGF31
SPGF30
SPGF3
SPGF29
SPGF28
SPGF27
SPGF26
SPGF25
SPGF24
SPGF23
SPGF22
SPGF21
SPGF20
SPGF2
SPGF19
SPGF18
SPGF17
SPGF16
SPGF15
SPGF14
SPGF13
SPGF12
SPGF11
SPGF10
SPGF1
SPEF2
SPATA37
SPATA16
SPAG4L
SPAG17
SP38
SOPH
SLC26A8
SIX6OS1
SHOC1
SF1
SERPINH2
SEPT12
SCP3
SCP2
SCFI
SCFAI
SCARB2
SALMY
RPRGL4
RPL10L
RPA1
RNF212
RINT1
RFH1
RAD51L3
RAD26L
QRICH2
PTHR1
PTHR
PSCP
PPROM
PPA2
POF9
POF8
POF7
POF6
POF5
POF4
POF3
POF2B
POF2A
POF20
POF19
POF18
POF17
POF16
POF15
POF14
POF13
POF12
POF11
POF10
POF1
PNLDC1
PNCA4
PNCA2
PMFBP1
PLCZ1
PFRK
PFE
PFBMFT6
PFBMFT5
PFBMFT4
PFBMFT3
PFBMFT1
PF6
PENTT
PDJ
PDHA2
PDGFR
PCOS1
PCO1
PCO
PARN
PARK2
P53
OVCAS1
OPCML
OOMD12
OI10
ODG9
ODG8
ODG7
ODG6;GAMOS7
ODG5
ODG4
ODG3
ODG2
ODG10
ODG1
NUP84
NS12
NPHS11
NPHP13
NOS1
NOHLH
NHL
NGL
NEU
NEDSDV
NANOS1
NAG
MYSM1
MVP3
MVA1
MTO2
MTALARS
MPRM
MOV10L1
MOSPGF
MER3
MEIOB
MEGD
MDM4
MDHLO
MCMTC
MCMDC1
MCM
MCAP
MACOCO
MAATS1
M1AP
LKENP
LIMPII
LGMDR10
LFS1
LFIS
LCAM
LARS1
LARS
KPL2
KOGS
KLHL10
KIAA1915
KIAA1770
KIAA1596
KIAA1270
KIAA1088
KIAA0996
KIAA0146
JBTS40
IMF1
ILFS3
ILFS2
ILFS1
IFT74
IFNB2
IBGC4
HYDNP1
HSF
HOP2
HMERF
HLS
HL11
HER2
HDHC9
HDHC7
GT198
GLM3
GGPPS1
GGN
GDF9B
GCNA
G5PR
FTZF1
FTZ1
FSIP2
FLJ22792
FLJ00251
FBXO43
FBX43
FANCU
FANCS
FANCO
FANCD1
EVR7
EST2
ERP1
ERCC6L2
ERAP75
EPM4
EMI2
EKNS
ECAD
DZIP1
DUT
DPY19L2
DNEL2
DNAJC21
DNAJA5
DNAHC2
DNAHC1
DNAH2
DNAH17
DNAH10
DKCB6
DKCB5
DKCB4
DKCA4
DKCA2
DIA
DHND1
DFFRY
DELYq11
DAZH
DAN
CYDELq11
CXorf22
CWS6
CWS5
CSB
COXPD8
COXPD5
COR1
COFS1
CMM9
CMG1
CMD1G
CLOVE
CLAPO
CKN2
CILD37
CFAP91
CFAP70
CFAP69
CFAP65
CFAP58
CFAP44
CFAP43
CFAP251
CEP19
CEP112
CED4
CD36L2
CCM4
CCDC79
CCDC62
CCDC46
CCDC2
CCDC108
CBP2
CBP1
CATSPER1
CATSPER
CATIP
C9orf84
C7orf63
C3orf77
C3orf5
C3orf34
C3orf15
C2orf65
C2orf62
C2CD6
C20orf41
C15orf43
C14orf75
C10orf79
BUBR1
BSF2
BROVCA4
BROVCA3
BROVCA2
BROVCA1
BPES1
BPES
BOK
BMFS6
BMFS5
BMFS4
BMFS3
BMFS2
BMFS1
BMFDMS
BCL2L9
BCDS1
BCC7
BBS22
AURKC
ATD5
ARMD5
ARMC2
AORF
AMRF
ALS2CR11
AK7
AIE2
ADRA2L2
ADRA2C
AD4BP
ACTL9
ACRC
AAT1
2ADUB

## Sheet: POI
symbol
PGRMC1
BMPR1B
FOXO4
DACH2
BMPR1B-DT
NR1H4
FOXL2
DGAT2
POF1B
CYP8B1
FMR1
FSHR
NR5A1
NR1H3
HMGCR
BMP15
CIDEB
ACAT2
DIAPH2
NOBOX
STAG3
FIGLA
GALT
MCM8
NUP107
PSMC3IP
HFM1
PMM2
POLG
AARS2
EIF2B4
EIF2B1
MRPS22
TP63
EIF2B2
PREPL
USP8
EIF2B5
FRAXA
NBN
NPHP1
FASLG
SPIDR
EIF2B3
MCM3AP
B4GALNT1
TRAF3IP1
NPHP4
CASTOR3
RASGRP1
FAS
INHA
ESR1
INVS
NPHP3
AMH
LMNA
GDF9
ERAL1
CEP164
RIN2
LARS2
CEP290
BRD2
SDCCAG8
WDR19
CASP10
PTH2R
PRKCD
DCAF17
IQCB1
CDH23
AKR1C3
HSD17B1
HSD3B1
CYP3A4
BRCA1
BRCA2
TP53
CHEK2
RAD51C
ATM
CYP11A1
PTEN
ERCC6
MCM9
CTNNB1
RAD51D
PIK3CA
ERCC1
AKT1
ERBB2
CDH1
BRIP1
MSH4
BNC1
KRAS
JAK2
NR0B1
MSH2
CDKN2A
LOC107032825
PALB2
POMC
MSH5
BRAF
XRCC2
FANCM
PEX6
RAD54L
MSH6
GGPS1
FBN1
C14orf39
SGO2
PMS2
HSF2BP
IL6
VEGFA
MIR146A
INSL6
CYP19A1
FGFR3
TERT
PDGFRB
TNF
FGFR2
CYP21A2
ESR2
SOX9
BRDT
WT1
MIR223
MLH1
MAP3K1
MIR200A
C11orf65
BARD1
CYP17A1
ALB
MRE11
PURA
INS
MIR214
MIR200C
MIR125A
PRKN
GNRH1
AMHR2
RAD51
SYCE1
MUTYH
LHCGR
MIR210
MIRLET7D
STAR
TWNK
CRP
IGF1
PGR
ABCD1
WRN
AR
PTCH1
PGBD3
TTN
SRY
RRAS2
MUC16
REN
HSD17B4
DICER1
MMP1
ABCA3
TGFB1
PRL
CXCL8
POLR3H
SFTPB
MIRLET7C
MIRLET7I
MSH5-SAPCD1
AFP
TGFBR2
DROSHA
EGFR
SERPINE1
SMARCA4
HNF1B
AIRE
AAAS
MMP2
ACE
BUB1B
ELN
ERCC4
MDM2
KDR
ZSWIM7
POR
LEP
RAD50
MMP9
APOE
CTNNA1
BCL2
SMAD6
HRAS
CLPP
CGA
CFTR
MIR21
COL1A1
SHBG
IL10
FLT1
POLR1C
FGFR1
CASP3
TG
SOX3
PTPN11
TGFBR1
TWIST1
HSD3B2
INSR
MTOR
BLM
MYC
STK11
IGF2
FXR1
MUC1
DSTYK
RET
STAT3
MAPK1
NOS3
HIF1A
TGFB3
SLC27A4
SMAD4
IGFBP3
BMPR2
APOA1
GALK1
TBX5
IL1A
MSH3
ZMPSTE24
MYH7
CSF3
THBS1
CYP11B1
NOTCH2
EDN1
POLE
VDR
NTRK1
TIMP1
IFNG
MMP8
LARS2-AS1
MKRN3
APOB
F2
SERPINH1
DES
CDKN1C
IGFBP1
COL1A2
SOHLH1
CDKN1A
GNRHR
EPO
NF1
KITLG
MTHFR
LRP5
MIR17
ALPL
GLI3
FANCA
EGF
CTLA4
PTH
GATA4
MC2R
SPINK1
COL3A1
IL1B
COL2A1
IL2
PRLR
SPP1
MYOD1
MMP14
FGF2
RYR1
ABCB1
WNT4
PTGS2
ADIPOQ
FN1
ITGB3
GNAS
NOTCH1
BMP4
APC
KRT7
SMAD3
TGFB2
TIMP2
PHF13
MGARP
SLC35C2
DCAF1
PPP2R3C
SKIC3
FAM32A
TOPAZ1
WDR35
POTEG
POTEA
POTEE
POTEH
POTEB
OVCA2
FRMD3
POTED
PAX3
EXO1
SOX8
ZEB2
BOK
TARDBP
KISS1R
RBX1
DPH1
ABCC6
CUL4A
DMC1
KHDRBS1
GATA6
PPARG
GPR68
DAB2
GHR
NKX2-5
DDB1
RHOXF1
CUL4B
ENOX2
FHL1
ATP1A2
RLN2
LHB
FOLR1
ERCC2
CRH
NR2F2
RALGAPA1
PCOS1
OVCAS1
OPCML
FLJ22792
COX4I2
CLCN6
ATAD3A
UVO
TC21
TBPIP
SWS1
SIX6OS1
SERPINH2
RAD51L3
PUR1
PSCP
POF8
POF6
POF5
POF20
POF1B
POF19
POF16
POF14
POF13
POF12
POF10
PDGFR
PCO1
PARK2
P450SCC
ODG8
ODG1
OBAIRH
NUP84
NOHLH
NGL
NEDSDV
MYORIBF
MYF3
MER3
MCMDC1
KIAA1596
KIAA1270
KIAA0146
HAYOS
GGPPS1
GDF9B
GARNL1
FTZF1
FRAXA
FHM2
FANCU
FANCO
FANCD1
DIA
CWS6
CONRIBA
CLOVE
CKN2
C3orf77
C3orf5
BUBR1
BPES
BCL2L9
TULIP1
TEB2
SPGF74
SPGF71
SPGF61
SPGF52
SPGF50
SPGF28
SPGF2
SPGF15
PPROM
POF9
POF2B
POF2A
POF1
PHRINL
PDJ
PCO
ODG9
ODG4
ODG2
NS12
NPHS11
NEU
NEDRIHF
MYOPMIL
MYODRIF
MVA1
MTALARS
MHP2
MDHLO
MCAP
LCAM
IBGC4
GT198
FTZ1
EVR7
COXPD5
COFS1
BROVCA4
BROVCA3
BROVCA2
BROVCA1
BPES1
SF1
POF4
POF18
POF17
POF15
PNCA4
PFRK
ODG7
ODG6; GAMOS7
ODG5
ODG10
MCM
IMF1
HOP2
HER2
GRIPE
GLM3
FARIMPD
ECAD
CSB
COXPD8
CBP2
VSCN2
SPGF32
POF3
PNCA2
PENTT
ODG3
MCMTC
LKENP
KIAA0884
FANCS
DEE98
CBP1
BCDS1
ARMD5
AD4BP
UVSS1
POF7
OI10
NEDHRIT
KOGS
CWS5
SRXY3
POF11
CLAPO
SPGF8
CCM4
SRXX4

## Sheet: POF+POI
symbol
FMR1
NOBOX
BMP15
POF1B
GDF9
NR5A1
STAG3
FIGLA
NANOS3
MCM8
PSMC3IP
HFM1
POU5F1
EIF4ENIF1
SOHLH1
WT1
SOHLH2
NOG
XPNPEP2
CYP2C19
NFE2L2
FANCF
ADAMTS19
SGO2
INHA
AMH
BRD2
FSHR
FOXL2
ESR1
FRAXA
CYP3A4
CYP1A2
COMT
ABCC3
ABCC4
ABCC1
SLCO1A2
SLC10A1
SLC22A10
SLC22A8
SLCO1C1
SLCO1B1
SLCO2B1
ABCB1
SLC22A6
SLC51A
SLC51B
ABCC2
SLCO4A1
ABCC11
SLCO1B3
SLC22A11
SLCO3A1
ABCG2
SERPINA7
SHBG
ALB
ESR2
NR1I2
UGT1A1
FABP2
CYP3A5
CYP3A7
SLC22A2
SLC22A3
ABCC10
CYP1A1
CYP1B1
CYP2C8
CYP2C9
CHRNA4
GPER1
MT-ATP6
BECN1
UGT2B15
UGT1A10
UGT1A3
UGT1A4
UGT1A6
UGT1A7
UGT1A8
UGT1A9
UGT2B4
UGT2B7
CYP19A1
SLC22A1
NCOA2
HSD17B2
ESRRG
SLC47A1
SLC47A2
BRCA1
BRCA2
TP53
ERCC6
NBN
RAD51C
ATM
CHEK2
PTEN
LMNA
MCM9
TTN
RAD51D
CTNNB1
ERCC1
GALT
FANCM
MSH5
XRCC2
PIK3CA
KRAS
TERT
ERBB2
MSH4
BNC1
BRIP1
AKT1
DIAPH2
CDH1
BRAF
PALB2
IL6
LOC107032825
PMM2
MSH2
TP63
PMS2
EIF2B2
CDKN2A
JAK2
C14orf39
RTEL1
SPIDR
TTN-AS1
TNF
AARS2
MSH6
INS
HSF2BP
MIR146A
SYCE1
VEGFA
ACE
PEX6
NR0B1
RAD54L
MRPS22
BRDT
NUP107
PGBD3
LARS2
MSH5-SAPCD1
MLH1
AMHR2
PREPL
SOX9
IGF1
FGFR2
CYP11A1
GNRH1
MIR210
FBN1
RAD51
PDGFRB
REN
C11orf65
MRE11
MIR214
BARD1
MIR200A
FGFR3
MAP3K1
PRKN
MIR223
POLG
CRP
MIR125A
TWNK
PTCH1
MIR200C
WRN
INSL6
FAS
POLR1C
MUTYH
RRAS2
DNAH1
CXCL8
TERC
MIRLET7D
NPPB
TGFB1
EGFR
MUC16
AR
CYP17A1
PGR
SFTPB
ERCC4
NBAS
MIR21
MMP2
IFNG
PRL
ZSWIM7
INSR
IL10
SMARCA4
BMPR2
ABCA3
MAPK1
SERPINE1
DICER1
NOS3
APOE
MYH7
RET
SRY
GATA4
MIRLET7I
MMP1
HRAS
LHCGR
MDM2
HNF1B
EDN1
PTH1R
CYP21A2
DROSHA
FASLG
EPO
BCL2
MIRLET7C
SCN5A
NPPA
AFP
IGF2
POLR3H
SARS2
MMP9
IL1B
TGFBR2
MYC
HSD17B4
FGFR1
LEP
RAD50
BLM
GGPS1
CTNNA1
MUC1
AGTR1
STAT3
SMAD4
CSF3
CASP3
NOD2
BUB1B
ZMPSTE24
POMC
IGFBP3
F2
ERCC2
WDR19
MTHFR
TNNI3
STAR
CLPP
FANCA
ELN
SOX3
APOA1
FN1
VDR
FANCD2
COL2A1
TGFBR1
ADIPOQ
THBD
KDR
MSH3
CFAP47
MYH6
CAV1
MTOR
MAP2K1
ALPL
TNNT2
APOB
DES
DAZL
IL1A
PPARG
GNRHR
DSTYK
FLT1
COL4A5
STK11
DSP
CDKN1A
IL2
RAF1
BAX
SMAD6
IGFBP1
CGA
TG
RYR1
PRDM9
SPP1
DKC1
LARS2-AS1
MT-CYB
KITLG
SLC27A4
THBS1
HIF1A
NF1
WNT4
RIPK1
CFTR
NKX2-5
NFKB1
TIMP1
ERAL1
MMP8
SERPINH1
MIR17
RECQL4
ABL1
POR
LRP5
TWIST1
EGF
PTH
FANCC
ITGB3
CHAT
POLG2
MIR155
TGFB3
H2AC18
LOC110806263
TNFSF11
DMD
GH1
APC
PTGS2
TLR4
DPH1
COL1A1
IGF1R
ENG
NTRK1
CEP290
CCL2
FGF2
AGT
ERCC3
IL18
DNAH8
CDH2
SOD1
EIF2B5
PARP1
CASP8
GJA1
HGF
PTPN11
H19
RB1
ANKRD31
CFH
MKRN3
MIR126
JUP
SERPINA1
TYMS
EIF2B4
BGLAP
C1ORF146
PPP2R3C
AIRE
TSC1
PDPK1
HLA-DQB1
KISS1R
FOXO3A
KHDRBS1
NTRK2
AHR
HDX
AFF2
DACH2
LHB
ZPBP
ZMYND15
ZIP2
ZHP3
ZCCHC8
WDR96
WDR66
WDR52
VSCN2
UVSS1
UVO
USP9Y
TTC29
TTC21A
TTC18
TSGA10
TSARG4
TRMU
TRIMMER
TOPAZ1
TMD
TEX15
TEX14
TEX11
TERB2
TERB1
TEB2
TDRD9
TCS1
TC21
TBPIP
TAT1
TAFII105
TAF4B
TAF2C2
SYCP3
SYCP2
SWS1
SUN5
STK13
STI2
STAP
SRXY3
SRXX4
SRTD5
SRP72
SPNE
SPINK2
SPGYLA
SPGFY2
SPGFY1
SPGFX4
SPGFX3
SPGFX2
SPGF9
SPGF8
SPGF75
SPGF74
SPGF73
SPGF72
SPGF71
SPGF70
SPGF7
SPGF68
SPGF67
SPGF66
SPGF65
SPGF64
SPGF63
SPGF62
SPGF61
SPGF60
SPGF6
SPGF59
SPGF58
SPGF57
SPGF56
SPGF55
SPGF53
SPGF52
SPGF51
SPGF50
SPGF5
SPGF49
SPGF48
SPGF47
SPGF46
SPGF45
SPGF44
SPGF43
SPGF42
SPGF41
SPGF40
SPGF4
SPGF39
SPGF38
SPGF37
SPGF36
SPGF35
SPGF34
SPGF33
SPGF32
SPGF31
SPGF30
SPGF3
SPGF29
SPGF28
SPGF27
SPGF26
SPGF25
SPGF24
SPGF23
SPGF22
SPGF21
SPGF20
SPGF2
SPGF19
SPGF18
SPGF17
SPGF16
SPGF15
SPGF14
SPGF13
SPGF12
SPGF11
SPGF10
SPGF1
SPEF2
SPATA37
SPATA16
SPAG4L
SPAG17
SP38
SOPH
SLC26A8
SIX6OS1
SHOC1
SF1
SERPINH2
SEPT12
SCP3
SCP2
SCFI
SCFAI
SCARB2
SALMY
RPRGL4
RPL10L
RPA1
RNF212
RINT1
RFH1
RAD51L3
RAD26L
QRICH2
PTHR1
PTHR
PSCP
PPROM
PPA2
POF9
POF8
POF7
POF6
POF5
POF4
POF3
POF2B
POF2A
POF20
POF19
POF18
POF17
POF16
POF15
POF14
POF13
POF12
POF11
POF10
POF1
PNLDC1
PNCA4
PNCA2
PMFBP1
PLCZ1
PFRK
PFE
PFBMFT6
PFBMFT5
PFBMFT4
PFBMFT3
PFBMFT1
PF6
PENTT
PDJ
PDHA2
PDGFR
PCOS1
PCO1
PCO
PARN
PARK2
P53
OVCAS1
OPCML
OOMD12
OI10
ODG9
ODG8
ODG7
ODG6;GAMOS7
ODG5
ODG4
ODG3
ODG2
ODG10
ODG1
NUP84
NS12
NPHS11
NPHP13
NOS1
NOHLH
NHL
NGL
NEU
NEDSDV
NANOS1
NAG
MYSM1
MVP3
MVA1
MTO2
MTALARS
MPRM
MOV10L1
MOSPGF
MER3
MEIOB
MEGD
MDM4
MDHLO
MCMTC
MCMDC1
MCM
MCAP
MACOCO
MAATS1
M1AP
LKENP
LIMPII
LGMDR10
LFS1
LFIS
LCAM
LARS1
LARS
KPL2
KOGS
KLHL10
KIAA1915
KIAA1770
KIAA1596
KIAA1270
KIAA1088
KIAA0996
KIAA0146
JBTS40
IMF1
ILFS3
ILFS2
ILFS1
IFT74
IFNB2
IBGC4
HYDNP1
HSF
HOP2
HMERF
HLS
HL11
HER2
HDHC9
HDHC7
GT198
GLM3
GGPPS1
GGN
GDF9B
GCNA
G5PR
FTZF1
FTZ1
FSIP2
FLJ22792
FLJ00251
FBXO43
FBX43
FANCU
FANCS
FANCO
FANCD1
EVR7
EST2
ERP1
ERCC6L2
ERAP75
EPM4
EMI2
EKNS
ECAD
DZIP1
DUT
DPY19L2
DNEL2
DNAJC21
DNAJA5
DNAHC2
DNAHC1
DNAH2
DNAH17
DNAH10
DKCB6
DKCB5
DKCB4
DKCA4
DKCA2
DIA
DHND1
DFFRY
DELYq11
DAZH
DAN
CYDELq11
CXorf22
CWS6
CWS5
CSB
COXPD8
COXPD5
COR1
COFS1
CMM9
CMG1
CMD1G
CLOVE
CLAPO
CKN2
CILD37
CFAP91
CFAP70
CFAP69
CFAP65
CFAP58
CFAP44
CFAP43
CFAP251
CEP19
CEP112
CED4
CD36L2
CCM4
CCDC79
CCDC62
CCDC46
CCDC2
CCDC108
CBP2
CBP1
CATSPER1
CATSPER
CATIP
C9orf84
C7orf63
C3orf77
C3orf5
C3orf34
C3orf15
C2orf65
C2orf62
C2CD6
C20orf41
C15orf43
C14orf75
C10orf79
BUBR1
BSF2
BROVCA4
BROVCA3
BROVCA2
BROVCA1
BPES1
BPES
BOK
BMFS6
BMFS5
BMFS4
BMFS3
BMFS2
BMFS1
BMFDMS
BCL2L9
BCDS1
BCC7
BBS22
AURKC
ATD5
ARMD5
ARMC2
AORF
AMRF
ALS2CR11
AK7
AIE2
ADRA2L2
ADRA2C
AD4BP
ACTL9
ACRC
AAT1
2ADUB
PGRMC1
BMPR1B
FOXO4
BMPR1B-DT
NR1H4
DGAT2
CYP8B1
NR1H3
HMGCR
CIDEB
ACAT2
EIF2B1
USP8
NPHP1
EIF2B3
MCM3AP
B4GALNT1
TRAF3IP1
NPHP4
CASTOR3
RASGRP1
INVS
NPHP3
CEP164
RIN2
SDCCAG8
CASP10
PTH2R
PRKCD
DCAF17
IQCB1
CDH23
AKR1C3
HSD17B1
HSD3B1
PURA
ABCD1
AAAS
HSD3B2
FXR1
GALK1
TBX5
CYP11B1
NOTCH2
POLE
CDKN1C
COL1A2
GLI3
CTLA4
MC2R
SPINK1
COL3A1
PRLR
MYOD1
MMP14
GNAS
NOTCH1
BMP4
KRT7
SMAD3
TGFB2
TIMP2
PHF13
MGARP
SLC35C2
DCAF1
SKIC3
FAM32A
WDR35
POTEG
POTEA
POTEE
POTEH
POTEB
OVCA2
FRMD3
POTED
PAX3
EXO1
SOX8
ZEB2
TARDBP
RBX1
ABCC6
CUL4A
DMC1
GATA6
GPR68
DAB2
GHR
DDB1
RHOXF1
CUL4B
ENOX2
FHL1
ATP1A2
RLN2
FOLR1
CRH
NR2F2
RALGAPA1
COX4I2
CLCN6
ATAD3A
PUR1
P450SCC
OBAIRH
MYORIBF
MYF3
HAYOS
GARNL1
FHM2
CONRIBA
TULIP1
PHRINL
NEDRIHF
MYOPMIL
MYODRIF
MHP2
GRIPE
FARIMPD
KIAA0884
DEE98
NEDHRIT
