# Supplementary material for: Network analysis and experimental approach to investigate the potential therapeutic mechanism of zishen yutai pills on premature ovarian insufficiency
Source: Heliyon. 2023 Sep 17;9(9):e20025. doi: 10.1016/j.heliyon.2023.e20025 (PMC10559743; doi:10.1016/j.heliyon.2023.e20025)
Supplement: Multimedia component 5 [file mmc5.xlsx]

## Sheet: venn_result28957
Names	total	elements
POI ZSYTP	113	MMP2
		XPNPEP2
		ADRA2C
		HSD17B1
		HSD17B2
		NTRK1
		FGFR1
		SLC22A2
		CYP2C19
		NOS1
		NR1H3
		UGT2B7
		PTPN11
		SHBG
		BCL2
		SLC22A6
		CYP1A1
		TNNI3
		GNRHR
		CASP8
		FGFR3
		PPARG
		SLC47A1
		PRKCD
		RET
		ESRRG
		KISS1R
		ABCB1
		AHR
		MTOR
		CYP19A1
		PDGFRB
		TNF
		RAF1
		FGFR2
		HSD3B1
		JAK2
		PDPK1
		STAT3
		TNNT2
		F2
		PTGS2
		TGFBR1
		CYP2C9
		ESR1
		AGTR1
		TYMS
		HRAS
		VEGFA
		MAP3K1
		MMP1
		IL6
		CASP3
		PARP1
		VDR
		ACE
		HMGCR
		KDR
		ABCG2
		FLT1
		CYP1A2
		MMP8
		NTRK2
		MAPK1
		MMP14
		MDM2
		EGFR
		PIK3CA
		IL2
		ERBB2
		IGFBP1
		CHRNA4
		FGF2
		IGF1R
		ABL1
		CHEK2
		TERT
		HIF1A
		NOS3
		CYP11B1
		CFTR
		PGR
		NR1H4
		CYP17A1
		TLR4
		SERPINE1
		TP53
		INSR
		TGFBR2
		BRD2
		AKT1
		AURKC
		MAP2K1
		NFKB1
		ABCC1
		ITGB3
		REN
		AKR1C3
		IGFBP3
		ALB
		NR1I2
		FABP2
		AR
		ESR2
		BRAF
		HGF
		CYP3A4
		SCN5A
		CYP1B1
		ALPL
		COMT
		MDM4
		MMP9
ZSYTP	969	PTGER3
		KCNMA1
		UGCG
		ZAP70
		PRCP
		SLC6A2
		PDE6A
		CYP26A1
		PTPRCAP
		XDH
		SLC5A11
		CCNA1
		CLK4
		GSTA1
		PLAU
		POLK
		PAK1
		WNK2
		PLA2G2C
		SLC28A3
		MMP7
		EP300
		PRKCG
		NOS2
		GYS1
		CA13
		MMP13
		CACNA2D1
		CCNB1
		SLC33A1
		ERG
		SLC6A4
		HCN1
		KCNK3
		FGR
		KCNE1
		STK16
		PDE1C
		CHRM5
		MET
		SERPINA6
		MTNR1B
		PTK2B
		CASP6
		GRM2
		NR4A2
		MUSK
		PI4KB
		ALOX5
		NLRP3
		FADS1
		RPS6KA5
		FASN
		MAPKAPK2
		TRPM8
		HSD11B2
		AKR1B10
		CDC25B
		CYP2D6
		ACVRL1
		TGM2
		PRKCB
		MAP3K5
		RXRA
		C5AR1
		GRM8
		SMO
		TBK1
		GRK6
		CA14
		ROCK2
		ACACA
		EPHA2
		IMPDH2
		ELANE
		TEK
		MAP3K20
		GRK5
		SLC8A1
		CECR2
		SLC18A3
		GRK1
		LNPEP
		KDM5C
		PDCD4
		PTGDR
		CHRNA5
		CES2
		PLK1
		HTR2C
		RTN4R
		MKNK1
		GPR55
		STK17A
		DPP4
		HTR7
		NCOR2
		CD38
		DRD5
		CCNE1
		AVPR1B
		PLA2G2A
		FOLH1
		HRH4
		LGALS1
		MAOA
		ALK
		EZH2
		HDAC5
		ALDH2
		AMY1B
		SGPL1
		DAPK3
		CDK8
		QDPR
		HDAC7
		GRB2
		GLRA2
		SLC6A15
		PON1
		MAPK12
		ATP4A
		PDE6C
		PRKCI
		CDK1
		PNMT
		PTK2
		P2RX3
		FABP5
		DNM1
		CHEK1
		PREP
		BCHE
		KIF11
		MMP16
		HCRTR2
		MAP3K14
		C3AR1
		DRD3
		BDKRB1
		PDE6D
		PIK3CB
		CLK2
		BDKRB2
		NPM1
		PIK3C3
		GCK
		THRB
		MMP15
		ADRA2A
		DAO
		CDC42BPA
		F7
		ADORA2A
		EDNRA
		GRK3
		KCNH2
		PPP2R5A
		PDE4C
		CXCR2
		CAMK2D
		F9
		LIPE
		ADCY5
		ESRRA
		LDHB
		TACR1
		CAPN1
		CTSV
		GRIK2
		CDK17
		LRRK2
		HTR3A
		BACE2
		OXTR
		TAP1
		CDC25C
		CYP11B2
		MAPK10
		SCN4A
		KDM2A
		EZR
		EPHA5
		PTGES
		NOTUM
		OPRK1
		FGF1
		CHRM1
		PLD1
		CCNB3
		CHRNB2
		MERTK
		FUT4
		TBXA2R
		ALOX15
		CACNA1B
		EPHA4
		HSPA8
		RARB
		NQO2
		TNNC1
		AKR1C2
		MAPT
		GSTP1
		CCR3
		AURKA
		MAPK9
		SRD5A2
		ASAH1
		ADRA1A
		PTPN2
		RIPK2
		CHRNB4
		HDAC9
		PTGFR
		PTGER1
		CNR1
		CHRNA2
		CPB2
		ATP1A1
		PIM1
		DYRK2
		NEK6
		NR3C1
		NR1I3
		PIK3C2A
		ITGB7
		GAA
		HDAC3
		BTK
		FAAH
		POLA1
		GPR119
		ATP2A1
		ECE1
		PPP1CC
		HCK
		TARS
		AURKB
		WNT3A
		GABBR1
		CHRM4
		NUAK1
		PDE9A
		KDM1A
		ILK
		BRD4
		HTR3B
		MAPK14
		AOC3
		HRH2
		FABP3
		RORB
		GC
		CDK6
		P2RY1
		ADRB1
		CSK
		CTSB
		CTSS
		CHRNB1
		TH
		CAMK2B
		TNKS2
		SIRT2
		LCK
		MAP3K8
		GRM6
		RAMP1
		CMA1
		CCR2
		FYN
		HCRTR1
		PLA2G4A
		CREBBP
		LDLR
		DRD2
		AKR1C4
		SGK1
		MPO
		PRMT8
		PSMB2
		SELP
		KLK2
		ADRA1B
		AMY2A
		KIT
		FNTB
		ADAMTS4
		SHH
		EPHA7
		GABRB2
		EDNRB
		LDHA
		TACR2
		EGLN1
		SCD
		DPP7
		PED4D
		POLR1A
		GRIN2B
		CHUK
		NR1H2
		DGAT1
		S1PR4
		KYNU
		CASP1
		GLI1
		ORAI1
		GRIA1
		HCAR2
		CA9
		XIAP
		AMPD1
		TBXAS1
		APOA2
		NEK1
		TRPA1
		TNK2
		FDFT1
		MT-ND4
		LGALS4
		ARG1
		PSENEN
		SQLE
		DAGLB
		ADAM10
		SULT2A1
		LIPA
		HPGDS
		CLK3
		ADH1C
		PPID
		PAK3
		P2RY12
		HK1
		NOX4
		FCAR
		GRK2
		NCSTN
		UTS2R
		MCHR1
		BAD
		PARP4
		GCGR
		CCND1
		CA5A
		CTSK
		IGFBP2
		TNKS
		PIK3C2G
		PRKDC
		OPRL1
		BMP2
		NPY1R
		ACLY
		STK33
		PGGT1B
		HSPA1A
		DAPK2
		PFKFB3
		MAPK7
		PRF1
		CDK4
		PARP2
		PRMT1
		MC1R
		MAP3K10
		GABRA2
		CSNK2A2
		PIM3
		GBA
		MELK
		PTP4A3
		HTR5A
		GRM1
		PDE4D
		EPHB3
		SNCA
		PRDX5
		ITK
		CSNK1D
		PPIA
		CASP7
		ESRRB
		CDK16
		PRMT6
		PDE3A
		HSD17B7
		CCKBR
		ANG
		ITGB2
		ADRB2
		HIPK3
		CPB1
		DHCR7
		FGFR4
		PSMB8
		HPGD
		CTSD
		SREBF2
		TUBB3
		ENPP2
		PIK3CD
		SCARB1
		MME
		APEX1
		GRIN2A
		EEF2K
		PTPA
		PSEN2
		QPCT
		ADRA1D
		AVPR2
		BIRC2
		NTRK3
		PTGIR
		PLK4
		CCNA2
		TYRO3
		CSNK1A1
		GABRA6
		CCNC
		SLC10A2
		VCP
		YES1
		PBK
		SOAT1
		FFAR1
		ICAM2
		ACHE
		GSK3B
		PLAA
		PLA2G10
		MTNR1A
		SIGMAR1
		BLK
		MCL1
		AMPD3
		ADA
		CA12
		CCND3
		STAT1
		EIF2AK3
		IGFBP5
		CAMK2G
		EPHB1
		POLB
		ANXA5
		EPHX2
		MMP12
		TK2
		GABRA1
		CDC7
		PTGDR2
		SLC2A1
		PTGER4
		METAP1
		H1F0
		KCNQ1
		LSS
		LIMK2
		EPHA1
		WEE1
		ADCY1
		MRGPRX1
		BCL2A1
		RPS6KA2
		EBP
		LTB4R
		TRPV1
		TDP1
		HSP90AA1
		PPP1CA
		DYRK1B
		GBA2
		CACNA2D2
		CA7
		CCR4
		PTPRC
		CLK1
		KDM4E
		ITGA4
		ABCC9
		CDK18
		PPARD
		MLX
		KDM4A
		NPY5R
		PRKCE
		ROCK1
		NR3C2
		SLC37A4
		TGM1
		GSR
		MST1R
		NEU2
		TK1
		MGAM
		RXRG
		EIF2AK2
		KCNK2
		BRD9
		IDO1
		GFPT1
		OGFRL1
		HMOX1
		ME2
		GRM3
		GLO1
		MC4R
		EPHA3
		TAS2R31
		DYRK3
		HTR1A
		ALOX12
		RARA
		PTPRS
		MKNK2
		PTPN1
		YWHAG
		MMP3
		HTR4
		PRKCZ
		CRHR1
		PDE2A
		CENPE
		AXL
		AMY1C
		PPARA
		CNR2
		CHRNA6
		PLD2
		MGLL
		AMY1A
		CSNK1E
		RORA
		CDK9
		PIK3C2B
		FAP
		KCNJ1
		DUSP3
		PLK2
		HRH3
		TTR
		CXCR1
		CCR1
		HTR2B
		LGALS7
		ITGA2B
		MAOB
		NAMPT
		PTGER2
		SLC5A7
		BACE1
		HDAC4
		LYN
		GLRA1
		PPP5C
		HTR1F
		SLC28A2
		RBP4
		BRPF1
		MGAT2
		CA4
		PGF
		HSD17B3
		ATAD2
		PYGL
		CTSG
		CTRC
		CHRNA1
		GRIK1
		TXK
		XPNPEP1
		ALOX5AP
		HTR1B
		DNMT1
		RIPK3
		PLA2G1B
		FTO
		SLC6A1
		ADRA2B
		PPM1B
		PLA2G5
		FABP1
		PIK3CG
		PLAT
		CAPNS1
		NLK
		NPC1L1
		PTPRF
		ICMT
		AKT2
		IKBKB
		MB
		TYK2
		NQO1
		FFAR4
		MYLK
		EIF4A1
		S1PR1
		CXCR3
		CAPN2
		FLT3
		GPBAR1
		MAG
		TSPO
		CCNB2
		ADORA1
		KDM4C
		SLC6A5
		GRIK5
		DNPEP
		IGFBP6
		SYK
		ALDH3A1
		SLC1A1
		SRD5A1
		LGALS3
		RIOK2
		GRIN1
		NAAA
		KCNA3
		AGPAT2
		HSPA5
		APH1A
		SCN2A
		CYP27A1
		BAZ2B
		TRHR
		RPS6KA4
		HTR6
		BAZ2A
		GRM5
		TTL
		ENPEP
		EPHA6
		DDX6
		CTSE
		CCKAR
		QTRT1
		GLUL
		IARS
		CCNT1
		OPRD1
		HK2
		G6PD
		TRPV4
		EPHX1
		PAOX
		PDE5A
		TOP2A
		MAPK8
		AVPR1A
		NPBWR1
		HDAC8
		KLK5
		GPR35
		F10
		CHRNB3
		ICAM1
		CALCRL
		F2R
		ABAT
		ALDH1A1
		MTAP
		BCL2L1
		ADORA3
		LGALS9
		MAPK3
		BMP1
		CCNE2
		ADK
		TNNI3K
		SLC9A1
		HDAC2
		PDE7A
		CHRND
		AKR1B1
		CTSL
		MMP26
		PLEC
		CA2
		IL6ST
		MAP3K12
		HSP90AB1
		ATP4B
		HSP90B1
		PSMB5
		GCKR
		DPP9
		CDK7
		GUSB
		SORD
		HRH1
		HNF4A
		CD81
		RNPEP
		RASGRP3
		DRD4
		PLA2G7
		CDK5R1
		ADH4
		FUCA1
		IKBKE
		RELA
		MC5R
		CYP51A1
		ANPEP
		OXER1
		ADH1A
		CHIA
		CETP
		HDAC11
		PTPN6
		PTPRA
		KCNA5
		GRIK3
		PDE10A
		METAP2
		TREH
		SLC29A1
		PIP4K2C
		SRC
		PKN1
		CASR
		CDK2
		NR0B2
		PDE4B
		CHRM2
		GPR84
		CCNH
		PPP2CA
		CSNK1G1
		GABRA4
		ODC1
		ADORA2B
		MC3R
		PDE11A
		PRMT3
		PGA5
		HTR1D
		THRA
		MAPK11
		SIRT3
		PTGES2
		OPRM1
		DPP8
		CA3
		CYP26B1
		UBA2
		GABRB3
		PLG
		TYR
		TACR3
		GRM7
		SLC13A5
		RARG
		GPR142
		STS
		GLI2
		PTAFR
		PORCN
		COQ8B
		TLR9
		PDK1
		FNTA
		ACP1
		CASP9
		PGC
		ALPG
		AKR1C1
		ADH1B
		DAGLA
		DYRK1A
		CDK5
		CA5B
		RPS6KA1
		ST3GAL3
		HCN4
		PRKCQ
		OGA
		JAK3
		PAK4
		APH1B
		ADAM17
		JAK1
		GCG
		GABRG2
		FCER2
		MT-CO2
		CHRNA3
		ATP12A
		PARP3
		S1PR5
		FABP4
		KCNB1
		HIPK2
		CCND2
		GABRA5
		MAPK15
		CFB
		PRKCH
		PIK3R1
		ACACB
		PITRM1
		PDGFRA
		NPY2R
		ADRB3
		UPP1
		SLC6A9
		PABPC1
		CCR5
		GHRHR
		SLC5A1
		CISD1
		FPR2
		LAP3
		IMPDH1
		OTC
		PRKACA
		ABCB11
		SLC22A12
		RORC
		NMT1
		TRPV3
		IDH1
		CAMKK2
		TAAR1
		HDAC10
		HDAC1
		GRM4
		KLK1
		KMO
		L3MBTL3
		SLC5A2
		MIF
		SIRT1
		MANBA
		F2RL3
		CHRM3
		GABBR2
		PDE8B
		ASF1A
		CTSA
		HPSE
		BMX
		SAE1
		ST6GAL1
		DDX39B
		F12
		HSD11B1
		LCN2
		GSK3A
		SPARC
		CTSH
		GAK
		LGALS8
		PTK6
		PTGS1
		GRIA4
		F3
		MAP4K4
		HTR2A
		FUT7
		EPAS1
		IGFBP4
		TREM1
		AMPD2
		PYGM
		SCN10A
		NP
		AKR1A1
		PDE1B
		GAPDH
		PSEN1
		GPR139
		P2RX7
		LIMK1
		KCNJ11
		BRD3
		CASP2
		EPHA8
		CA1
		ERN1
		CSF1R
		JUN
		IRAK4
		DHODH
		ADAMTS5
		ATIC
		MMP10
		TTK
		CA6
		EPHB2
		HSD17B14
		CHRNG
		CTRB1
		CALM1
		FLT4
		PGD
		MPG
		MAP3K11
		AGTR2
		GABRA3
		CSNK2A1
		PCSK7
		PTPN13
		FDPS
		AKT3
		DAPK1
		MAP3K19
		KLK3
		FKBP1A
		CYP24A1
		SSTR4
		SLC16A1
		PRKCA
		SF3B3
		PIM2
		CES1
		EPHB4
		GHSR
		STK17B
		HIPK1
		TYMP
		SI
		CFD
		CDK3
		NEK2
		ITGAL
		TRAP1
		TUBB1
		PDE4A
		SCN9A
		VAV1
		MLYCD
		PEPD
		PAK2
		APP
		GRIA2
		RPS6KA3
		SPHK2
		MAP3K9
		ROS1
		INCENP
		SLC5A4
		SLC6A3
		PRSS1
		ACKR3
		HDAC6
		LTA4H
		PNP
		PSMB9
		S1PR3
		CHRNA7
		PDE3B
		L3MBTL1
		CBR1
		RPS6KB1
		BIRC3
		SOAT2
		TOP1
		PGK1
		DRD1
		CDC25A
		CTSC
		RXRB
POI	830	CD36L2
		TAFII105
		ABCA3
		SPGF49
		EIF2B5
		SRXY3
		C3orf5
		SPINK1
		NBAS
		ERAL1
		EDN1
		NEDRIHF
		CYP11A1
		ABCC6
		NBN
		DNAHC1
		EKNS
		IGF1
		MIR146A
		TGFB2
		CATSPER
		GARNL1
		DDB1
		PTEN
		FRMD3
		TAF4B
		CCDC46
		MAATS1
		NKX2-5
		POLR1C
		HSF
		RPRGL4
		COL4A5
		RHOXF1
		PARN
		SCFAI
		HL11
		SYCP3
		MSH3
		SPGF15
		POLG2
		DSP
		FARIMPD
		GALK1
		AK7
		SPGF10
		SDCCAG8
		MYODRIF
		BCC7
		SLCO1B3
		UGT1A1
		MCM
		LEP
		DMC1
		GJA1
		POTED
		B4GALNT1
		DKCB6
		LHB
		POF18
		C2orf65
		SPGF73
		BRCA1
		SPGFX3
		DIAPH2
		MSH5-SAPCD1
		PRL
		SLCO2B1
		ILFS2
		LCAM
		AIE2
		MT-ATP6
		ENOX2
		CLCN6
		SARS2
		PFBMFT3
		ZMYND15
		COL1A1
		LARS1
		PRDM9
		MTHFR
		FIGLA
		SMAD3
		TBX5
		GNAS
		NPHP1
		GHR
		DKCB4
		DNAH17
		DICER1
		NPPB
		SPGYLA
		CKN2
		SLC26A8
		H2AC18
		HAYOS
		TULIP1
		SPGF67
		CASP10
		GATA6
		APOE
		MSH6
		CBP1
		MUC16
		IBGC4
		CCDC2
		ACRC
		AIRE
		FAS
		KIAA1770
		PPROM
		NHL
		RIN2
		CYP21A2
		EIF2B3
		MIR223
		MIR200C
		UGT1A10
		SOPH
		C15orf43
		POF6
		UGT2B15
		NPHP13
		MYH6
		ODG1
		BMFS5
		SWS1
		MUC1
		SPGF17
		CLAPO
		SCP2
		SPGF29
		MYOPMIL
		SLCO3A1
		HSD17B4
		ODG3
		SPGF30
		SPGF12
		SPGF44
		PNLDC1
		TERC
		LARS
		WDR19
		BSF2
		POLG
		POTEG
		EVR7
		SRP72
		SPGF6
		MIRLET7C
		OVCAS1
		NR0B1
		PENTT
		RYR1
		BROVCA2
		SHOC1
		APOB
		CFH
		CCDC108
		POF1B
		PSMC3IP
		POTEE
		BMPR1B-DT
		CDH2
		MACOCO
		SPGF42
		MER3
		ACTL9
		FOLR1
		PFBMFT5
		AGT
		TSGA10
		CGA
		KRAS
		NANOS3
		C10orf79
		CRP
		FANCC
		MUTYH
		SERPINA1
		BCL2L9
		SPGF70
		TC21
		TTC18
		NOHLH
		MTO2
		UGT2B4
		UVSS1
		ATD5
		ABCC11
		HLA-DQB1
		MT-CYB
		CXCL8
		OVCA2
		CATIP
		POF2B
		NAG
		AFP
		JBTS40
		MVP3
		DNAH1
		FHL1
		TEB2
		FN1
		ABCC4
		2ADUB
		POF4
		ODG5
		NFE2L2
		THBD
		NR5A1
		BCDS1
		MCMTC
		MYOD1
		ERP1
		KIAA0996
		TERB1
		GDF9
		TAT1
		RRAS2
		AD4BP
		LKENP
		NPPA
		CMG1
		GGN
		RTEL1
		CFAP58
		PCO1
		WT1
		SLC22A8
		SLC22A1
		NGL
		SPGF19
		WDR96
		SOX9
		CYP3A5
		CUL4B
		SPGF58
		SPGF2
		SLC22A11
		CWS6
		ADAMTS19
		CATSPER1
		SPGF56
		SPGF51
		FANCA
		HSF2BP
		KLHL10
		SPGF27
		OOMD12
		EGF
		DIA
		PCOS1
		SEPT12
		IL1A
		GNRH1
		POF16
		ERCC1
		SLC51B
		BLM
		FLJ00251
		G5PR
		CFAP44
		GGPS1
		FANCD1
		DSTYK
		SOX3
		SPGF61
		ABCC2
		INVS
		BMFS4
		ELN
		C3orf34
		DES
		ARMD5
		CFAP43
		ABCC3
		CSF3
		UGT1A8
		BROVCA4
		TSARG4
		MIR210
		PTHR1
		CHAT
		USP9Y
		DCAF1
		SPGF34
		SPP1
		TBPIP
		BARD1
		KIAA1915
		EIF2B2
		SPGF45
		NF1
		LRP5
		SPIDR
		SPGF9
		HMERF
		RAD51C
		CTNNB1
		MRPS22
		H19
		CCM4
		FSHR
		IL18
		BMP15
		NOTCH2
		CEP164
		RBX1
		MEIOB
		PNCA4
		CCDC79
		ATM
		SLCO1B1
		CBP2
		SLCO1A2
		BMP4
		SYCE1
		HDHC7
		POTEA
		MYF3
		DPY19L2
		UGT1A4
		AAT1
		SPGF53
		STI2
		SP38
		SPGF63
		TDRD9
		SPGF4
		ODG8
		POF14
		UGT1A6
		MTALARS
		PMFBP1
		TEX14
		SMAD4
		DELYq11
		POR
		SPGF26
		FTZ1
		DKC1
		PGBD3
		PHRINL
		TGFB1
		GLI3
		TWNK
		ERCC3
		PTCH1
		COFS1
		DAZH
		MYC
		SLC35C2
		COX4I2
		PARK2
		FBN1
		TIMP1
		FANCF
		KPL2
		PEX6
		PCO
		POF1
		TCS1
		IQCB1
		SPATA37
		MIR21
		BMFS2
		SPGF21
		SPGF64
		CCDC62
		DROSHA
		CCL2
		ALS2CR11
		ATAD3A
		PDGFR
		MIR125A
		SPATA16
		NPHP3
		ANKRD31
		COXPD5
		OBAIRH
		SPGF40
		FANCO
		MGARP
		PFBMFT4
		PFRK
		SPGF37
		FBXO43
		RAD26L
		STAG3
		NR2F2
		LIMPII
		SLC22A3
		GGPPS1
		SPGF47
		FXR1
		DNAH2
		SF1
		C14orf75
		ARMC2
		SPGF32
		BNC1
		SLCO1C1
		POF12
		SPGF14
		MEGD
		POF8
		HOP2
		SPGF74
		HFM1
		GCNA
		SPINK2
		SPGFX4
		IFT74
		DACH2
		AAAS
		INSL6
		SLCO4A1
		CFAP70
		M1AP
		FRAXA
		ODG6;GAMOS7
		COL3A1
		ENG
		FASLG
		MIR126
		SALMY
		HDHC9
		RLN2
		CFAP47
		ILFS1
		SPAG17
		PRKN
		SPGF5
		AARS2
		POF2A
		INS
		SERPINH2
		DNAJA5
		EPM4
		BPES
		NPHP4
		SPGF3
		SPGF31
		LOC110806263
		SPGF24
		BGLAP
		EIF2B4
		DAB2
		SERPINH1
		LHCGR
		AFF2
		RINT1
		VSCN2
		SLC10A1
		BRCA2
		AMRF
		TERB2
		GRIPE
		FMR1
		MYORIBF
		PNCA2
		PGRMC1
		MCAP
		UGT1A9
		ATP1A2
		ERCC4
		SIX6OS1
		TG
		C14orf39
		HDX
		SKIC3
		TGFB3
		CTNNA1
		DNAHC2
		BMPR2
		CRH
		IL10
		CEP290
		MSH5
		SPGF48
		IGF2
		SERPINA7
		POF19
		TSC1
		MIR214
		MSH4
		FOXO4
		MOV10L1
		BRIP1
		RASGRP1
		IFNB2
		CFAP91
		MYSM1
		PALB2
		KIAA1270
		DNEL2
		C3orf77
		TNFSF11
		TAF2C2
		SPGF16
		SPGF68
		CMD1G
		PFBMFT6
		BOK
		BMFS1
		CYP3A7
		POF3
		HLS
		SPGF55
		SOD1
		BPES1
		MIR200A
		DZIP1
		CFAP69
		POF17
		CTLA4
		PURA
		DAZL
		CYDELq11
		RFH1
		FANCM
		C2orf62
		BBS22
		MCM9
		UGT1A7
		SPGF72
		STAP
		CDH1
		FTZF1
		C9orf84
		IFNG
		CFAP251
		ILFS3
		SMARCA4
		LARS2-AS1
		SOHLH2
		WDR35
		FOXL2
		GDF9B
		KIAA0146
		QRICH2
		OPCML
		DKCB5
		AMH
		SPGF71
		HSD3B2
		TRIMMER
		ABCC10
		ACAT2
		KIAA0884
		COL2A1
		PTH2R
		RPA1
		MRE11
		LGMDR10
		SPGFY1
		POF10
		ERAP75
		FBX43
		SLC27A4
		ODG4
		RIPK1
		SOX8
		PLCZ1
		STAR
		THBS1
		CAV1
		DGAT2
		MIRLET7I
		SRTD5
		SCARB2
		MPRM
		EIF4ENIF1
		BRDT
		RAD54L
		MC2R
		TTC21A
		DNAJC21
		SCFI
		ABCD1
		C1ORF146
		SPGF66
		FAM32A
		GPER1
		HER2
		RAD50
		TMD
		EST2
		PDHA2
		SFTPB
		PFE
		TTC29
		MYH7
		SPGF18
		GT198
		MHP2
		BMFS6
		CEP19
		POF5
		MOSPGF
		MIR155
		DUT
		SPGF7
		ODG2
		PTH
		SPGF57
		TARDBP
		PRLR
		RB1
		ADRA2L2
		DNAH10
		WRN
		DKCA4
		IMF1
		SLC47A2
		MSH2
		FSIP2
		ZEB2
		SPGF43
		BUB1B
		FLJ22792
		NUP107
		KOGS
		KIAA1088
		KRT7
		ERCC6
		BROVCA1
		C7orf63
		POLR3H
		ZCCHC8
		POF15
		PUR1
		CDKN1C
		C20orf41
		POLE
		SPGF20
		SYCP2
		DHND1
		SPGF35
		OI10
		POF9
		GALT
		MKRN3
		MVA1
		MIRLET7D
		ZSWIM7
		ECAD
		ZHP3
		CYP2C8
		DNAH8
		DKCA2
		MIR17
		BMFS3
		SPGF46
		POTEH
		DFFRY
		SPNE
		JUP
		STK11
		RAD51L3
		CDH23
		TTN
		CMM9
		NEU
		SPGF50
		PHF13
		RNF212
		HNF1B
		PPA2
		RAD51
		ODG9
		RAD51D
		POF7
		CDKN1A
		SOHLH1
		SPGF8
		P450SCC
		MCM3AP
		NOG
		EIF2B1
		SPGF13
		BUBR1
		COR1
		NCOA2
		EXO1
		PPP2R3C
		CUL4A
		POF13
		CILD37
		CFAP65
		SPGF60
		DMD
		PREPL
		ZIP2
		ODG7
		SPGF1
		SPGF36
		CED4
		CWS5
		NS12
		EMI2
		UVO
		LFS1
		PAX3
		POU5F1
		RALGAPA1
		INHA
		MCMDC1
		FANCU
		GH1
		SPGF28
		SPGF41
		TIMP2
		DEE98
		IL1B
		TOPAZ1
		BMPR1B
		NOBOX
		SPGF22
		POMC
		PFBMFT1
		ZMPSTE24
		WNT4
		HYDNP1
		SPGF25
		KITLG
		RPL10L
		C3orf15
		SPGFX2
		NUP84
		BECN1
		WDR52
		BMFDMS
		NOD2
		LFIS
		GPR68
		MLH1
		CASTOR3
		AORF
		LMNA
		SPAG4L
		APOA1
		CYP8B1
		CLOVE
		C11orf65
		BROVCA3
		SRXX4
		KHDRBS1
		LARS2
		COXPD8
		APC
		SPGF11
		TTN-AS1
		CDKN2A
		SGO2
		CIDEB
		RECQL4
		PMM2
		SPGF59
		SPGF39
		DAN
		SPGF33
		NANOS1
		SUN5
		FHM2
		CONRIBA
		SPGF38
		CEP112
		POTEB
		PTH1R
		FANCS
		CLPP
		MCM8
		PDJ
		TEX11
		SPGF62
		SLC22A10
		POF20
		POF11
		SPGF75
		TWIST1
		EPO
		KIAA1596
		NOTCH1
		BAX
		COL1A2
		SPGFY2
		PTHR
		C2CD6
		LOC107032825
		NEDHRIT
		AMHR2
		CSB
		ERCC6L2
		UGT1A3
		USP8
		TRAF3IP1
		SPGF52
		TEX15
		PF6
		TP63
		SLC51A
		GLM3
		WDR66
		GATA4
		P53
		SMAD6
		ZPBP
		PSCP
		SPGF65
		FOXO3A
		ERCC2
		TRMU
		NEDSDV
		NPHS11
		STK13
		DCAF17
		SCP3
		FANCD2
		MDHLO
		ODG10
		PMS2
		SRY
		SPEF2
		SPGF23
		CXorf22
		DPH1
		XRCC2
		ADIPOQ
