# Supplementary material for: Network analysis and experimental approach to investigate the potential therapeutic mechanism of zishen yutai pills on premature ovarian insufficiency
Source: Heliyon. 2023 Sep 17;9(9):e20025. doi: 10.1016/j.heliyon.2023.e20025 (PMC10559743; doi:10.1016/j.heliyon.2023.e20025)
Supplement: Multimedia component 6 [file mmc6.csv]

AverageShortestPathLength	Betweenness unDir	BetweennessCentrality	Closeness unDir	ClosenessCentrality	ClusteringCoefficient	Degree unDir	Eccentricity	EdgeCount	Indegree	IsSingleNode	name	NeighborhoodConnectivity	Outdegree	PartnerOfMultiEdgedNodePairs	selected	SelfLoops	shared name	Stress
1.8666666666666667	25.3854394167588	0.0	0.003816793893129771	0.5357142857142857	0.35	5.0	3	5	0	false	ABCB1	14.8	5	0	true	0	ABCB1	0
1.7692307692307692	60.518118179570145	0.060661360253672456	0.0035971223021582736	0.5652173913043479	0.30357142857142855	8.0	3	8	4	false	CYP2C9	10.75	4	0	true	0	CYP2C9	1079
1.0	976.9095544069038	0.3413661512671415	0.005263157894736842	1.0	0.1523809523809524	36.0	1	36	34	false	TP53	18.77777777777778	2	0	false	0	TP53	8146
1.6666666666666667	140.35775114054803	0.05647154351289468	0.0038910505836575876	0.6	0.26785714285714285	8.0	2	8	7	false	NR1I2	12.75	1	0	true	0	NR1I2	930
1.625	545.3962500914538	0.1589469451146795	0.00398406374501992	0.6153846153846154	0.20952380952380953	15.0	3	15	10	false	CYP3A4	10.466666666666667	5	0	false	0	CYP3A4	1886
1.7142857142857142	40.06399904658709	0.02162686856920985	0.0035842293906810036	0.5833333333333334	0.30952380952380953	7.0	3	7	2	false	CYP2C19	10.428571428571429	5	0	true	0	CYP2C19	547
3.3552631578947367	0.0	0.0	0.002898550724637681	0.2980392156862745	0.0	1.0	6	1	0	false	ABCC1	5.0	1	0	true	0	ABCC1	0
2.3866666666666667	803.9965761616313	0.3931275480489226	0.004098360655737705	0.41899441340782123	0.1	5.0	5	5	1	false	ABCG2	16.4	4	0	false	0	ABCG2	10584
0.0	402.0	0.0	0.002932551319648094	0.0	0.0	3.0	0	3	3	false	SLC47A1	2.3333333333333335	0	0	false	0	SLC47A1	0
1.7945205479452055	1076.5870730558197	0.4259913561384151	0.005154639175257732	0.5572519083969465	0.18	25.0	4	25	3	false	ALB	20.44	22	0	false	0	ALB	11226
1.5806451612903225	1150.8081696871807	1.00630730588934	0.005405405405405406	0.6326530612244898	0.17852062588904694	38.0	4	38	6	false	EGFR	20.342105263157894	32	0	false	0	EGFR	25323
2.3174603174603177	17.139578704305315	0.0	0.004032258064516129	0.43150684931506844	0.17857142857142858	8.0	5	8	0	false	ABL1	20.0	8	0	true	0	ABL1	0
2.1875	156.2881797833362	0.2671610406030905	0.0045662100456621	0.45714285714285713	0.17279411764705882	17.0	4	17	13	false	MDM2	19.41176470588235	4	0	false	0	MDM2	6669
1.6363636363636365	22.33678514195943	0.01391603446058893	0.004201680672268907	0.611111111111111	0.3333333333333333	15.0	3	15	10	false	PDGFRB	27.333333333333332	5	0	false	0	PDGFRB	693
1.8166666666666667	355.51444460732995	0.3060605032422328	0.005076142131979695	0.5504587155963303	0.23369565217391305	24.0	4	24	5	false	ERBB2	23.791666666666668	19	0	false	0	ERBB2	11820
1.7272727272727273	7.073609508746306	0.008652041674755704	0.004032258064516129	0.5789473684210527	0.35555555555555557	10.0	3	10	6	false	NTRK2	28.0	4	0	true	0	NTRK2	342
1.6666666666666667	9.48036762717958	2.0800399367667855E-4	0.004098360655737705	0.6	0.2916666666666667	9.0	2	9	8	false	TERT	23.88888888888889	1	0	true	0	TERT	15
1.6666666666666667	14.447390467644846	0.21643139103826364	0.00398406374501992	0.6	0.2727272727272727	11.0	3	11	6	false	NTRK1	24.727272727272727	5	0	true	0	NTRK1	3301
2.44	17.00845141945295	0.0	0.00392156862745098	0.4098360655737705	0.3392857142857143	8.0	5	8	0	false	ACE	17.375	8	0	true	0	ACE	0
1.5	110.79252702814233	0.14449852548280046	0.0037313432835820895	0.6666666666666666	0.18181818181818182	11.0	2	11	8	false	SERPINE1	15.909090909090908	3	0	true	0	SERPINE1	4616
1.5714285714285714	36.57697651681442	0.06805592593303726	0.004032258064516129	0.6363636363636364	0.2916666666666667	9.0	3	9	5	false	REN	17.666666666666668	4	0	true	0	REN	1414
1.375	93.08866223520724	0.10996196608456368	0.004484304932735426	0.7272727272727273	0.225	16.0	2	16	11	false	PPARG	22.75	5	0	false	0	PPARG	3242
1.6578947368421053	213.89726622294953	0.4875719949176561	0.0049504950495049506	0.6031746031746031	0.2206896551724138	30.0	4	30	11	false	IL6	21.8	19	0	false	0	IL6	14718
1.0	191.82647215404063	0.15653175207630657	0.004761904761904762	1.0	0.22166666666666668	25.0	1	25	22	false	TNF	20.32	3	0	false	0	TNF	4378
1.588235294117647	199.62755744568858	0.4424380131936916	0.0043859649122807015	0.6296296296296297	0.15	16.0	2	16	9	false	NOS3	18.5625	7	0	false	0	NOS3	9754
2.549019607843137	21.213086448061162	0.007260137778483737	0.0036496350364963502	0.39230769230769236	0.16666666666666666	7.0	5	7	1	false	AGTR1	12.714285714285714	6	0	true	0	AGTR1	246
2.22	242.33765547830964	0.4045662269308162	0.00423728813559322	0.4504504504504504	0.1111111111111111	9.0	4	9	3	false	F2	17.333333333333332	6	0	false	0	F2	8225
2.0294117647058822	286.4394299070278	0.34363230265603584	0.004484304932735426	0.4927536231884058	0.21842105263157896	20.0	4	20	10	false	JAK2	21.65	10	0	false	0	JAK2	8876
2.6202531645569622	179.59982609734374	0.0	0.0036231884057971015	0.38164251207729466	0.16666666666666666	6.0	5	6	0	false	AHR	13.5	6	0	false	0	AHR	0
1.875	33.354789080715044	0.04018359819175196	0.003194888178913738	0.5333333333333333	0.2636363636363636	11.0	3	11	4	false	CYP1A2	9.727272727272727	7	0	true	0	CYP1A2	867
2.051282051282051	866.4236014756618	0.23557841713611008	0.004761904761904762	0.48750000000000004	0.16911764705882354	17.0	4	17	3	false	AR	22.058823529411764	14	0	false	0	AR	7908
1.25	23.064158319888836	0.012748333656895094	0.0028653295128939827	0.8	0.2857142857142857	8.0	2	8	5	false	CYP1B1	9.25	3	0	true	0	CYP1B1	273
1.7647058823529411	150.9098886090141	0.11288469183052759	0.0033003300330033004	0.5666666666666667	0.25274725274725274	14.0	3	14	5	false	CYP1A1	9.5	9	0	false	0	CYP1A1	1807
1.8269230769230769	518.1653404935088	0.3764661877150741	0.0049504950495049506	0.5473684210526316	0.19960474308300397	23.0	4	23	6	false	ESR1	21.82608695652174	17	0	false	0	ESR1	12597
2.65	149.591883812499	0.0	0.0036900369003690036	0.37735849056603776	0.3106060606060606	12.0	5	12	0	false	AKR1C3	11.0	12	0	true	0	AKR1C3	0
1.0	15.208099514407001	0.0012618908949718502	0.0031645569620253164	1.0	0.3888888888888889	9.0	1	9	8	false	HSD17B2	10.777777777777779	1	0	true	0	HSD17B2	26
3.310810810810811	0.0	0.0	0.0029239766081871343	0.3020408163265306	0.5	5.0	6	5	1	false	CYP11B1	11.0	4	0	true	0	CYP11B1	0
0.0	92.03316138250587	0.0	0.0031847133757961785	0.0	0.2777777777777778	10.0	0	10	10	false	UGT2B7	10.2	0	0	true	0	UGT2B7	0
0.0	9.347205531195678	0.0	0.0031645569620253164	0.0	0.4027777777777778	9.0	0	9	9	false	HSD3B1	11.11111111111111	0	0	true	0	HSD3B1	0
3.232876712328767	85.30607872986054	0.03366336633663366	0.003663003663003663	0.3093220338983051	0.34444444444444444	10.0	6	10	3	false	CYP17A1	11.6	7	0	true	0	CYP17A1	752
1.0	8.679356035663535	0.0015725101921956893	0.0031645569620253164	1.0	0.4027777777777778	9.0	1	9	6	false	HSD17B1	11.333333333333334	3	0	true	0	HSD17B1	42
2.4305555555555554	673.5288250024369	0.26006167100543404	0.004048582995951417	0.4114285714285715	0.18571428571428572	15.0	5	15	4	false	CYP19A1	11.866666666666667	11	0	false	0	CYP19A1	9811
1.7176470588235293	640.8678870002494	0.0	0.005376344086021506	0.5821917808219178	0.18421052631578946	38.0	4	38	0	false	AKT1	20.710526315789473	38	0	false	0	AKT1	0
1.6896551724137931	634.390988478343	1.6761213236644907	0.005208333333333333	0.5918367346938775	0.1463963963963964	37.0	4	37	24	false	MAPK1	18.135135135135137	13	0	false	0	MAPK1	32938
2.2777777777777777	47.99270772958944	0.08947540681669977	0.004201680672268907	0.43902439024390244	0.3131868131868132	14.0	4	14	9	false	MMP2	23.5	5	0	false	0	MMP2	2671
1.9	74.18571616512872	0.44517485998951634	0.0045871559633027525	0.5263157894736842	0.2727272727272727	23.0	4	23	9	false	HGF	23.565217391304348	14	0	false	0	HGF	12172
1.4444444444444444	67.25932025625306	0.19926911472121145	0.004484304932735426	0.6923076923076923	0.22631578947368422	20.0	2	20	10	false	NFKB1	21.7	10	0	false	0	NFKB1	6281
1.85	29.695195772214877	0.08882004446943306	0.004484304932735426	0.5405405405405405	0.3088235294117647	17.0	4	17	5	false	IL2	27.58823529411765	12	0	false	0	IL2	2856
0.0	44.157288994563935	0.0	0.00423728813559322	0.0	0.25833333333333336	16.0	0	16	16	false	RAF1	22.625	0	0	false	0	RAF1	0
1.2	509.77171971012365	0.4842230556011861	0.005128205128205128	0.8333333333333334	0.16638655462184873	35.0	2	35	27	false	PIK3CA	18.514285714285716	8	0	false	0	PIK3CA	11790
1.736842105263158	107.91144430909698	0.34162921130700086	0.004694835680751174	0.5757575757575757	0.24461538461538462	26.0	4	26	4	false	FGF2	22.23076923076923	22	0	false	0	FGF2	7562
1.2	479.2174680885879	0.26197845813454435	0.005376344086021506	0.8333333333333334	0.18524970963995355	42.0	2	42	38	false	STAT3	20.214285714285715	4	0	false	0	STAT3	7995
2.36	1.6132191480017568	5.241700640652301E-4	0.003875968992248062	0.42372881355932207	0.35714285714285715	7.0	4	7	1	false	BRAF	27.0	6	0	true	0	BRAF	24
1.9285714285714286	1.3818903318903317	0.002740568174464508	0.003875968992248062	0.5185185185185185	0.4	6.0	3	6	3	false	INSR	29.333333333333332	3	0	true	0	INSR	154
1.9375	62.97452961762885	0.2506511680579818	0.004608294930875576	0.5161290322580645	0.2631578947368421	20.0	4	20	3	false	CASP3	23.5	17	0	false	0	CASP3	5200
1.5	150.55356788546013	0.20273922000043137	0.004807692307692308	0.6666666666666666	0.2160919540229885	30.0	3	30	25	false	PTPN11	20.833333333333332	5	0	false	0	PTPN11	6485
2.2666666666666666	63.11352618111843	0.02573977821245628	0.0045045045045045045	0.4411764705882353	0.30357142857142855	8.0	4	8	5	false	ESR2	28.375	3	0	true	0	ESR2	1463
1.8461538461538463	217.8000865768031	0.39647936189869826	0.004081632653061225	0.5416666666666666	0.1987179487179487	13.0	3	13	9	false	PDPK1	20.076923076923077	4	0	false	0	PDPK1	13050
1.9523809523809523	37.36688344710119	0.09232951006864124	0.004310344827586207	0.5121951219512195	0.25	13.0	4	13	4	false	CASP8	22.0	9	0	true	0	CASP8	3102
1.5	49.21488283346088	0.12920045694506957	0.004651162790697674	0.6666666666666666	0.2777777777777778	19.0	2	19	9	false	MTOR	24.842105263157894	10	0	false	0	MTOR	5867
1.1666666666666667	341.1903386265535	0.13795086791592326	0.004694835680751174	0.8571428571428571	0.2916666666666667	16.0	2	16	11	false	PTGS2	24.5625	5	0	false	0	PTGS2	2747
1.7647058823529411	77.41008379872119	0.2774406525250165	0.004694835680751174	0.5666666666666667	0.3	20.0	3	20	12	false	MMP9	23.6	8	0	false	0	MMP9	7783
1.75	32.63819911246963	0.02253376598164019	0.004424778761061947	0.5714285714285714	0.2857142857142857	14.0	2	14	13	false	TLR4	25.571428571428573	1	0	false	0	TLR4	636
2.4	4.251114693241244	0.0	0.004149377593360996	0.4166666666666667	0.35714285714285715	8.0	4	8	1	false	BCL2	28.125	7	0	true	0	BCL2	0
1.6326530612244898	688.3008321762088	1.1009093117031894	0.0053475935828877	0.6124999999999999	0.18093093093093093	37.0	3	37	13	false	HRAS	19.783783783783782	24	0	false	0	HRAS	28052
1.875	111.10351322167264	0.28392577050333395	0.004761904761904762	0.5333333333333333	0.2490118577075099	23.0	4	23	8	false	HIF1A	23.652173913043477	15	0	false	0	HIF1A	10230
0.0	300.9378248218921	0.0	0.005050505050505051	0.0	0.20766488413547238	34.0	0	34	34	false	VEGFA	20.941176470588236	0	0	false	0	VEGFA	0
2.3333333333333335	598.5555555555555	0.706199443473758	0.00390625	0.42857142857142855	0.13333333333333333	6.0	3	6	3	false	NOS1	21.833333333333332	3	0	false	0	NOS1	11990
1.911764705882353	153.33572160291297	0.17239471738598122	0.004166666666666667	0.5230769230769231	0.20833333333333334	16.0	4	16	5	false	ITGB3	22.0	11	0	false	0	ITGB3	6083
1.0	2.1862014552673212	0.07231605513492526	0.003676470588235294	1.0	0.16666666666666666	3.0	1	3	2	false	IGFBP1	17.666666666666668	1	0	true	0	IGFBP1	1083
0.0	0.0	0.0	0.003389830508474576	0.0	0.0	1.0	0	1	1	false	NR1H4	25.0	0	0	true	0	NR1H4	0
0.0	25.60685161052807	0.0	0.003875968992248062	0.0	0.15	5.0	0	5	5	false	SHBG	16.6	0	0	true	0	SHBG	0
1.8888888888888888	188.6107742670515	0.3917096137221872	0.004784688995215311	0.5294117647058824	0.233201581027668	23.0	4	23	8	false	IGF1R	23.608695652173914	15	0	false	0	IGF1R	9704
0.0	0.0	0.0	0.003215434083601286	0.0	0.0	1.0	0	1	1	false	BRD2	17.0	0	0	true	0	BRD2	0
2.161290322580645	30.613963093311106	0.05396186852578813	0.00425531914893617	0.4626865671641791	0.2571428571428571	15.0	5	15	6	false	MAP2K1	22.933333333333334	9	0	false	0	MAP2K1	2506
2.3333333333333335	13.524830478475392	0.03619724017219655	0.00411522633744856	0.42857142857142855	0.23333333333333334	10.0	5	10	5	false	MAP3K1	24.0	5	0	true	0	MAP3K1	1891
1.5714285714285714	22.951979322913363	0.05322521747973117	0.00425531914893617	0.6363636363636364	0.2857142857142857	14.0	2	14	11	false	PRKCD	24.928571428571427	3	0	false	0	PRKCD	1550
1.6666666666666667	7.1827330900537225	1.1093546329422855E-4	0.0040650406504065045	0.6	0.30357142857142855	8.0	2	8	7	false	PARP1	22.125	1	0	true	0	PARP1	8
3.176470588235294	0.0	0.0	0.002967359050445104	0.3148148148148148	0.0	1.0	5	1	0	false	CFTR	9.0	1	0	true	0	CFTR	0
2.40625	6.564377841837795	0.0	0.0038022813688212928	0.4155844155844156	0.3	5.0	5	5	0	false	CHEK2	20.2	5	0	true	0	CHEK2	0
1.6666666666666667	0.0	0.0	0.0035211267605633804	0.6	0.5	3.0	2	3	2	false	MDM4	19.333333333333332	1	0	true	0	MDM4	0
2.9714285714285715	0.0	0.0	0.0030864197530864196	0.3365384615384615	0.0	1.0	5	1	0	false	CHRNA4	20.0	1	0	true	0	CHRNA4	0
2.5555555555555554	0.0	0.0	0.0024937655860349127	0.391304347826087	0.5	3.0	4	3	0	false	COMT	10.666666666666666	3	0	true	0	COMT	0
1.7272727272727273	54.14065797321298	0.011114404507677651	0.004484304932735426	0.5789473684210527	0.375	8.0	2	8	5	false	PGR	31.25	3	0	true	0	PGR	666
2.090909090909091	202.0	0.0790137837313143	0.0037313432835820895	0.4782608695652174	0.16666666666666666	3.0	3	3	2	false	KISS1R	24.666666666666668	1	0	false	0	KISS1R	888
3.1578947368421053	1.3068181818181817	0.005571733643952638	0.0035971223021582736	0.31666666666666665	0.16666666666666666	3.0	5	3	2	false	MMP14	21.666666666666668	1	0	true	0	MMP14	164
2.0	0.0	0.0	0.00390625	0.5	0.5	5.0	3	5	4	false	RET	36.4	1	0	true	0	RET	0
2.619047619047619	22.036524900983636	0.08464356293418611	0.00398406374501992	0.38181818181818183	0.14285714285714285	7.0	5	7	3	false	IGFBP3	20.714285714285715	4	0	true	0	IGFBP3	2030
1.9047619047619047	13.980091944668594	0.15494887724066528	0.004032258064516129	0.525	0.30128205128205127	13.0	3	13	7	false	KDR	25.384615384615383	6	0	true	0	KDR	4377
2.480769230769231	0.5854700854700854	3.235617679415E-5	0.0037593984962406013	0.40310077519379844	0.42857142857142855	8.0	5	8	1	false	FLT1	28.25	7	0	true	0	FLT1	4
2.3684210526315788	5.163769892136498	0.012351223810163826	0.0037735849056603774	0.4222222222222223	0.3888888888888889	9.0	4	9	4	false	MMP1	24.555555555555557	5	0	true	0	MMP1	389
2.1481481481481484	0.3091787439613527	3.235617679415E-5	0.003952569169960474	0.4655172413793103	0.4583333333333333	9.0	4	9	1	false	FGFR1	30.77777777777778	8	0	true	0	FGFR1	4
2.0754716981132075	35.968542229499505	0.038316184559632434	0.004081632653061225	0.4818181818181818	0.3141025641025641	13.0	4	13	2	false	FGFR2	24.923076923076923	11	0	true	0	FGFR2	534
2.1176470588235294	4.786857441419338	2.6532064971203004E-4	0.004048582995951417	0.4722222222222222	0.37272727272727274	11.0	4	11	2	false	FGFR3	28.545454545454547	9	0	true	0	FGFR3	16
2.9166666666666665	0.0	0.0	0.0027100271002710027	0.34285714285714286	0.0	1.0	4	1	0	false	GNRHR	3.0	1	0	true	0	GNRHR	0
0.0	2.5422799422799423	0.0	0.0030211480362537764	0.0	0.3333333333333333	3.0	0	3	3	false	TGFBR2	10.666666666666666	0	0	true	0	TGFBR2	0
1.0	202.0	0.21141525917297613	0.0028169014084507044	1.0	0.0	2.0	1	2	1	false	TNNI3	3.5	1	0	false	0	TNNI3	3422
0.0	0.0	0.0	0.0028011204481792717	0.0	0.0	1.0	0	1	1	false	SCN5A	6.0	0	0	true	0	SCN5A	0
1.0	5.821790709290708	0.03693457581052223	0.00303951367781155	1.0	0.16666666666666666	3.0	1	3	2	false	TGFBR1	9.0	1	0	true	0	TGFBR1	608
0.0	2.6012146936255593	0.0	0.0036101083032490976	0.0	0.3333333333333333	3.0	0	3	3	false	VDR	23.333333333333332	0	0	true	0	VDR	0
1.0	0.0	0.0	0.0022624434389140274	1.0	0.0	1.0	1	1	0	false	SLC22A2	3.0	1	0	true	0	SLC22A2	0
1.0	0.0	0.0	0.0022624434389140274	1.0	0.0	1.0	1	1	0	false	SLC22A6	3.0	1	0	true	0	SLC22A6	0
0.0	0.0	0.0	0.0021929824561403508	0.0	0.0	1.0	0	1	1	false	TNNT2	2.0	0	0	true	0	TNNT2	0
