# Supplementary material for: Network analysis and experimental approach to investigate the potential therapeutic mechanism of zishen yutai pills on premature ovarian insufficiency
Source: Heliyon. 2023 Sep 17;9(9):e20025. doi: 10.1016/j.heliyon.2023.e20025 (PMC10559743; doi:10.1016/j.heliyon.2023.e20025)
Supplement: Multimedia component 7 [file mmc7.xlsx]

## Sheet: GO
Category	Term	Count	%	PValue	Genes	List Total	Pop Hits	Pop Total	Fold Enrichment	Bonferroni	Benjamini	FDR
KEGG_PATHWAY	hsa01521:EGFR tyrosine kinase inhibitor resistance	11	52.381	6.78214e-16	IL6, PIK3CA, ERBB2, STAT3, MAPK1, AKT1, JAK2, HRAS, EGFR, IGF1R, VEGFA	21	79	8164	54.1314	1.29896e-13	1.32252e-13	4.88314e-14
KEGG_PATHWAY	hsa05205:Proteoglycans in cancer	13	61.9048	4.85559e-15	PDPK1, STAT3, ESR1, TNF, EGFR, IGF1R, VEGFA, PIK3CA, ERBB2, AKT1, MAPK1, HRAS, TP53	21	205	8164	24.6532	9.52571e-13	4.7342e-13	1.74801e-13
KEGG_PATHWAY	hsa05215:Prostate cancer	10	47.619	4.878e-13	AR, PIK3CA, PDPK1, ERBB2, MAPK1, AKT1, HRAS, TP53, EGFR, IGF1R	21	97	8164	40.0785	9.51272e-11	2.52258e-11	9.31415e-12
KEGG_PATHWAY	hsa05200:Pathways in cancer	15	71.4286	5.54517e-13	STAT3, PTGS2, ESR1, EGFR, IGF1R, VEGFA, AR, IL6, PIK3CA, ERBB2, AKT1, MAPK1, JAK2, HRAS, TP53	21	531	8164	10.982	1.08138e-10	2.52258e-11	9.31415e-12
KEGG_PATHWAY	hsa04933:AGE-RAGE signaling pathway in diabetic complications	10	47.619	6.46816e-13	IL6, PIK3CA, NOS3, STAT3, MAPK1, AKT1, JAK2, HRAS, TNF, VEGFA	21	100	8164	38.8762	1.26129e-10	2.52258e-11	9.31415e-12
KEGG_PATHWAY	hsa04066:HIF-1 signaling pathway	10	47.619	1.43382e-12	IL6, PIK3CA, NOS3, ERBB2, STAT3, MAPK1, AKT1, EGFR, IGF1R, VEGFA	21	109	8164	35.6662	2.79601e-10	4.65993e-11	1.72059e-11
KEGG_PATHWAY	hsa05223:Non-small cell lung cancer	9	42.8571	2.84206e-12	PIK3CA, PDPK1, ERBB2, STAT3, MAPK1, AKT1, HRAS, TP53, EGFR	21	72	8164	48.5952	5.54202e-10	7.91716e-11	2.92326e-11
KEGG_PATHWAY	hsa04151:PI3K-Akt signaling pathway	13	61.9048	3.38817e-12	NOS3, PDPK1, EGFR, IGF1R, VEGFA, IL6, PIK3CA, ERBB2, AKT1, MAPK1, JAK2, HRAS, TP53	21	354	8164	14.2766	6.60695e-10	8.25867e-11	3.04935e-11
KEGG_PATHWAY	hsa05207:Chemical carcinogenesis - receptor activation	11	52.381	1.6628e-11	AR, PIK3CA, STAT3, MAPK1, AKT1, JAK2, CYP3A4, HRAS, ESR1, EGFR, VEGFA	21	212	8164	20.1716	3.24244e-09	3.60273e-10	1.33024e-10
KEGG_PATHWAY	hsa05417:Lipid and atherosclerosis	11	52.381	1.91296e-11	IL6, PIK3CA, PDPK1, NOS3, STAT3, MAPK1, AKT1, JAK2, HRAS, TNF, TP53	21	215	8164	19.8901	3.73027e-09	3.73028e-10	1.37733e-10
KEGG_PATHWAY	hsa05163:Human cytomegalovirus infection	11	52.381	3.00854e-11	IL6, PIK3CA, STAT3, MAPK1, AKT1, PTGS2, HRAS, TNF, TP53, EGFR, VEGFA	21	225	8164	19.0061	5.86665e-09	5.33332e-10	1.96923e-10
KEGG_PATHWAY	hsa01522:Endocrine resistance	9	42.8571	3.61077e-11	PIK3CA, ERBB2, MAPK1, AKT1, HRAS, ESR1, TP53, EGFR, IGF1R	21	98	8164	35.7026	7.041e-09	5.8675e-10	2.16646e-10
KEGG_PATHWAY	hsa05213:Endometrial cancer	8	38.0952	4.53692e-11	PIK3CA, PDPK1, ERBB2, MAPK1, AKT1, HRAS, TP53, EGFR	21	58	8164	53.6223	8.84701e-09	6.80538e-10	2.51276e-10
GOTERM_BP_DIRECT	GO:0048661~positive regulation of smooth muscle cell proliferation	7	33.3333	6.79177e-11	IL6, PIK3CA, AKT1, PTGS2, TNF, EGFR, IGF1R	21	70	19308	91.9429	6.90723e-08	6.90723e-08	6.09901e-08
GOTERM_BP_DIRECT	GO:0043410~positive regulation of MAPK cascade	8	38.0952	1.66531e-10	AR, IL6, ERBB2, JAK2, HRAS, TNF, IGF1R, VEGFA	21	160	19308	45.9714	1.69362e-07	8.46809e-08	7.47723e-08
KEGG_PATHWAY	hsa05167:Kaposi sarcoma-associated herpesvirus infection	10	47.619	2.69104e-10	IL6, PIK3CA, STAT3, MAPK1, AKT1, JAK2, PTGS2, HRAS, TP53, VEGFA	21	194	8164	20.0393	5.24753e-08	3.74824e-09	1.38396e-09
KEGG_PATHWAY	hsa05212:Pancreatic cancer	8	38.0952	3.21653e-10	PIK3CA, ERBB2, STAT3, MAPK1, AKT1, TP53, EGFR, VEGFA	21	76	8164	40.9223	6.27223e-08	4.18149e-09	1.54393e-09
GOTERM_BP_DIRECT	GO:0033138~positive regulation of peptidyl-serine phosphorylation	7	33.3333	3.40787e-10	IL6, PIK3CA, AKT1, PTGS2, TNF, EGFR, VEGFA	21	91	19308	70.7253	3.46581e-07	1.15527e-07	1.02009e-07
KEGG_PATHWAY	hsa04068:FoxO signaling pathway	9	42.8571	3.79964e-10	IL6, PIK3CA, PDPK1, STAT3, MAPK1, AKT1, HRAS, EGFR, IGF1R	21	131	8164	26.7088	7.4093e-08	4.63081e-09	1.70984e-09
BIOCARTA	h_her2Pathway:Role of ERBB2 in Signal Transduction and Oncology	8	38.0952	7.52122e-10	IL6, PIK3CA, ERBB2, STAT3, MAPK1, HRAS, ESR1, EGFR	18	23	1623	31.3623	1.05297e-07	1.05297e-07	7.67165e-08
GOTERM_BP_DIRECT	GO:0010628~positive regulation of gene expression	10	47.619	8.38625e-10	AR, IL6, NOS3, ERBB2, STAT3, MAPK1, AKT1, TNF, TP53, VEGFA	21	516	19308	17.8184	8.52881e-07	2.1322e-07	1.88271e-07
KEGG_PATHWAY	hsa05224:Breast cancer	9	42.8571	9.58051e-10	PIK3CA, ERBB2, MAPK1, AKT1, HRAS, ESR1, TP53, EGFR, IGF1R	21	147	8164	23.8017	1.8682e-07	1.09894e-08	4.05763e-09
KEGG_PATHWAY	hsa05161:Hepatitis B	9	42.8571	2.08087e-09	IL6, PIK3CA, STAT3, MAPK1, AKT1, JAK2, HRAS, TNF, TP53	21	162	8164	21.5979	4.05769e-07	2.25427e-08	8.32346e-09
KEGG_PATHWAY	hsa04370:VEGF signaling pathway	7	33.3333	3.93471e-09	PIK3CA, NOS3, MAPK1, AKT1, PTGS2, HRAS, VEGFA	21	59	8164	46.1243	7.67269e-07	4.03826e-08	1.49105e-08
KEGG_PATHWAY	hsa04071:Sphingolipid signaling pathway	8	38.0952	7.75816e-09	PIK3CA, PDPK1, NOS3, MAPK1, AKT1, HRAS, TNF, TP53	21	119	8164	26.1353	1.51284e-06	7.5642e-08	2.79294e-08
KEGG_PATHWAY	hsa05230:Central carbon metabolism in cancer	7	33.3333	1.12652e-08	PIK3CA, ERBB2, MAPK1, AKT1, HRAS, TP53, EGFR	21	70	8164	38.8762	2.19671e-06	9.73761e-08	3.59543e-08
KEGG_PATHWAY	hsa04917:Prolactin signaling pathway	7	33.3333	1.12652e-08	PIK3CA, STAT3, MAPK1, AKT1, JAK2, HRAS, ESR1	21	70	8164	38.8762	2.19671e-06	9.73761e-08	3.59543e-08
KEGG_PATHWAY	hsa04510:Focal adhesion	9	42.8571	1.14854e-08	PIK3CA, PDPK1, ERBB2, MAPK1, AKT1, HRAS, EGFR, IGF1R, VEGFA	21	201	8164	17.4072	2.23965e-06	9.73761e-08	3.59543e-08
KEGG_PATHWAY	hsa05218:Melanoma	7	33.3333	1.3384e-08	PIK3CA, MAPK1, AKT1, HRAS, TP53, EGFR, IGF1R	21	72	8164	37.7963	2.60988e-06	1.08745e-07	4.01521e-08
KEGG_PATHWAY	hsa05214:Glioma	7	33.3333	1.71729e-08	PIK3CA, MAPK1, AKT1, HRAS, TP53, EGFR, IGF1R	21	75	8164	36.2844	3.3487e-06	1.33948e-07	4.94578e-08
KEGG_PATHWAY	hsa05219:Bladder cancer	6	28.5714	3.64215e-08	ERBB2, MAPK1, HRAS, TP53, EGFR, VEGFA	21	41	8164	56.892	7.10216e-06	2.73161e-07	1.00859e-07
KEGG_PATHWAY	hsa05235:PD-L1 expression and PD-1 checkpoint pathway in cancer	7	33.3333	4.85428e-08	PIK3CA, STAT3, MAPK1, AKT1, JAK2, HRAS, EGFR	21	89	8164	30.5768	9.46579e-06	3.50587e-07	1.29447e-07
KEGG_PATHWAY	hsa05160:Hepatitis C	8	38.0952	5.34689e-08	PIK3CA, STAT3, MAPK1, AKT1, HRAS, TNF, TP53, EGFR	21	157	8164	19.8095	1.04264e-05	3.72373e-07	1.37491e-07
GOTERM_BP_DIRECT	GO:0045944~positive regulation of transcription from RNA polymerase II promoter	11	52.381	8.89914e-08	AR, IL6, STAT3, AKT1, JAK2, HRAS, ESR1, TNF, TP53, EGFR, VEGFA	21	1204	19308	8.40009	9.05002e-05	1.81009e-05	1.59829e-05
KEGG_PATHWAY	hsa04625:C-type lectin receptor signaling pathway	7	33.3333	1.23967e-07	IL6, PIK3CA, MAPK1, AKT1, PTGS2, HRAS, TNF	21	104	8164	26.1667	2.41734e-05	8.33574e-07	3.07781e-07
KEGG_PATHWAY	hsa04931:Insulin resistance	7	33.3333	1.55409e-07	IL6, PIK3CA, PDPK1, NOS3, STAT3, AKT1, TNF	21	108	8164	25.1975	3.03044e-05	1.01016e-06	3.72982e-07
GOTERM_CC_DIRECT	GO:0032991~macromolecular complex	9	42.8571	1.56996e-07	AR, ALB, MAPK1, AKT1, PTGS2, ESR1, TNF, TP53, EGFR	21	703	20562	12.5353	1.77404e-05	1.77405e-05	1.66416e-05
GOTERM_BP_DIRECT	GO:0045429~positive regulation of nitric oxide biosynthetic process	5	23.8095	1.7211e-07	AKT1, JAK2, PTGS2, ESR1, TNF	21	49	19308	93.8192	0.00017502	2.58506e-05	2.28258e-05
GOTERM_BP_DIRECT	GO:0030335~positive regulation of cell migration	7	33.3333	1.77929e-07	STAT3, MAPK1, JAK2, HRAS, EGFR, IGF1R, VEGFA	21	258	19308	24.9457	0.000180938	2.58506e-05	2.28258e-05
KEGG_PATHWAY	hsa04010:MAPK signaling pathway	9	42.8571	2.2225e-07	ERBB2, MAPK1, AKT1, HRAS, TNF, TP53, EGFR, IGF1R, VEGFA	21	294	8164	11.9009	4.33378e-05	1.39802e-06	5.16194e-07
GOTERM_MF_DIRECT	GO:0042802~identical protein binding	12	57.1429	2.60912e-07	ERBB2, ALB, STAT3, MAPK1, AKT1, JAK2, ESR1, TNF, TP53, EGFR, IGF1R, VEGFA	21	1714	18869	6.29072	4.9572e-05	4.95732e-05	4.25286e-05
GOTERM_BP_DIRECT	GO:0008285~negative regulation of cell proliferation	8	38.0952	2.61587e-07	AR, IL6, NOS3, STAT3, JAK2, PTGS2, HRAS, TP53	21	464	19308	15.8522	0.000265999	3.32542e-05	2.93631e-05
KEGG_PATHWAY	hsa04919:Thyroid hormone signaling pathway	7	33.3333	3.06171e-07	PIK3CA, PDPK1, MAPK1, AKT1, HRAS, ESR1, TP53	21	121	8164	22.4904	5.97015e-05	1.86573e-06	6.88884e-07
GOTERM_BP_DIRECT	GO:0045893~positive regulation of transcription, DNA-templated	9	42.8571	3.20811e-07	AR, IL6, STAT3, MAPK1, AKT1, ESR1, TNF, TP53, EGFR	21	725	19308	11.4136	0.000326211	3.62516e-05	3.20098e-05
KEGG_PATHWAY	hsa05206:MicroRNAs in cancer	9	42.8571	3.34025e-07	PIK3CA, ERBB2, STAT3, MAPK1, PTGS2, HRAS, TP53, EGFR, VEGFA	21	310	8164	11.2866	6.51327e-05	1.97378e-06	7.28781e-07
KEGG_PATHWAY	hsa04926:Relaxin signaling pathway	7	33.3333	4.47785e-07	PIK3CA, NOS3, MAPK1, AKT1, HRAS, EGFR, VEGFA	21	129	8164	21.0956	8.73142e-05	2.56818e-06	9.4825e-07
KEGG_PATHWAY	hsa04664:Fc epsilon RI signaling pathway	6	28.5714	4.86018e-07	PIK3CA, PDPK1, MAPK1, AKT1, HRAS, TNF	21	68	8164	34.3025	9.47691e-05	2.70782e-06	9.99809e-07
GOTERM_BP_DIRECT	GO:0010629~negative regulation of gene expression	7	33.3333	5.13576e-07	PIK3CA, STAT3, AKT1, HRAS, ESR1, TNF, VEGFA	21	309	19308	20.8285	0.000522171	5.22307e-05	4.61192e-05
KEGG_PATHWAY	hsa05165:Human papillomavirus infection	9	42.8571	5.51754e-07	PIK3CA, MAPK1, AKT1, PTGS2, HRAS, TNF, TP53, EGFR, VEGFA	21	331	8164	10.5706	0.000107586	2.98867e-06	1.10351e-06
KEGG_PATHWAY	hsa04210:Apoptosis	7	33.3333	6.12237e-07	PIK3CA, PDPK1, MAPK1, AKT1, HRAS, TNF, TP53	21	136	8164	20.0098	0.000119379	3.22666e-06	1.19138e-06
KEGG_PATHWAY	hsa04915:Estrogen signaling pathway	7	33.3333	6.67395e-07	PIK3CA, NOS3, MAPK1, AKT1, HRAS, ESR1, EGFR	21	138	8164	19.7198	0.000130134	3.42479e-06	1.26454e-06
KEGG_PATHWAY	hsa01524:Platinum drug resistance	6	28.5714	6.94944e-07	PIK3CA, PDPK1, ERBB2, MAPK1, AKT1, TP53	21	73	8164	31.953	0.000135505	3.47472e-06	1.28297e-06
INTERPRO	IPR011009:Protein kinase-like domain	8	38.0952	8.22104e-07	PIK3CA, PDPK1, ERBB2, MAPK1, AKT1, JAK2, EGFR, IGF1R	21	547	19204	13.3744	7.64527e-05	7.64556e-05	7.07009e-05
GOTERM_BP_DIRECT	GO:0008284~positive regulation of cell proliferation	8	38.0952	8.2263e-07	AR, IL6, ERBB2, AKT1, HRAS, EGFR, IGF1R, VEGFA	21	550	19308	13.3735	0.000836266	7.60559e-05	6.71566e-05
KEGG_PATHWAY	hsa04550:Signaling pathways regulating pluripotency of stem cells	7	33.3333	8.23361e-07	PIK3CA, STAT3, MAPK1, AKT1, JAK2, HRAS, IGF1R	21	143	8164	19.0303	0.000160543	4.01389e-06	1.48205e-06
GOTERM_CC_DIRECT	GO:0005901~caveola	5	23.8095	8.41396e-07	NOS3, MAPK1, JAK2, PTGS2, IGF1R	21	77	20562	63.5807	9.50733e-05	4.75256e-05	4.45816e-05
GOTERM_BP_DIRECT	GO:0046777~protein autophosphorylation	6	28.5714	9.47447e-07	PDPK1, ERBB2, AKT1, JAK2, EGFR, IGF1R	21	181	19308	30.4783	0.00096309	8.02961e-05	7.09006e-05
KEGG_PATHWAY	hsa05226:Gastric cancer	7	33.3333	1.04881e-06	PIK3CA, ERBB2, MAPK1, AKT1, HRAS, TP53, EGFR	21	149	8164	18.264	0.000204497	4.98825e-06	1.84181e-06
GOTERM_BP_DIRECT	GO:0043406~positive regulation of MAP kinase activity	5	23.8095	1.25857e-06	ERBB2, HRAS, TNF, EGFR, VEGFA	21	80	19308	57.4643	0.00127914	9.84587e-05	8.6938e-05
GOTERM_CC_DIRECT	GO:0005737~cytoplasm	17	80.9524	1.26174e-06	NOS3, PDPK1, STAT3, CYP3A4, PTGS2, ESR1, EGFR, IGF1R, VEGFA, AR, PIK3CA, ALB, AKT1, MAPK1, JAK2, HRAS, TP53	21	5576	20562	2.98519	0.000142567	4.75256e-05	4.45816e-05
KEGG_PATHWAY	hsa04150:mTOR signaling pathway	7	33.3333	1.37345e-06	PIK3CA, PDPK1, MAPK1, AKT1, HRAS, TNF, IGF1R	21	156	8164	17.4444	0.000267787	6.37673e-06	2.35448e-06
OMIM_DISEASE	114480~Breast cancer, somatic	4	19.0476	1.37598e-06	PIK3CA, AKT1, ESR1, TP53	19	8	5823	153.237	0.000112824	0.00011283	0.00011283
KEGG_PATHWAY	hsa04012:ErbB signaling pathway	6	28.5714	1.48984e-06	PIK3CA, ERBB2, MAPK1, AKT1, HRAS, EGFR	21	85	8164	27.442	0.000290476	6.75623e-06	2.49461e-06
KEGG_PATHWAY	hsa05210:Colorectal cancer	6	28.5714	1.57937e-06	PIK3CA, MAPK1, AKT1, HRAS, TP53, EGFR	21	86	8164	27.1229	0.000307929	6.99946e-06	2.58442e-06
KEGG_PATHWAY	hsa04630:JAK-STAT signaling pathway	7	33.3333	1.7134e-06	IL6, PIK3CA, STAT3, AKT1, JAK2, HRAS, EGFR	21	162	8164	16.7984	0.000334057	7.42472e-06	2.74143e-06
GOTERM_BP_DIRECT	GO:0007165~signal transduction	10	47.619	1.90141e-06	AR, ERBB2, STAT3, MAPK1, AKT1, JAK2, HRAS, ESR1, EGFR, IGF1R	21	1267	19308	7.25674	0.00193187	0.000133554	0.000117926
GOTERM_BP_DIRECT	GO:0001934~positive regulation of protein phosphorylation	6	28.5714	1.96982e-06	ERBB2, AKT1, HRAS, TNF, EGFR, VEGFA	21	210	19308	26.2694	0.0020013	0.000133554	0.000117926
INTERPRO	IPR017441:Protein kinase, ATP binding site	7	33.3333	2.05615e-06	PDPK1, ERBB2, MAPK1, AKT1, JAK2, EGFR, IGF1R	21	390	19204	16.4137	0.000191204	9.5611e-05	8.84145e-05
KEGG_PATHWAY	hsa05225:Hepatocellular carcinoma	7	33.3333	2.11939e-06	PIK3CA, MAPK1, AKT1, HRAS, TP53, EGFR, IGF1R	21	168	8164	16.1984	0.000413195	8.98435e-06	3.3173e-06
GOTERM_MF_DIRECT	GO:0019899~enzyme binding	7	33.3333	2.27532e-06	AR, AKT1, CYP3A4, PTGS2, ESR1, TP53, EGFR	21	390	18869	16.1274	0.000432218	0.000216155	0.000185438
KEGG_PATHWAY	hsa05231:Choline metabolism in cancer	6	28.5714	3.02331e-06	PIK3CA, PDPK1, MAPK1, AKT1, HRAS, EGFR	21	98	8164	23.8017	0.000589372	1.25435e-05	4.63145e-06
UP_SEQ_FEATURE	CROSSLNK:Glycyl lysine isopeptide (Lys-Gly) (interchain with G-Cter in ubiquitin)	6	28.5714	3.47874e-06	AR, AKT1, HRAS, TP53, EGFR, IGF1R	21	251	20559	23.4024	0.0011508	0.000856518	0.000851343
BIOCARTA	h_tffPathway:Trefoil Factors Initiate Mucosal Healing	6	28.5714	3.82975e-06	PIK3CA, ERBB2, MAPK1, AKT1, HRAS, EGFR	18	26	1623	20.8077	0.000536022	0.000268082	0.000195317
KEGG_PATHWAY	hsa04660:T cell receptor signaling pathway	6	28.5714	4.05635e-06	PIK3CA, PDPK1, MAPK1, AKT1, HRAS, TNF	21	104	8164	22.4286	0.000790677	1.64789e-05	6.08453e-06
KEGG_PATHWAY	hsa04668:TNF signaling pathway	6	28.5714	5.84477e-06	IL6, PIK3CA, MAPK1, AKT1, PTGS2, TNF	21	112	8164	20.8265	0.00113908	2.27946e-05	8.41647e-06
KEGG_PATHWAY	hsa05145:Toxoplasmosis	6	28.5714	5.84477e-06	PDPK1, STAT3, MAPK1, AKT1, JAK2, TNF	21	112	8164	20.8265	0.00113908	2.27946e-05	8.41647e-06
GOTERM_BP_DIRECT	GO:0051091~positive regulation of sequence-specific DNA binding transcription factor activity	5	23.8095	6.15738e-06	IL6, AKT1, JAK2, ESR1, TNF	21	119	19308	38.6315	0.00624251	0.000391379	0.000345583
UP_SEQ_FEATURE	DOMAIN:Protein kinase	7	33.3333	6.37832e-06	PDPK1, ERBB2, MAPK1, AKT1, JAK2, EGFR, IGF1R	21	508	20559	13.4902	0.002109	0.000856518	0.000851343
KEGG_PATHWAY	hsa04015:Rap1 signaling pathway	7	33.3333	7.73316e-06	PIK3CA, MAPK1, AKT1, HRAS, EGFR, IGF1R, VEGFA	21	210	8164	12.9587	0.00150684	2.95184e-05	1.08991e-05
KEGG_PATHWAY	hsa04722:Neurotrophin signaling pathway	6	28.5714	7.87158e-06	PIK3CA, PDPK1, MAPK1, AKT1, HRAS, TP53	21	119	8164	19.6014	0.00153379	2.95184e-05	1.08991e-05
KEGG_PATHWAY	hsa04935:Growth hormone synthesis, secretion and action	6	28.5714	8.20115e-06	PIK3CA, STAT3, MAPK1, AKT1, JAK2, HRAS	21	120	8164	19.4381	0.00159795	3.01741e-05	1.11412e-05
GOTERM_BP_DIRECT	GO:0051897~positive regulation of protein kinase B signaling	5	23.8095	8.4803e-06	PIK3CA, TNF, EGFR, IGF1R, VEGFA	21	129	19308	35.6368	0.00858742	0.000479215	0.000423141
GOTERM_BP_DIRECT	GO:0031663~lipopolysaccharide-mediated signaling pathway	4	19.0476	8.48167e-06	NOS3, MAPK1, AKT1, TNF	21	39	19308	94.3004	0.0085888	0.000479215	0.000423141
INTERPRO	IPR000719:Protein kinase, catalytic domain	7	33.3333	8.7862e-06	PDPK1, ERBB2, MAPK1, AKT1, JAK2, EGFR, IGF1R	21	502	19204	12.7517	0.000816787	0.000272372	0.000251871
UP_SEQ_FEATURE	DOMAIN:Furin-like	3	14.2857	8.97511e-06	ERBB2, EGFR, IGF1R	21	5	20559	587.4	0.00296637	0.000856518	0.000851343
UP_SEQ_FEATURE	ACT_SITE:Proton acceptor	8	38.0952	1.03507e-05	PDPK1, ERBB2, MAPK1, AKT1, JAK2, PTGS2, EGFR, IGF1R	21	858	20559	9.12821	0.00342023	0.000856518	0.000851343
KEGG_PATHWAY	hsa05166:Human T-cell leukemia virus 1 infection	7	33.3333	1.06432e-05	IL6, PIK3CA, MAPK1, AKT1, HRAS, TNF, TP53	21	222	8164	12.2583	0.00207328	3.84336e-05	1.41909e-05
GOTERM_MF_DIRECT	GO:0019901~protein kinase binding	7	33.3333	1.07458e-05	PDPK1, STAT3, AKT1, JAK2, ESR1, TP53, EGFR	21	511	18869	12.3085	0.00203962	0.000680565	0.000583854
KEGG_PATHWAY	hsa05208:Chemical carcinogenesis - reactive oxygen species	7	33.3333	1.09211e-05	PIK3CA, PDPK1, MAPK1, AKT1, HRAS, EGFR, VEGFA	21	223	8164	12.2033	0.00212736	3.87202e-05	1.42967e-05
GOTERM_BP_DIRECT	GO:0043066~negative regulation of apoptotic process	7	33.3333	1.11215e-05	IL6, ALB, AKT1, TP53, EGFR, IGF1R, VEGFA	21	526	19308	12.2357	0.0112469	0.000595294	0.000525638
GOTERM_BP_DIRECT	GO:0014065~phosphatidylinositol 3-kinase signaling	4	19.0476	1.31173e-05	PIK3CA, ERBB2, AKT1, IGF1R	21	45	19308	81.727	0.0132518	0.000667014	0.000588966
UP_SEQ_FEATURE	DOMAIN:Recep_L_domain	3	14.2857	1.34548e-05	ERBB2, EGFR, IGF1R	21	6	20559	489.5	0.00444367	0.000890709	0.000885327
KEGG_PATHWAY	hsa04014:Ras signaling pathway	7	33.3333	1.5104e-05	PIK3CA, MAPK1, AKT1, HRAS, EGFR, IGF1R, VEGFA	21	236	8164	11.5311	0.00294097	5.25943e-05	1.94194e-05
GOTERM_BP_DIRECT	GO:0071364~cellular response to epidermal growth factor stimulus	4	19.0476	1.59568e-05	PDPK1, ERBB2, AKT1, EGFR	21	48	19308	76.619	0.0160973	0.000772766	0.000682344
KEGG_PATHWAY	hsa05418:Fluid shear stress and atherosclerosis	6	28.5714	1.6802e-05	PIK3CA, NOS3, AKT1, TNF, TP53, VEGFA	21	139	8164	16.7811	0.00327106	5.74807e-05	2.12236e-05
GOTERM_BP_DIRECT	GO:0007173~epidermal growth factor receptor signaling pathway	4	19.0476	1.69863e-05	PIK3CA, PDPK1, AKT1, EGFR	21	49	19308	75.0554	0.0171268	0.000785229	0.000693349
GOTERM_MF_DIRECT	GO:0020037~heme binding	5	23.8095	1.72811e-05	NOS3, JAK2, CYP3A4, PTGS2, CYP19A1	21	151	18869	29.7524	0.00327806	0.000820853	0.000704206
KEGG_PATHWAY	hsa04140:Autophagy - animal	6	28.5714	1.80092e-05	PIK3CA, PDPK1, MAPK1, AKT1, HRAS, IGF1R	21	141	8164	16.5431	0.00350566	6.01029e-05	2.21919e-05
GOTERM_BP_DIRECT	GO:0043536~positive regulation of blood vessel endothelial cell migration	4	19.0476	1.80586e-05	PDPK1, NOS3, AKT1, VEGFA	21	50	19308	73.5543	0.0181981	0.000798503	0.000705069
KEGG_PATHWAY	hsa05221:Acute myeloid leukemia	5	23.8095	1.8185e-05	PIK3CA, STAT3, MAPK1, AKT1, HRAS	21	67	8164	29.0121	0.00353982	6.01029e-05	2.21919e-05
KEGG_PATHWAY	hsa05211:Renal cell carcinoma	5	23.8095	2.04461e-05	PIK3CA, MAPK1, AKT1, HRAS, VEGFA	21	69	8164	28.1712	0.0039791	6.64499e-05	2.45354e-05
INTERPRO	IPR006211:Furin-like cysteine-rich domain	3	14.2857	2.15717e-05	ERBB2, EGFR, IGF1R	21	7	19204	391.918	0.00200418	0.000401234	0.000371034
INTERPRO	IPR000494:EGF receptor, L domain	3	14.2857	2.15717e-05	ERBB2, EGFR, IGF1R	21	7	19204	391.918	0.00200418	0.000401234	0.000371034
GOTERM_BP_DIRECT	GO:1903078~positive regulation of protein localization to plasma membrane	4	19.0476	2.68345e-05	PDPK1, AKT1, TNF, EGFR	21	57	19308	64.5213	0.026922	0.00113711	0.00100406
KEGG_PATHWAY	hsa04218:Cellular senescence	6	28.5714	2.93745e-05	IL6, PIK3CA, MAPK1, AKT1, HRAS, TP53	21	156	8164	14.9524	0.00571174	9.39021e-05	3.46715e-05
KEGG_PATHWAY	hsa05220:Chronic myeloid leukemia	5	23.8095	3.0011e-05	PIK3CA, MAPK1, AKT1, HRAS, TP53	21	76	8164	25.5764	0.00583513	9.43893e-05	3.48514e-05
GOTERM_MF_DIRECT	GO:0030235~nitric-oxide synthase regulator activity	3	14.2857	3.8254e-05	AKT1, ESR1, EGFR	21	9	18869	299.508	0.00724206	0.00145365	0.00124708
GOTERM_BP_DIRECT	GO:0032731~positive regulation of interleukin-1 beta production	4	19.0476	3.9848e-05	IL6, STAT3, JAK2, TNF	21	65	19308	56.5802	0.039716	0.00162102	0.00143134
GOTERM_BP_DIRECT	GO:0007568~aging	5	23.8095	4.22049e-05	STAT3, MAPK1, AKT1, PTGS2, IGF1R	21	194	19308	23.6966	0.0420151	0.00165086	0.00145769
KEGG_PATHWAY	hsa05164:Influenza A	6	28.5714	4.56808e-05	IL6, PIK3CA, MAPK1, AKT1, JAK2, TNF	21	171	8164	13.6408	0.00886839	0.000141393	5.22066e-05
GOTERM_BP_DIRECT	GO:0043154~negative regulation of cysteine-type endopeptidase activity involved in apoptotic process	4	19.0476	4.76714e-05	AKT1, PTGS2, TNF, VEGFA	21	69	19308	53.3002	0.0473264	0.00179562	0.00158552
GOTERM_BP_DIRECT	GO:0050679~positive regulation of epithelial cell proliferation	4	19.0476	5.41569e-05	ERBB2, HRAS, EGFR, VEGFA	21	72	19308	51.0794	0.0535896	0.00195518	0.0017264
GOTERM_BP_DIRECT	GO:1903799~negative regulation of production of miRNAs involved in gene silencing by miRNA	3	14.2857	5.57525e-05	ESR1, TNF, TP53	21	11	19308	250.753	0.0551243	0.00195518	0.0017264
KEGG_PATHWAY	hsa04211:Longevity regulating pathway	5	23.8095	5.59568e-05	PIK3CA, AKT1, HRAS, TP53, IGF1R	21	89	8164	21.8406	0.0108526	0.000170493	6.29514e-05
BIOCARTA	h_igf1rPathway:Multiple antiapoptotic pathways from IGF-1R signaling lead to BAD phosphorylation	5	23.8095	6.47167e-05	PIK3CA, MAPK1, AKT1, HRAS, IGF1R	18	23	1623	19.6014	0.00901971	0.00302011	0.00220037
GOTERM_BP_DIRECT	GO:1903800~positive regulation of production of miRNAs involved in gene silencing by miRNA	3	14.2857	6.68614e-05	IL6, TP53, EGFR	21	12	19308	229.857	0.0657398	0.0022666	0.00200139
KEGG_PATHWAY	hsa04062:Chemokine signaling pathway	6	28.5714	7.94243e-05	PIK3CA, STAT3, MAPK1, AKT1, JAK2, HRAS	21	192	8164	12.1488	0.015369	0.000238273	8.79776e-05
GOTERM_BP_DIRECT	GO:0014068~positive regulation of phosphatidylinositol 3-kinase signaling	4	19.0476	8.28297e-05	JAK2, TNF, IGF1R, VEGFA	21	83	19308	44.3098	0.0807906	0.00271735	0.00239939
GOTERM_MF_DIRECT	GO:0016301~kinase activity	5	23.8095	8.35083e-05	PIK3CA, ERBB2, AKT1, JAK2, EGFR	21	226	18869	19.8788	0.015742	0.00264443	0.00226864
GOTERM_BP_DIRECT	GO:0070102~interleukin-6-mediated signaling pathway	3	14.2857	9.20732e-05	IL6, STAT3, JAK2	21	14	19308	197.02	0.089392	0.0029262	0.0025838
GOTERM_BP_DIRECT	GO:0071260~cellular response to mechanical stimulus	4	19.0476	9.53012e-05	AKT1, PTGS2, EGFR, IGF1R	21	87	19308	42.2726	0.0923768	0.00293701	0.00259335
KEGG_PATHWAY	hsa05142:Chagas disease	5	23.8095	9.54175e-05	IL6, PIK3CA, MAPK1, AKT1, TNF	21	102	8164	19.057	0.0184353	0.000281915	0.000104092
KEGG_PATHWAY	hsa05169:Epstein-Barr virus infection	6	28.5714	0.000101066	IL6, PIK3CA, STAT3, AKT1, TNF, TP53	21	202	8164	11.5474	0.019516	0.000294148	0.000108609
KEGG_PATHWAY	hsa04620:Toll-like receptor signaling pathway	5	23.8095	0.000102919	IL6, PIK3CA, MAPK1, AKT1, TNF	21	104	8164	18.6905	0.0198702	0.000295135	0.000108973
INTERPRO	IPR020635:Tyrosine-protein kinase, catalytic domain	4	19.0476	0.000103606	ERBB2, JAK2, EGFR, IGF1R	21	89	19204	41.1001	0.00958955	0.00160589	0.00148501
UP_KW_MOLECULAR_FUNCTION	KW-0418~Kinase	8	38.0952	0.000108824	PIK3CA, PDPK1, ERBB2, MAPK1, AKT1, JAK2, EGFR, IGF1R	20	748	11693	6.25294	0.00239139	0.00239412	0.00206765
GOTERM_MF_DIRECT	GO:0043560~insulin receptor substrate binding	3	14.2857	0.000111149	PIK3CA, JAK2, IGF1R	21	15	18869	179.705	0.0208981	0.00295313	0.00253347
GOTERM_BP_DIRECT	GO:0050731~positive regulation of peptidyl-tyrosine phosphorylation	4	19.0476	0.000123795	IL6, JAK2, TP53, VEGFA	21	95	19308	38.7128	0.118303	0.00370291	0.00326963
GOTERM_MF_DIRECT	GO:0019903~protein phosphatase binding	4	19.0476	0.000124342	ERBB2, STAT3, TP53, EGFR	21	93	18869	38.6462	0.0233496	0.00295313	0.00253347
INTERPRO	IPR008266:Tyrosine-protein kinase, active site	4	19.0476	0.000129746	ERBB2, JAK2, EGFR, IGF1R	21	96	19204	38.1032	0.0119947	0.00172377	0.00159403
GOTERM_BP_DIRECT	GO:0048009~insulin-like growth factor receptor signaling pathway	3	14.2857	0.000137348	AR, AKT1, IGF1R	21	17	19308	162.252	0.130374	0.00399093	0.00352395
KEGG_PATHWAY	hsa04725:Cholinergic synapse	5	23.8095	0.000142088	PIK3CA, MAPK1, AKT1, JAK2, HRAS	21	113	8164	17.2019	0.0273287	0.000401553	0.000148266
GOTERM_BP_DIRECT	GO:0060749~mammary gland alveolus development	3	14.2857	0.00015442	AR, ESR1, VEGFA	21	18	19308	153.238	0.145345	0.00436237	0.00385192
INTERPRO	IPR006212:Furin-like repeat	3	14.2857	0.000156089	ERBB2, EGFR, IGF1R	21	18	19204	152.413	0.0144125	0.00181453	0.00167795
GOTERM_CC_DIRECT	GO:0005886~plasma membrane	14	66.6667	0.000157062	NOS3, PDPK1, STAT3, ESR1, TNF, EGFR, IGF1R, AR, PIK3CA, ERBB2, AKT1, MAPK1, JAK2, HRAS	21	5071	20562	2.70321	0.0175929	0.00443701	0.00416215
UP_SEQ_FEATURE	BINDING:axial binding residue	4	19.0476	0.000158993	NOS3, CYP3A4, PTGS2, CYP19A1	21	110	20559	35.6	0.0512698	0.00877111	0.00871811
OMIM_DISEASE	167000~Ovarian cancer, somatic	3	14.2857	0.000187819	PIK3CA, ERBB2, AKT1	19	7	5823	131.346	0.0152846	0.00770058	0.00770058
BIOCARTA	h_erkPathway:Erk1/Erk2 Mapk Signaling pathway	5	23.8095	0.000191409	STAT3, MAPK1, HRAS, EGFR, IGF1R	18	30	1623	15.0278	0.0264439	0.00669932	0.00488094
KEGG_PATHWAY	hsa05171:Coronavirus disease - COVID-19	6	28.5714	0.000194036	IL6, PIK3CA, STAT3, MAPK1, TNF, EGFR	21	232	8164	10.0542	0.0371336	0.000540528	0.000199579
GOTERM_BP_DIRECT	GO:0032355~response to estradiol	4	19.0476	0.000201569	STAT3, PTGS2, ESR1, CYP19A1	21	112	19308	32.8367	0.185366	0.00554043	0.00489214
SMART	SM00219:TyrKc	4	19.0476	0.000206802	ERBB2, JAK2, EGFR, IGF1R	15	89	10386	31.1191	0.00412793	0.00255008	0.00255008
GOTERM_BP_DIRECT	GO:0042593~glucose homeostasis	4	19.0476	0.000212382	IL6, STAT3, AKT1, IGF1R	21	114	19308	32.2607	0.194277	0.00568402	0.00501893
GOTERM_MF_DIRECT	GO:0004713~protein tyrosine kinase activity	4	19.0476	0.000221338	ERBB2, JAK2, EGFR, IGF1R	21	113	18869	31.8062	0.0411867	0.00454329	0.00389766
KEGG_PATHWAY	hsa05010:Alzheimer disease	7	33.3333	0.000229924	IL6, PIK3CA, MAPK1, AKT1, PTGS2, HRAS, TNF	21	384	8164	7.08681	0.0438498	0.000631481	0.000233162
GOTERM_MF_DIRECT	GO:0004714~transmembrane receptor protein tyrosine kinase activity	4	19.0476	0.00023912	ERBB2, JAK2, EGFR, IGF1R	21	116	18869	30.9836	0.0444214	0.00454329	0.00389766
GOTERM_BP_DIRECT	GO:0060252~positive regulation of glial cell proliferation	3	14.2857	0.000254556	IL6, TNF, EGFR	21	23	19308	119.925	0.228113	0.00663804	0.00586132
SMART	SM00261:FU	3	14.2857	0.000255008	ERBB2, EGFR, IGF1R	15	18	10386	115.4	0.00508782	0.00255008	0.00255008
KEGG_PATHWAY	hsa05131:Shigellosis	6	28.5714	0.000259986	PIK3CA, MAPK1, AKT1, TNF, TP53, EGFR	21	247	8164	9.44361	0.04944	0.00070413	0.000259986
KEGG_PATHWAY	hsa05132:Salmonella infection	6	28.5714	0.000269932	IL6, PIK3CA, MAPK1, AKT1, HRAS, TNF	21	249	8164	9.36776	0.0512822	0.000721052	0.000269932
KEGG_PATHWAY	hsa05135:Yersinia infection	5	23.8095	0.000298409	IL6, PIK3CA, MAPK1, AKT1, TNF	21	137	8164	14.1884	0.0565373	0.000775864	0.000298409
KEGG_PATHWAY	hsa04910:Insulin signaling pathway	5	23.8095	0.000298409	PIK3CA, PDPK1, MAPK1, AKT1, HRAS	21	137	8164	14.1884	0.0565373	0.000775864	0.000298409
GOTERM_BP_DIRECT	GO:0000165~MAPK cascade	4	19.0476	0.000298735	AR, HRAS, TNF, EGFR	21	128	19308	28.7321	0.262035	0.00759534	0.0067066
GOTERM_CC_DIRECT	GO:0016020~membrane	10	47.619	0.000314437	PIK3CA, PDPK1, JAK2, HRAS, ESR1, CYP19A1, TNF, EGFR, IGF1R, VEGFA	21	2547	20562	3.8443	0.0349129	0.00710627	0.00666606
KEGG_PATHWAY	hsa05162:Measles	5	23.8095	0.000315426	IL6, PIK3CA, STAT3, AKT1, TP53	21	139	8164	13.9842	0.0596638	0.000809317	0.000315426
GOTERM_BP_DIRECT	GO:0043065~positive regulation of apoptotic process	5	23.8095	0.000319481	IL6, AKT1, PTGS2, TNF, TP53	21	328	19308	14.0157	0.277447	0.00790331	0.00697853
GOTERM_BP_DIRECT	GO:0051000~positive regulation of nitric-oxide synthase activity	3	14.2857	0.00032639	AKT1, ESR1, TNF	21	26	19308	106.088	0.282508	0.00790331	0.00697853
KEGG_PATHWAY	hsa04072:Phospholipase D signaling pathway	5	23.8095	0.000400755	PIK3CA, MAPK1, AKT1, HRAS, EGFR	21	148	8164	13.1338	0.0751863	0.0010149	0.000400755
BIOCARTA	h_longevityPathway:The IGF-1 Receptor and Longevity	4	19.0476	0.000402365	PIK3CA, AKT1, HRAS, IGF1R	18	15	1623	24.0444	0.0547847	0.0112662	0.00820825
GOTERM_BP_DIRECT	GO:1900017~positive regulation of cytokine production involved in inflammatory response	3	14.2857	0.000406978	IL6, STAT3, TNF	21	29	19308	95.1133	0.338986	0.00955678	0.00843853
GOTERM_BP_DIRECT	GO:0071456~cellular response to hypoxia	4	19.0476	0.000413469	AKT1, PTGS2, TP53, VEGFA	21	143	19308	25.7183	0.343338	0.00955678	0.00843853
UP_KW_PTM	KW-0832~Ubl conjugation	11	52.381	0.000426627	AR, PDPK1, MAPK1, AKT1, JAK2, CYP3A4, HRAS, ESR1, TP53, EGFR, IGF1R	19	2579	14106	3.16659	0.00595624	0.00639941	0.00341302
KEGG_PATHWAY	hsa04213:Longevity regulating pathway - multiple species	4	19.0476	0.000433685	PIK3CA, AKT1, HRAS, IGF1R	21	62	8164	25.0814	0.0811082	0.00108421	0.000433685
INTERPRO	IPR001245:Serine-threonine/tyrosine-protein kinase catalytic domain	4	19.0476	0.000455307	ERBB2, JAK2, EGFR, IGF1R	21	147	19204	24.8837	0.0414688	0.00470484	0.00435071
GOTERM_MF_DIRECT	GO:0005496~steroid binding	3	14.2857	0.000456106	AR, CYP3A4, ESR1	21	30	18869	89.8524	0.0830294	0.00787819	0.00675866
GOTERM_BP_DIRECT	GO:0042327~positive regulation of phosphorylation	3	14.2857	0.000465541	AR, EGFR, VEGFA	21	31	19308	88.977	0.377222	0.0105212	0.00929013
KEGG_PATHWAY	hsa04921:Oxytocin signaling pathway	5	23.8095	0.000466123	NOS3, MAPK1, PTGS2, HRAS, EGFR	21	154	8164	12.6221	0.0869049	0.00115056	0.000466123
KEGG_PATHWAY	hsa04929:GnRH secretion	4	19.0476	0.000476273	PIK3CA, MAPK1, AKT1, HRAS	21	64	8164	24.2976	0.0887112	0.00116092	0.000476273
GOTERM_BP_DIRECT	GO:0019221~cytokine-mediated signaling pathway	4	19.0476	0.000533149	IL6, STAT3, AKT1, JAK2	21	156	19308	23.5751	0.418624	0.0117872	0.010408
GOTERM_BP_DIRECT	GO:0043524~negative regulation of neuron apoptotic process	4	19.0476	0.000553324	PIK3CA, PDPK1, JAK2, HRAS	21	158	19308	23.2767	0.430437	0.0118779	0.010488
GOTERM_BP_DIRECT	GO:0048144~fibroblast proliferation	3	14.2857	0.000560607	HRAS, ESR1, TP53	21	34	19308	81.1261	0.434643	0.0118779	0.010488
KEGG_PATHWAY	hsa04920:Adipocytokine signaling pathway	4	19.0476	0.00059427	STAT3, AKT1, JAK2, TNF	21	69	8164	22.5369	0.109451	0.00143065	0.00059427
GOTERM_MF_DIRECT	GO:0004672~protein kinase activity	5	23.8095	0.000601515	PDPK1, ERBB2, AKT1, JAK2, EGFR	21	379	18869	11.8539	0.10803	0.00952399	0.00817058
GOTERM_BP_DIRECT	GO:0045766~positive regulation of angiogenesis	4	19.0476	0.000616771	PDPK1, NOS3, STAT3, VEGFA	21	164	19308	22.4251	0.466048	0.0128012	0.0113033
KEGG_PATHWAY	hsa04520:Adherens junction	4	19.0476	0.000646247	ERBB2, MAPK1, EGFR, IGF1R	21	71	8164	21.9021	0.118437	0.00153681	0.000646247
GOTERM_MF_DIRECT	GO:0019825~oxygen binding	3	14.2857	0.000658053	ALB, CYP3A4, CYP19A1	21	36	18869	74.877	0.117566	0.0096177	0.00825097
GOTERM_BP_DIRECT	GO:0071549~cellular response to dexamethasone stimulus	3	14.2857	0.000664295	JAK2, EGFR, IGF1R	21	37	19308	74.5483	0.491257	0.0132468	0.0116968
GOTERM_BP_DIRECT	GO:0046427~positive regulation of JAK-STAT cascade	3	14.2857	0.000664295	IL6, JAK2, TNF	21	37	19308	74.5483	0.491257	0.0132468	0.0116968
GOTERM_BP_DIRECT	GO:0034614~cellular response to reactive oxygen species	3	14.2857	0.000700765	MAPK1, AKT1, EGFR	21	38	19308	72.5865	0.509793	0.0134468	0.0118733
GOTERM_BP_DIRECT	GO:0045907~positive regulation of vasoconstriction	3	14.2857	0.000700765	AKT1, PTGS2, EGFR	21	38	19308	72.5865	0.509793	0.0134468	0.0118733
BIOCARTA	h_erk5Pathway:Role of Erk5 in Neuronal Survival	4	19.0476	0.000707655	PIK3CA, MAPK1, AKT1, HRAS	18	18	1623	20.037	0.094354	0.012384	0.0090226
BIOCARTA	h_telPathway:Telomeres, Telomerase, Cellular Aging, and Immortality	4	19.0476	0.000707655	AKT1, TP53, EGFR, IGF1R	18	18	1623	20.037	0.094354	0.012384	0.0090226
BIOCARTA	h_ptenPathway:PTEN dependent cell cycle arrest and apoptosis	4	19.0476	0.000707655	PIK3CA, PDPK1, MAPK1, AKT1	18	18	1623	20.037	0.094354	0.012384	0.0090226
GOTERM_MF_DIRECT	GO:0005524~ATP binding	8	38.0952	0.000727022	PIK3CA, PDPK1, ERBB2, MAPK1, AKT1, JAK2, EGFR, IGF1R	21	1545	18869	4.65255	0.129062	0.00986673	0.00846462
GOTERM_BP_DIRECT	GO:0006954~inflammatory response	5	23.8095	0.000754823	IL6, STAT3, AKT1, PTGS2, TNF	21	412	19308	11.1581	0.536034	0.0142158	0.0125524
UP_KW_MOLECULAR_FUNCTION	KW-0829~Tyrosine-protein kinase	4	19.0476	0.000760704	ERBB2, JAK2, EGFR, IGF1R	20	113	11693	20.6956	0.0166025	0.00836774	0.00722668
GOTERM_BP_DIRECT	GO:0071276~cellular response to cadmium ion	3	14.2857	0.000815872	MAPK1, AKT1, EGFR	21	41	19308	67.2753	0.563986	0.0148168	0.0130831
GOTERM_BP_DIRECT	GO:0042311~vasodilation	3	14.2857	0.000815872	NOS3, TNF, EGFR	21	41	19308	67.2753	0.563986	0.0148168	0.0130831
KEGG_PATHWAY	hsa05140:Leishmaniasis	4	19.0476	0.000819384	MAPK1, JAK2, PTGS2, TNF	21	77	8164	20.1954	0.147724	0.00192506	0.000819384
KEGG_PATHWAY	hsa05152:Tuberculosis	5	23.8095	0.000839776	IL6, MAPK1, AKT1, JAK2, TNF	21	180	8164	10.7989	0.15111	0.00194948	0.000839776
GOTERM_BP_DIRECT	GO:0071392~cellular response to estradiol stimulus	3	14.2857	0.000856134	ESR1, EGFR, IGF1R	21	42	19308	65.6735	0.581493	0.0150119	0.0132553
GOTERM_BP_DIRECT	GO:0097421~liver regeneration	3	14.2857	0.000856134	IL6, TNF, EGFR	21	42	19308	65.6735	0.581493	0.0150119	0.0132553
GOTERM_BP_DIRECT	GO:0042307~positive regulation of protein import into nucleus	3	14.2857	0.000939487	MAPK1, JAK2, PTGS2	21	44	19308	62.6883	0.615537	0.0161942	0.0142993
BIOCARTA	h_igf1mtorPathway:Skeletal muscle hypertrophy is regulated via AKT/mTOR pathway	4	19.0476	0.000975852	PIK3CA, PDPK1, AKT1, IGF1R	18	20	1623	18.0333	0.127756	0.0151799	0.0110597
KEGG_PATHWAY	hsa04662:B cell receptor signaling pathway	4	19.0476	0.000984278	PIK3CA, MAPK1, AKT1, HRAS	21	82	8164	18.964	0.174717	0.00225805	0.000984278
GOTERM_BP_DIRECT	GO:0035556~intracellular signal transduction	5	23.8095	0.00105733	PDPK1, ERBB2, MAPK1, AKT1, JAK2	21	451	19308	10.1932	0.659	0.0179217	0.0158247
GOTERM_BP_DIRECT	GO:1902895~positive regulation of pri-miRNA transcription from RNA polymerase II promoter	3	14.2857	0.00111746	STAT3, TNF, TP53	21	48	19308	57.4643	0.679248	0.0186304	0.0164504
UP_KW_PTM	KW-0564~Palmitate	5	23.8095	0.00113015	AR, NOS3, HRAS, ESR1, EGFR	19	376	14106	9.87262	0.0157064	0.00847612	0.0045206
BIOCARTA	h_il6Pathway:IL 6 signaling pathway	4	19.0476	0.00113111	IL6, STAT3, JAK2, HRAS	18	21	1623	17.1746	0.14653	0.0158355	0.0115373
GOTERM_BP_DIRECT	GO:0097191~extrinsic apoptotic signaling pathway	3	14.2857	0.00131035	PDPK1, JAK2, TNF	21	52	19308	53.044	0.736446	0.0212083	0.0187267
GOTERM_BP_DIRECT	GO:0001701~in utero embryonic development	4	19.0476	0.00131379	AR, NOS3, TP53, VEGFA	21	213	19308	17.2663	0.737368	0.0212083	0.0187267
GOTERM_MF_DIRECT	GO:0008134~transcription factor binding	4	19.0476	0.00132876	AR, STAT3, ESR1, TP53	21	209	18869	17.1966	0.223247	0.016831	0.0144392
KEGG_PATHWAY	hsa05203:Viral carcinogenesis	5	23.8095	0.00133923	PIK3CA, STAT3, MAPK1, HRAS, TP53	21	204	8164	9.52848	0.229969	0.00303662	0.00133923
GOTERM_BP_DIRECT	GO:0043491~protein kinase B signaling	3	14.2857	0.00136089	PIK3CA, AKT1, TNF	21	53	19308	52.0431	0.749668	0.0216254	0.019095
KEGG_PATHWAY	hsa05222:Small cell lung cancer	4	19.0476	0.00137409	PIK3CA, AKT1, PTGS2, TP53	21	92	8164	16.9027	0.235193	0.00307986	0.00137409
GOTERM_BP_DIRECT	GO:0090398~cellular senescence	3	14.2857	0.00141235	HRAS, TP53, IGF1R	21	54	19308	51.0794	0.762451	0.0220979	0.0195122
KEGG_PATHWAY	hsa04657:IL-17 signaling pathway	4	19.0476	0.00146213	IL6, MAPK1, PTGS2, TNF	21	94	8164	16.5431	0.248229	0.00323994	0.00146213
GOTERM_BP_DIRECT	GO:0071407~cellular response to organic cyclic compound	3	14.2857	0.00146474	STAT3, AKT1, TNF	21	55	19308	50.1506	0.774793	0.0222335	0.0196319
GOTERM_BP_DIRECT	GO:0033209~tumor necrosis factor-mediated signaling pathway	3	14.2857	0.00146474	JAK2, TNF, TP53	21	55	19308	50.1506	0.774793	0.0222335	0.0196319
GOTERM_MF_DIRECT	GO:0004879~RNA polymerase II transcription factor activity, ligand-activated sequence-specific DNA binding	3	14.2857	0.00147773	AR, STAT3, ESR1	21	54	18869	49.918	0.244954	0.017548	0.0150544
BIOCARTA	h_gleevecPathway:Inhibition of Cellular Proliferation by Gleevec	4	19.0476	0.00148668	PIK3CA, AKT1, JAK2, HRAS	18	23	1623	15.6812	0.188029	0.0181789	0.0132446
KEGG_PATHWAY	hsa05170:Human immunodeficiency virus 1 infection	5	23.8095	0.00154409	PIK3CA, MAPK1, AKT1, HRAS, TNF	21	212	8164	9.16891	0.260167	0.00338313	0.00154409
GOTERM_BP_DIRECT	GO:0006468~protein phosphorylation	5	23.8095	0.00155932	PDPK1, ERBB2, MAPK1, AKT1, JAK2	21	501	19308	9.17593	0.795476	0.023174	0.0204624
GOTERM_BP_DIRECT	GO:0048146~positive regulation of fibroblast proliferation	3	14.2857	0.00157228	HRAS, ESR1, EGFR	21	57	19308	48.391	0.798156	0.023174	0.0204624
GOTERM_BP_DIRECT	GO:0070374~positive regulation of ERK1 and ERK2 cascade	4	19.0476	0.0016171	HRAS, TNF, EGFR, VEGFA	21	229	19308	16.0599	0.807166	0.023311	0.0205834
GOTERM_BP_DIRECT	GO:0014823~response to activity	3	14.2857	0.00162742	IL6, PIK3CA, TNF	21	58	19308	47.5567	0.809181	0.023311	0.0205834
GOTERM_BP_DIRECT	GO:0045785~positive regulation of cell adhesion	3	14.2857	0.00168348	ERBB2, TNF, VEGFA	21	59	19308	46.7506	0.819773	0.0237791	0.0209967
BIOCARTA	h_eif4Pathway:Regulation of eIF4e and p70 S6 Kinase	4	19.0476	0.00168804	PIK3CA, PDPK1, MAPK1, AKT1	18	24	1623	15.0278	0.210634	0.0181789	0.0132446
BIOCARTA	h_tpoPathway:TPO Signaling Pathway	4	19.0476	0.00168804	PIK3CA, STAT3, JAK2, HRAS	18	24	1623	15.0278	0.210634	0.0181789	0.0132446
GOTERM_BP_DIRECT	GO:0042981~regulation of apoptotic process	4	19.0476	0.00184916	AKT1, JAK2, ESR1, TP53	21	240	19308	15.3238	0.847766	0.0257616	0.0227472
KEGG_PATHWAY	hsa04914:Progesterone-mediated oocyte maturation	4	19.0476	0.00184961	PIK3CA, MAPK1, AKT1, IGF1R	21	102	8164	15.2456	0.303027	0.0040075	0.00184961
GOTERM_MF_DIRECT	GO:0000976~transcription regulatory region sequence-specific DNA binding	4	19.0476	0.0019507	AR, STAT3, TNF, TP53	21	239	18869	15.0381	0.309952	0.0218019	0.0187038
GOTERM_BP_DIRECT	GO:0032757~positive regulation of interleukin-8 production	3	14.2857	0.00203894	IL6, STAT3, TNF	21	65	19308	42.4352	0.874533	0.0280216	0.0247428
GOTERM_BP_DIRECT	GO:1902728~positive regulation of growth factor dependent skeletal muscle satellite cell proliferation	2	9.52381	0.00207066	STAT3, JAK2	21	2	19308	919.429	0.878525	0.0280782	0.0247927
GOTERM_BP_DIRECT	GO:0001525~angiogenesis	4	19.0476	0.00212502	PIK3CA, NOS3, PTGS2, VEGFA	21	252	19308	14.5941	0.885071	0.0282239	0.0249214
BIOCARTA	h_badPathway:Regulation of BAD phosphorylation	4	19.0476	0.00214039	PIK3CA, MAPK1, AKT1, IGF1R	18	26	1623	13.8718	0.259164	0.0186069	0.0135565
GOTERM_BP_DIRECT	GO:0006006~glucose metabolic process	3	14.2857	0.00216466	PIK3CA, AKT1, TNF	21	67	19308	41.1684	0.889623	0.0282239	0.0249214
GOTERM_BP_DIRECT	GO:0051384~response to glucocorticoid	3	14.2857	0.00216466	IL6, PTGS2, TNF	21	67	19308	41.1684	0.889623	0.0282239	0.0249214
KEGG_PATHWAY	hsa04659:Th17 cell differentiation	4	19.0476	0.00217873	IL6, STAT3, MAPK1, JAK2	21	108	8164	14.3986	0.346436	0.0046687	0.00217873
GOTERM_BP_DIRECT	GO:0042531~positive regulation of tyrosine phosphorylation of STAT protein	3	14.2857	0.00229399	IL6, JAK2, TNF	21	69	19308	39.9752	0.903254	0.0295315	0.026076
BIOCARTA	h_raccycdPathway:Influence of Ras and Rho proteins on G1 to S Transition	4	19.0476	0.00239232	PIK3CA, MAPK1, AKT1, HRAS	18	27	1623	13.358	0.284895	0.0186069	0.0135565
BIOCARTA	h_ghPathway:Growth Hormone Signaling Pathway	4	19.0476	0.00239232	PIK3CA, MAPK1, JAK2, HRAS	18	27	1623	13.358	0.284895	0.0186069	0.0135565
BIOCARTA	h_egfPathway:EGF Signaling Pathway	4	19.0476	0.00239232	PIK3CA, STAT3, HRAS, EGFR	18	27	1623	13.358	0.284895	0.0186069	0.0135565
BIOCARTA	h_crebPathway:Transcription factor CREB and its extracellular signals	4	19.0476	0.00239232	PIK3CA, MAPK1, AKT1, HRAS	18	27	1623	13.358	0.284895	0.0186069	0.0135565
GOTERM_BP_DIRECT	GO:0018107~peptidyl-threonine phosphorylation	3	14.2857	0.00242689	PDPK1, MAPK1, AKT1	21	71	19308	38.8491	0.915513	0.0308519	0.0272419
UP_SEQ_FEATURE	LIPID:S-palmitoyl cysteine	4	19.0476	0.00244869	NOS3, HRAS, ESR1, EGFR	21	282	20559	13.8865	0.555813	0.115788	0.115088
GOTERM_BP_DIRECT	GO:0033674~positive regulation of kinase activity	3	14.2857	0.00256337	ERBB2, EGFR, IGF1R	21	73	19308	37.7847	0.926487	0.0321845	0.0284186
GOTERM_BP_DIRECT	GO:0000122~negative regulation of transcription from RNA polymerase II promoter	6	28.5714	0.00259815	AR, STAT3, ESR1, TNF, TP53, VEGFA	21	969	19308	5.69306	0.929048	0.0322233	0.0284529
BIOCARTA	h_stat3Pathway:Stat3 Signaling Pathway	3	14.2857	0.0027877	STAT3, MAPK1, JAK2	18	8	1623	33.8125	0.3235	0.0205409	0.0149655
GOTERM_BP_DIRECT	GO:0032729~positive regulation of interferon-gamma production	3	14.2857	0.00299407	JAK2, HRAS, TNF	21	79	19308	34.915	0.952619	0.0366864	0.0323937
KEGG_PATHWAY	hsa04152:AMPK signaling pathway	4	19.0476	0.00301152	PIK3CA, PDPK1, AKT1, IGF1R	21	121	8164	12.8516	0.444636	0.00638311	0.00301152
GOTERM_CC_DIRECT	GO:0005788~endoplasmic reticulum lumen	4	19.0476	0.00308373	IL6, ALB, MAPK1, PTGS2	21	306	20562	12.7993	0.294607	0.058077	0.0544793
GOTERM_BP_DIRECT	GO:2000635~negative regulation of primary miRNA processing	2	9.52381	0.00310446	IL6, STAT3	21	3	19308	612.952	0.957665	0.037144	0.0327977
GOTERM_BP_DIRECT	GO:0070141~response to UV-A	2	9.52381	0.00310446	AKT1, EGFR	21	3	19308	612.952	0.957665	0.037144	0.0327977
GOTERM_MF_DIRECT	GO:0005515~protein binding	20	95.2381	0.00318301	NOS3, PDPK1, STAT3, CYP3A4, PTGS2, ESR1, TNF, EGFR, IGF1R, VEGFA, AR, IL6, PIK3CA, ERBB2, ALB, AKT1, MAPK1, JAK2, HRAS, TP53	21	12554	18869	1.43145	0.454327	0.0335984	0.0288239
KEGG_PATHWAY	hsa04611:Platelet activation	4	19.0476	0.00322793	PIK3CA, NOS3, MAPK1, AKT1	21	124	8164	12.5407	0.467655	0.00676824	0.00322793
GOTERM_BP_DIRECT	GO:0045727~positive regulation of translation	3	14.2857	0.00337716	IL6, ERBB2, MAPK1	21	84	19308	32.8367	0.967948	0.0399369	0.0352639
KEGG_PATHWAY	hsa04650:Natural killer cell mediated cytotoxicity	4	19.0476	0.00337741	PIK3CA, MAPK1, HRAS, TNF	21	126	8164	12.3416	0.482998	0.00700632	0.00337741
KEGG_PATHWAY	hsa04380:Osteoclast differentiation	4	19.0476	0.00353109	PIK3CA, MAPK1, AKT1, TNF	21	128	8164	12.1488	0.498314	0.00724803	0.00353109
BIOCARTA	h_vegfPathway:VEGF, Hypoxia, and Angiogenesis	4	19.0476	0.0035819	PIK3CA, NOS3, HRAS, VEGFA	18	31	1623	11.6344	0.394903	0.0250733	0.0182677
KEGG_PATHWAY	hsa04960:Aldosterone-regulated sodium reabsorption	3	14.2857	0.00360725	PIK3CA, PDPK1, MAPK1	21	37	8164	31.5212	0.505736	0.00725169	0.00360725
KEGG_PATHWAY	hsa05216:Thyroid cancer	3	14.2857	0.00360725	MAPK1, HRAS, TP53	21	37	8164	31.5212	0.505736	0.00725169	0.00360725
GOTERM_BP_DIRECT	GO:0007166~cell surface receptor signaling pathway	4	19.0476	0.00364565	ERBB2, MAPK1, HRAS, EGFR	21	305	19308	12.0581	0.97563	0.0426164	0.0376299
UP_KW_LIGAND	KW-0349~Heme	4	19.0476	0.00387668	NOS3, CYP3A4, PTGS2, CYP19A1	17	140	6833	11.484	0.0602556	0.0620268	0.0503968
GOTERM_CC_DIRECT	GO:0005634~nucleus	13	61.9048	0.00388399	NOS3, PDPK1, STAT3, ESR1, EGFR, IGF1R, AR, ERBB2, ALB, AKT1, MAPK1, JAK2, TP53	21	5984	20562	2.12715	0.3558	0.0626987	0.0588147
GOTERM_BP_DIRECT	GO:0030324~lung development	3	14.2857	0.00394998	NOS3, EGFR, VEGFA	21	91	19308	30.3108	0.982138	0.0456492	0.0403077
GOTERM_BP_DIRECT	GO:0030307~positive regulation of cell growth	3	14.2857	0.00403526	ERBB2, AKT1, EGFR	21	92	19308	29.9814	0.983628	0.0461107	0.0407153
GOTERM_BP_DIRECT	GO:0060571~morphogenesis of an epithelial fold	2	9.52381	0.00413725	AR, EGFR	21	4	19308	459.714	0.985247	0.0467509	0.0412805
INTERPRO	IPR016245:Tyrosine protein kinase, EGF/ERB/XmrK receptor	2	9.52381	0.00415962	ERBB2, EGFR	21	4	19204	457.238	0.321351	0.0386845	0.0357727
UP_KW_CELLULAR_COMPONENT	KW-0472~Membrane	16	76.1905	0.00425706	NOS3, PDPK1, CYP3A4, PTGS2, ESR1, CYP19A1, TNF, EGFR, IGF1R, AR, ERBB2, AKT1, MAPK1, JAK2, HRAS, TP53	20	8221	17615	1.71415	0.0499054	0.0437748	0.0255353
GOTERM_MF_DIRECT	GO:0051117~ATPase binding	3	14.2857	0.00430974	AR, ESR1, EGFR	21	93	18869	28.9846	0.559841	0.0430974	0.036973
KEGG_PATHWAY	hsa04371:Apelin signaling pathway	4	19.0476	0.00445328	NOS3, MAPK1, AKT1, HRAS	21	139	8164	11.1874	0.581186	0.00886112	0.00445328
UP_KW_MOLECULAR_FUNCTION	KW-0010~Activator	6	28.5714	0.0045235	AR, PDPK1, ERBB2, STAT3, ESR1, TP53	20	706	11693	4.9687	0.0949298	0.0331723	0.0286488
UP_KW_DISEASE	KW-0656~Proto-oncogene	5	23.8095	0.0047724	PIK3CA, AKT1, JAK2, HRAS, EGFR	15	232	4447	6.38937	0.046712	0.047724	0.047724
UP_SEQ_FEATURE	DOMAIN:GF_recep_IV	2	9.52381	0.00485507	ERBB2, EGFR	21	5	20559	391.6	0.8003	0.200878	0.199665
UP_KW_PTM	KW-0449~Lipoprotein	6	28.5714	0.00489444	AR, NOS3, HRAS, ESR1, TNF, EGFR	19	920	14106	4.84188	0.0663844	0.0244722	0.0130518
GOTERM_BP_DIRECT	GO:0006606~protein import into nucleus	3	14.2857	0.00502945	STAT3, AKT1, TP53	21	103	19308	26.7795	0.994071	0.0555972	0.0490918
GOTERM_BP_DIRECT	GO:0032755~positive regulation of interleukin-6 production	3	14.2857	0.00502945	IL6, STAT3, TNF	21	103	19308	26.7795	0.994071	0.0555972	0.0490918
GOTERM_BP_DIRECT	GO:0043243~positive regulation of protein complex disassembly	2	9.52381	0.00516902	TNF, IGF1R	21	5	19308	367.771	0.994859	0.0559244	0.0493806
GOTERM_BP_DIRECT	GO:0031622~positive regulation of fever generation	2	9.52381	0.00516902	PTGS2, TNF	21	5	19308	367.771	0.994859	0.0559244	0.0493806
GOTERM_BP_DIRECT	GO:0050727~regulation of inflammatory response	3	14.2857	0.00531828	JAK2, PTGS2, ESR1	21	106	19308	26.0216	0.995587	0.0569336	0.0502717
BIOCARTA	h_metPathway:Signaling of Hepatocyte Growth Factor Receptor	4	19.0476	0.00550738	PIK3CA, STAT3, MAPK1, HRAS	18	36	1623	10.0185	0.53845	0.0367159	0.0267501
GOTERM_BP_DIRECT	GO:0032760~positive regulation of tumor necrosis factor production	3	14.2857	0.005515	IL6, STAT3, JAK2	21	108	19308	25.5397	0.996391	0.0584246	0.0515883
KEGG_PATHWAY	hsa04930:Type II diabetes mellitus	3	14.2857	0.00553239	PIK3CA, MAPK1, TNF	21	46	8164	25.354	0.661019	0.0108971	0.00553239
GOTERM_BP_DIRECT	GO:0050729~positive regulation of inflammatory response	3	14.2857	0.00571504	JAK2, TNF, EGFR	21	110	19308	25.0753	0.997059	0.0599196	0.0529083
KEGG_PATHWAY	hsa05168:Herpes simplex virus 1 infection	6	28.5714	0.00581781	IL6, PIK3CA, AKT1, JAK2, TNF, TP53	21	495	8164	4.71227	0.679472	0.0113447	0.00581781
GOTERM_BP_DIRECT	GO:0050852~T cell receptor signaling pathway	3	14.2857	0.00591839	PIK3CA, MAPK1, HRAS	21	112	19308	24.6276	0.997611	0.0614184	0.0542318
KEGG_PATHWAY	hsa04932:Non-alcoholic fatty liver disease	4	19.0476	0.00603619	IL6, PIK3CA, AKT1, TNF	21	155	8164	10.0326	0.692913	0.011654	0.00603619
GOTERM_BP_DIRECT	GO:0061419~positive regulation of transcription from RNA polymerase II promoter in response to hypoxia	2	9.52381	0.00619977	TP53, VEGFA	21	6	19308	306.476	0.998209	0.0636885	0.0562363
BIOCARTA	h_biopeptidesPathway:Bioactive Peptide Induced Signaling Pathway	4	19.0476	0.00642285	STAT3, MAPK1, JAK2, HRAS	18	38	1623	9.49123	0.594283	0.0408727	0.0297787
GOTERM_BP_DIRECT	GO:0006357~regulation of transcription from RNA polymerase II promoter	7	33.3333	0.00648371	AR, STAT3, HRAS, ESR1, TNF, TP53, VEGFA	21	1723	19308	3.73535	0.99866	0.0659393	0.0582237
KEGG_PATHWAY	hsa04913:Ovarian steroidogenesis	3	14.2857	0.00676553	PTGS2, CYP19A1, IGF1R	21	51	8164	22.8683	0.733867	0.0129341	0.00676553
GOTERM_BP_DIRECT	GO:0006979~response to oxidative stress	3	14.2857	0.00687401	AKT1, PTGS2, TP53	21	121	19308	22.7957	0.999102	0.0692165	0.0611174
BIOCARTA	h_il2rbPathway:IL-2 Receptor Beta Chain in T cell Activation	4	19.0476	0.00691294	PIK3CA, MAPK1, AKT1, HRAS	18	39	1623	9.24786	0.621361	0.0420787	0.0306574
GOTERM_CC_DIRECT	GO:0005829~cytosol	12	57.1429	0.00697484	AR, PIK3CA, PDPK1, NOS3, ERBB2, STAT3, MAPK1, AKT1, JAK2, HRAS, ESR1, TP53	21	5510	20562	2.13243	0.546572	0.0966283	0.0906425
GOTERM_BP_DIRECT	GO:0010573~vascular endothelial growth factor production	2	9.52381	0.00722951	IL6, TNF	21	7	19308	262.694	0.999376	0.0693623	0.0612462
GOTERM_BP_DIRECT	GO:0007167~enzyme linked receptor protein signaling pathway	2	9.52381	0.00722951	ERBB2, JAK2	21	7	19308	262.694	0.999376	0.0693623	0.0612462
GOTERM_BP_DIRECT	GO:0009750~response to fructose	2	9.52381	0.00722951	PTGS2, TNF	21	7	19308	262.694	0.999376	0.0693623	0.0612462
GOTERM_BP_DIRECT	GO:1903721~positive regulation of I-kappaB phosphorylation	2	9.52381	0.00722951	AKT1, TNF	21	7	19308	262.694	0.999376	0.0693623	0.0612462
GOTERM_BP_DIRECT	GO:0072540~T-helper 17 cell lineage commitment	2	9.52381	0.00722951	IL6, STAT3	21	7	19308	262.694	0.999376	0.0693623	0.0612462
UP_KW_CELLULAR_COMPONENT	KW-0492~Microsome	3	14.2857	0.00729579	CYP3A4, PTGS2, CYP19A1	20	120	17615	22.0188	0.0841205	0.0437748	0.0255353
BIOCARTA	h_il10Pathway:IL-10 Anti-inflammatory Signaling Pathway	3	14.2857	0.00752973	IL6, STAT3, TNF	18	13	1623	20.8077	0.652903	0.0439234	0.0320014
GOTERM_CC_DIRECT	GO:0005925~focal adhesion	4	19.0476	0.00769606	PDPK1, MAPK1, JAK2, EGFR	21	425	20562	9.21546	0.582311	0.0966283	0.0906425
GOTERM_MF_DIRECT	GO:0004674~protein serine/threonine kinase activity	4	19.0476	0.00780081	PIK3CA, PDPK1, MAPK1, AKT1	21	392	18869	9.16861	0.774168	0.0741077	0.0635766
GOTERM_BP_DIRECT	GO:0016310~phosphorylation	3	14.2857	0.00789511	PIK3CA, STAT3, AKT1	21	130	19308	21.2176	0.999684	0.0750405	0.0662599
GOTERM_BP_DIRECT	GO:0007169~transmembrane receptor protein tyrosine kinase signaling pathway	3	14.2857	0.00824983	ERBB2, EGFR, IGF1R	21	133	19308	20.739	0.999781	0.0763511	0.0674172
GOTERM_BP_DIRECT	GO:0038134~ERBB2-EGFR signaling pathway	2	9.52381	0.00825823	ERBB2, EGFR	21	8	19308	229.857	0.999783	0.0763511	0.0674172
GOTERM_BP_DIRECT	GO:0060736~prostate gland growth	2	9.52381	0.00825823	AR, CYP19A1	21	8	19308	229.857	0.999783	0.0763511	0.0674172
GOTERM_BP_DIRECT	GO:0045471~response to ethanol	3	14.2857	0.00861165	STAT3, TNF, IGF1R	21	136	19308	20.2815	0.999849	0.0789013	0.069669
KEGG_PATHWAY	hsa04923:Regulation of lipolysis in adipocytes	3	14.2857	0.00868188	PIK3CA, AKT1, PTGS2	21	58	8164	20.1084	0.817382	0.0164366	0.00868188
BIOCARTA	h_trkaPathway:Trka Receptor Signaling Pathway	3	14.2857	0.00873069	PIK3CA, AKT1, HRAS	18	14	1623	19.3214	0.707024	0.0488919	0.0356212
INTERPRO	IPR009030:Insulin-like growth factor binding protein, N-terminal	3	14.2857	0.0090739	ERBB2, EGFR, IGF1R	21	139	19204	19.7369	0.571611	0.0767157	0.0709414
KEGG_PATHWAY	hsa04730:Long-term depression	3	14.2857	0.00926921	MAPK1, HRAS, IGF1R	21	60	8164	19.4381	0.837313	0.0173798	0.00926921
GOTERM_BP_DIRECT	GO:0034405~response to fluid shear stress	2	9.52381	0.00928594	NOS3, AKT1	21	9	19308	204.317	0.999924	0.0843197	0.0744534
KEGG_PATHWAY	hsa04360:Axon guidance	4	19.0476	0.00939602	PIK3CA, PDPK1, MAPK1, HRAS	21	182	8164	8.54422	0.841323	0.0174498	0.00939602
GOTERM_BP_DIRECT	GO:0018108~peptidyl-tyrosine phosphorylation	3	14.2857	0.00948327	ERBB2, JAK2, EGFR	21	143	19308	19.2887	0.999938	0.0853495	0.0753627
BBID	106.Glycogen_synthase-synthesis	3	14.2857	0.00980884	PDPK1, MAPK1, AKT1	9	8	388	16.1667	0.376962	0.36279	0.36279
GOTERM_BP_DIRECT	GO:0060397~JAK-STAT cascade involved in growth hormone signaling pathway	2	9.52381	0.0103126	STAT3, JAK2	21	10	19308	183.886	0.999974	0.0896407	0.0791517
GOTERM_BP_DIRECT	GO:0010888~negative regulation of lipid storage	2	9.52381	0.0103126	IL6, TNF	21	10	19308	183.886	0.999974	0.0896407	0.0791517
GOTERM_BP_DIRECT	GO:0010863~positive regulation of phospholipase C activity	2	9.52381	0.0103126	HRAS, ESR1	21	10	19308	183.886	0.999974	0.0896407	0.0791517
GOTERM_BP_DIRECT	GO:0045899~positive regulation of RNA polymerase II transcriptional preinitiation complex assembly	2	9.52381	0.0103126	ESR1, TP53	21	10	19308	183.886	0.999974	0.0896407	0.0791517
KEGG_PATHWAY	hsa05321:Inflammatory bowel disease	3	14.2857	0.0108133	IL6, STAT3, TNF	21	65	8164	17.9429	0.879977	0.0198923	0.0108133
GOTERM_MF_DIRECT	GO:0003677~DNA binding	6	28.5714	0.0111051	AR, ALB, STAT3, MAPK1, ESR1, TP53	21	1334	18869	4.04134	0.880182	0.100475	0.0861969
UP_KW_BIOLOGICAL_PROCESS	KW-0945~Host-virus interaction	5	23.8095	0.0111171	STAT3, MAPK1, TP53, EGFR, IGF1R	17	642	11223	5.14156	0.292884	0.34463	0.34463
GOTERM_BP_DIRECT	GO:0009651~response to salt stress	2	9.52381	0.0113383	TNF, TP53	21	11	19308	167.169	0.999991	0.0953094	0.0841572
GOTERM_BP_DIRECT	GO:0030518~intracellular steroid hormone receptor signaling pathway	2	9.52381	0.0113383	AR, ESR1	21	11	19308	167.169	0.999991	0.0953094	0.0841572
GOTERM_BP_DIRECT	GO:0099527~postsynapse to nucleus signaling pathway	2	9.52381	0.0113383	STAT3, JAK2	21	11	19308	167.169	0.999991	0.0953094	0.0841572
GOTERM_BP_DIRECT	GO:0032496~response to lipopolysaccharide	3	14.2857	0.0113397	NOS3, JAK2, PTGS2	21	157	19308	17.5687	0.999991	0.0953094	0.0841572
GOTERM_BP_DIRECT	GO:0051092~positive regulation of NF-kappaB transcription factor activity	3	14.2857	0.0117568	AR, STAT3, TNF	21	160	19308	17.2393	0.999994	0.0980053	0.0865376
BIOCARTA	h_keratinocytePathway:Keratinocyte Differentiation	4	19.0476	0.0123384	MAPK1, HRAS, TNF, EGFR	18	48	1623	7.51389	0.82415	0.0640454	0.0466617
GOTERM_BP_DIRECT	GO:0043276~anoikis	2	9.52381	0.012363	PIK3CA, AKT1	21	12	19308	153.238	0.999997	0.0990014	0.0874172
GOTERM_BP_DIRECT	GO:0060333~interferon-gamma-mediated signaling pathway	2	9.52381	0.012363	JAK2, TP53	21	12	19308	153.238	0.999997	0.0990014	0.0874172
GOTERM_BP_DIRECT	GO:0097011~cellular response to granulocyte macrophage colony-stimulating factor stimulus	2	9.52381	0.012363	MAPK1, AKT1	21	12	19308	153.238	0.999997	0.0990014	0.0874172
GOTERM_BP_DIRECT	GO:0071394~cellular response to testosterone stimulus	2	9.52381	0.012363	AR, IGF1R	21	12	19308	153.238	0.999997	0.0990014	0.0874172
GOTERM_BP_DIRECT	GO:1901731~positive regulation of platelet aggregation	2	9.52381	0.012363	IL6, JAK2	21	12	19308	153.238	0.999997	0.0990014	0.0874172
GOTERM_MF_DIRECT	GO:0003682~chromatin binding	4	19.0476	0.012627	AR, ESR1, TP53, EGFR	21	468	18869	7.67969	0.910579	0.108557	0.0931309
BIOCARTA	h_hcmvPathway:Human Cytomegalovirus and Map Kinase Pathways	3	14.2857	0.0128091	PIK3CA, MAPK1, AKT1	18	17	1623	15.9118	0.835502	0.0640454	0.0466617
BIOCARTA	h_cdmacPathway:Cadmium induces DNA synthesis and proliferation in macrophages	3	14.2857	0.0128091	MAPK1, HRAS, TNF	18	17	1623	15.9118	0.835502	0.0640454	0.0466617
GOTERM_MF_DIRECT	GO:0001228~transcriptional activator activity, RNA polymerase II transcription regulatory region sequence-specific binding	4	19.0476	0.0131412	AR, STAT3, ESR1, TP53	21	475	18869	7.56652	0.919005	0.108557	0.0931309
GOTERM_BP_DIRECT	GO:0060396~growth hormone receptor signaling pathway	2	9.52381	0.0133867	STAT3, JAK2	21	13	19308	141.451	0.999999	0.106361	0.0939159
BIOCARTA	h_spryPathway:Sprouty regulation of tyrosine kinase signals	3	14.2857	0.0143218	MAPK1, HRAS, EGFR	18	18	1623	15.0278	0.867284	0.0668349	0.048694
BIOCARTA	h_pmlPathway:Regulation of transcriptional activity by PML	3	14.2857	0.0143218	HRAS, TNF, TP53	18	18	1623	15.0278	0.867284	0.0668349	0.048694
GOTERM_BP_DIRECT	GO:0051926~negative regulation of calcium ion transport	2	9.52381	0.0144093	NOS3, PTGS2	21	14	19308	131.347	1	0.112725	0.0995353
GOTERM_BP_DIRECT	GO:1904996~positive regulation of leukocyte adhesion to vascular endothelial cell	2	9.52381	0.0144093	IL6, TNF	21	14	19308	131.347	1	0.112725	0.0995353
KEGG_PATHWAY	hsa05133:Pertussis	3	14.2857	0.0145799	IL6, MAPK1, TNF	21	76	8164	15.3459	0.942961	0.0265709	0.0145799
GOTERM_BP_DIRECT	GO:0018105~peptidyl-serine phosphorylation	3	14.2857	0.0148625	PDPK1, MAPK1, AKT1	21	181	19308	15.2391	1	0.115383	0.101882
UP_KW_PTM	KW-0325~Glycoprotein	12	57.1429	0.0151064	IL6, ERBB2, ALB, AKT1, PTGS2, HRAS, ESR1, TNF, TP53, EGFR, IGF1R, VEGFA	19	4731	14106	1.88312	0.191927	0.056649	0.0302128
KEGG_PATHWAY	hsa04810:Regulation of actin cytoskeleton	4	19.0476	0.0153077	PIK3CA, MAPK1, HRAS, EGFR	21	218	8164	7.13325	0.950614	0.0276389	0.0153077
GOTERM_BP_DIRECT	GO:0016242~negative regulation of macroautophagy	2	9.52381	0.015431	PIK3CA, AKT1	21	15	19308	122.59	1	0.118889	0.104978
BBID	105.Signaling_glucose_uptake	3	14.2857	0.0154379	PDPK1, MAPK1, AKT1	9	10	388	12.9333	0.526119	0.36279	0.36279
PIR_SUPERFAMILY	PIRSF000619:tyrosine-protein kinase, EGF receptor type	2	9.52381	0.0157036	ERBB2, EGFR	8	4	1774	110.875	0.118936	0.125629	0.125629
BIOCARTA	h_gcrpathway:Corticosteroids and cardioprotection	3	14.2857	0.0159085	PIK3CA, NOS3, AKT1	18	19	1623	14.2368	0.894082	0.0695995	0.0507082
BIOCARTA	h_tidPathway:Chaperones modulate interferon Signaling Pathway	3	14.2857	0.0159085	JAK2, TNF, TP53	18	19	1623	14.2368	0.894082	0.0695995	0.0507082
UP_SEQ_FEATURE	DOMAIN:PK_Tyr_Ser-Thr	2	9.52381	0.016416	ERBB2, EGFR	21	17	20559	115.176	0.995826	0.603745	0.600097
GOTERM_BP_DIRECT	GO:0038084~vascular endothelial growth factor signaling pathway	2	9.52381	0.0164516	PIK3CA, VEGFA	21	16	19308	114.929	1	0.125799	0.11108
GOTERM_BP_DIRECT	GO:0071222~cellular response to lipopolysaccharide	3	14.2857	0.0167796	IL6, JAK2, TNF	21	193	19308	14.2916	1	0.12735	0.112448
GOTERM_MF_DIRECT	GO:0061629~RNA polymerase II sequence-specific DNA binding transcription factor binding	3	14.2857	0.0170117	AR, STAT3, TP53	21	190	18869	14.1872	0.961613	0.131866	0.113127
BIOCARTA	h_nfatPathway:NFAT and Hypertrophy of the heart (Transcription in the broken heart)	4	19.0476	0.0170164	PIK3CA, MAPK1, AKT1, HRAS	18	54	1623	6.67901	0.909536	0.0721908	0.0525962
GOTERM_CC_DIRECT	GO:0005789~endoplasmic reticulum membrane	5	23.8095	0.0172258	CYP3A4, PTGS2, HRAS, CYP19A1, EGFR	21	1054	20562	4.64489	0.859631	0.17505	0.164206
GOTERM_MF_DIRECT	GO:0005125~cytokine activity	3	14.2857	0.0173508	IL6, TNF, VEGFA	21	192	18869	14.0394	0.964048	0.131866	0.113127
GOTERM_CC_DIRECT	GO:0044214~spanning component of plasma membrane	2	9.52381	0.0173711	ERBB2, EGFR	21	18	20562	108.794	0.861957	0.17505	0.164206
GOTERM_BP_DIRECT	GO:0046328~regulation of JNK cascade	2	9.52381	0.0174713	EGFR, IGF1R	21	17	19308	108.168	1	0.129696	0.11452
GOTERM_BP_DIRECT	GO:0060065~uterus development	2	9.52381	0.0174713	ESR1, CYP19A1	21	17	19308	108.168	1	0.129696	0.11452
GOTERM_BP_DIRECT	GO:0048143~astrocyte activation	2	9.52381	0.0174713	TNF, EGFR	21	17	19308	108.168	1	0.129696	0.11452
UP_KW_CELLULAR_COMPONENT	KW-0539~Nucleus	12	57.1429	0.0177276	AR, PDPK1, ERBB2, STAT3, MAPK1, AKT1, JAK2, PTGS2, HRAS, ESR1, TP53, EGFR	20	5645	17615	1.87228	0.193168	0.0709103	0.0413644
OMIM_DISEASE	114550~Hepatocellular carcinoma, somatic	2	9.52381	0.0184122	PIK3CA, TP53	19	6	5823	102.158	0.782134	0.503268	0.503268
GOTERM_CC_DIRECT	GO:0043235~receptor complex	3	14.2857	0.0185894	ERBB2, EGFR, IGF1R	21	217	20562	13.5365	0.880012	0.17505	0.164206
KEGG_PATHWAY	hsa04540:Gap junction	3	14.2857	0.019243	MAPK1, HRAS, EGFR	21	88	8164	13.2532	0.977381	0.0344256	0.019243
BIOCARTA	h_igf1Pathway:IGF-1 Signaling Pathway	3	14.2857	0.0192978	PIK3CA, HRAS, IGF1R	18	21	1623	12.881	0.934657	0.0794615	0.0578934
GOTERM_BP_DIRECT	GO:0008209~androgen metabolic process	2	9.52381	0.0195076	CYP3A4, ESR1	21	19	19308	96.782	1	0.141709	0.125127
GOTERM_BP_DIRECT	GO:2000573~positive regulation of DNA biosynthetic process	2	9.52381	0.0195076	TNF, VEGFA	21	19	19308	96.782	1	0.141709	0.125127
GOTERM_BP_DIRECT	GO:0071391~cellular response to estrogen stimulus	2	9.52381	0.0195076	AR, ESR1	21	19	19308	96.782	1	0.141709	0.125127
GOTERM_MF_DIRECT	GO:0005516~calmodulin binding	3	14.2857	0.0196248	NOS3, AKT1, EGFR	21	205	18869	13.1491	0.976851	0.136845	0.117399
KEGG_PATHWAY	hsa04020:Calcium signaling pathway	4	19.0476	0.0197622	NOS3, ERBB2, EGFR, VEGFA	21	240	8164	6.47937	0.9796	0.035033	0.0197622
GOTERM_MF_DIRECT	GO:0003700~transcription factor activity, sequence-specific DNA binding	4	19.0476	0.0199743	AR, STAT3, ESR1, TP53	21	556	18869	6.4642	0.978367	0.136845	0.117399
GOTERM_MF_DIRECT	GO:0008022~protein C-terminus binding	3	14.2857	0.0201666	ERBB2, JAK2, HRAS	21	208	18869	12.9595	0.979159	0.136845	0.117399
GOTERM_BP_DIRECT	GO:0060716~labyrinthine layer blood vessel development	2	9.52381	0.0205242	MAPK1, AKT1	21	20	19308	91.9429	1	0.146994	0.129794
GOTERM_BP_DIRECT	GO:2000010~positive regulation of protein localization to cell surface	2	9.52381	0.0205242	AKT1, TNF	21	20	19308	91.9429	1	0.146994	0.129794
GOTERM_BP_DIRECT	GO:0007275~multicellular organism development	3	14.2857	0.0209127	ERBB2, EGFR, IGF1R	21	217	19308	12.711	1	0.148729	0.131326
GOTERM_CC_DIRECT	GO:0005667~transcription factor complex	3	14.2857	0.0210708	STAT3, ESR1, TP53	21	232	20562	12.6613	0.909864	0.180835	0.169633
BIOCARTA	h_aktPathway:AKT Signaling Pathway	3	14.2857	0.0210974	PIK3CA, PDPK1, AKT1	18	22	1623	12.2955	0.949473	0.0843898	0.061484
KEGG_PATHWAY	hsa05323:Rheumatoid arthritis	3	14.2857	0.0213489	IL6, TNF, VEGFA	21	93	8164	12.5407	0.985126	0.0371699	0.0213489
KEGG_PATHWAY	hsa04912:GnRH signaling pathway	3	14.2857	0.0213489	MAPK1, HRAS, EGFR	21	93	8164	12.5407	0.985126	0.0371699	0.0213489
GOTERM_BP_DIRECT	GO:0002042~cell migration involved in sprouting angiogenesis	2	9.52381	0.0215398	AKT1, VEGFA	21	21	19308	87.5646	1	0.152125	0.134325
UP_KW_DISEASE	KW-9991~Pseudohermaphroditism	2	9.52381	0.0218449	AR, CYP19A1	15	7	4447	84.7048	0.198179	0.0728163	0.0728163
UP_KW_DISEASE	KW-0657~Pseudohermaphroditism	2	9.52381	0.0218449	AR, CYP19A1	15	7	4447	84.7048	0.198179	0.0728163	0.0728163
GOTERM_CC_DIRECT	GO:0005794~Golgi apparatus	5	23.8095	0.0224043	NOS3, ALB, MAPK1, HRAS, ESR1	21	1141	20562	4.29072	0.922732	0.180835	0.169633
GOTERM_BP_DIRECT	GO:0030520~intracellular estrogen receptor signaling pathway	2	9.52381	0.0225545	AR, ESR1	21	22	19308	83.5844	1	0.15604	0.137782
GOTERM_BP_DIRECT	GO:0038083~peptidyl-tyrosine autophosphorylation	2	9.52381	0.0225545	EGFR, IGF1R	21	22	19308	83.5844	1	0.15604	0.137782
GOTERM_BP_DIRECT	GO:0006809~nitric oxide biosynthetic process	2	9.52381	0.0225545	NOS3, AKT1	21	22	19308	83.5844	1	0.15604	0.137782
BIOCARTA	h_rasPathway:Ras Signaling Pathway	3	14.2857	0.0229651	PIK3CA, AKT1, HRAS	18	23	1623	11.7609	0.961327	0.0893089	0.0650679
KEGG_PATHWAY	hsa04666:Fc gamma R-mediated phagocytosis	3	14.2857	0.0231001	PIK3CA, MAPK1, AKT1	21	97	8164	12.0236	0.98951	0.039863	0.0231001
GOTERM_MF_DIRECT	GO:0043548~phosphatidylinositol 3-kinase binding	2	9.52381	0.0241104	JAK2, IGF1R	21	23	18869	78.1325	0.990314	0.157964	0.135517
GOTERM_BP_DIRECT	GO:0050768~negative regulation of neurogenesis	2	9.52381	0.0245807	IL6, TNF	21	24	19308	76.619	1	0.167776	0.148144
GOTERM_BP_DIRECT	GO:0045861~negative regulation of proteolysis	2	9.52381	0.0245807	AKT1, TP53	21	24	19308	76.619	1	0.167776	0.148144
GOTERM_CC_DIRECT	GO:0045121~membrane raft	3	14.2857	0.0245827	JAK2, TNF, EGFR	21	252	20562	11.6565	0.939949	0.18519	0.173718
UP_KW_MOLECULAR_FUNCTION	KW-0723~Serine/threonine-protein kinase	4	19.0476	0.024636	PIK3CA, PDPK1, MAPK1, AKT1	20	394	11693	5.93553	0.422345	0.135498	0.117021
BIOCARTA	h_cxcr4Pathway:CXCR4 Signaling Pathway	3	14.2857	0.0248994	PIK3CA, MAPK1, HRAS	18	24	1623	11.2708	0.970697	0.0917347	0.0668353
BIOCARTA	h_ecmPathway:Erk and PI-3 Kinase Are Necessary for Collagen Binding in Corneal Epithelia	3	14.2857	0.0248994	PIK3CA, MAPK1, HRAS	18	24	1623	11.2708	0.970697	0.0917347	0.0668353
GOTERM_MF_DIRECT	GO:0005158~insulin receptor binding	2	9.52381	0.025146	PDPK1, IGF1R	21	24	18869	74.877	0.992084	0.159258	0.136627
KEGG_PATHWAY	hsa05146:Amoebiasis	3	14.2857	0.0253705	IL6, PIK3CA, TNF	21	102	8164	11.4342	0.993336	0.0433968	0.0253705
GOTERM_BP_DIRECT	GO:0040014~regulation of multicellular organism growth	2	9.52381	0.0255924	PIK3CA, STAT3	21	25	19308	73.5543	1	0.173516	0.153213
GOTERM_BP_DIRECT	GO:0006366~transcription from RNA polymerase II promoter	3	14.2857	0.0258204	AR, JAK2, ESR1	21	243	19308	11.351	1	0.173903	0.153555
KEGG_PATHWAY	hsa05022:Pathways of neurodegeneration - multiple diseases	5	23.8095	0.0262319	IL6, MAPK1, PTGS2, HRAS, TNF	21	476	8164	4.08363	0.994392	0.0444802	0.0262319
GOTERM_BP_DIRECT	GO:0032740~positive regulation of interleukin-17 production	2	9.52381	0.026603	IL6, JAK2	21	26	19308	70.7253	1	0.177995	0.157168
GOTERM_MF_DIRECT	GO:0016712~oxidoreductase activity, acting on paired donors, with incorporation or reduction of molecular oxygen, reduced flavin or flavoprotein as one donor, and incorporation of one atom of oxygen	2	9.52381	0.0272142	CYP3A4, CYP19A1	21	26	18869	69.1172	0.994712	0.166797	0.143094
GOTERM_CC_DIRECT	GO:0014069~postsynaptic density	3	14.2857	0.0273643	PDPK1, STAT3, MAPK1	21	267	20562	11.0016	0.956511	0.19326	0.181288
OMIM_DISEASE	613659~Gastric cancer, somatic	2	9.52381	0.0274978	PIK3CA, ERBB2	19	9	5823	68.1053	0.898369	0.563706	0.563706
GOTERM_BP_DIRECT	GO:1905564~positive regulation of vascular endothelial cell proliferation	2	9.52381	0.0276126	PDPK1, STAT3	21	27	19308	68.1058	1	0.183543	0.162066
KEGG_PATHWAY	hsa05020:Prion disease	4	19.0476	0.0276713	IL6, PIK3CA, MAPK1, TNF	21	273	8164	5.69615	0.995797	0.0465164	0.0276713
BIOCARTA	h_mtorPathway:mTOR Signaling Pathway	3	14.2857	0.0289621	PIK3CA, PDPK1, AKT1	18	26	1623	10.4038	0.983667	0.103966	0.075747
GOTERM_BP_DIRECT	GO:1903672~positive regulation of sprouting angiogenesis	2	9.52381	0.029629	PDPK1, VEGFA	21	29	19308	63.4089	1	0.193158	0.170556
GOTERM_BP_DIRECT	GO:0046697~decidualization	2	9.52381	0.029629	MAPK1, PTGS2	21	29	19308	63.4089	1	0.193158	0.170556
GOTERM_BP_DIRECT	GO:0070372~regulation of ERK1 and ERK2 cascade	2	9.52381	0.029629	ERBB2, EGFR	21	29	19308	63.4089	1	0.193158	0.170556
BBID	107.mRNA_translation-protein_synthesis	3	14.2857	0.0299377	PDPK1, MAPK1, AKT1	9	14	388	9.2381	0.767521	0.453688	0.453688
GOTERM_MF_DIRECT	GO:0070330~aromatase activity	2	9.52381	0.0303086	CYP3A4, CYP19A1	21	29	18869	61.9672	0.997113	0.179957	0.154384
GOTERM_BP_DIRECT	GO:0010575~positive regulation of vascular endothelial growth factor production	2	9.52381	0.0306356	IL6, PTGS2	21	30	19308	61.2952	1	0.195952	0.173024
GOTERM_BP_DIRECT	GO:0007498~mesoderm development	2	9.52381	0.0306356	JAK2, VEGFA	21	30	19308	61.2952	1	0.195952	0.173024
GOTERM_BP_DIRECT	GO:0001774~microglial cell activation	2	9.52381	0.0306356	JAK2, TNF	21	30	19308	61.2952	1	0.195952	0.173024
BIOCARTA	h_edg1Pathway:Phospholipids as signalling intermediaries	3	14.2857	0.0310877	PIK3CA, MAPK1, AKT1	18	27	1623	10.0185	0.987982	0.106153	0.07734
BIOCARTA	H_gsk3Pathway:Inactivation of Gsk3 by AKT causes accumulation of b-catenin in Alveolar Macrophages	3	14.2857	0.0310877	PIK3CA, PDPK1, AKT1	18	27	1623	10.0185	0.987982	0.106153	0.07734
GOTERM_BP_DIRECT	GO:0071480~cellular response to gamma radiation	2	9.52381	0.0316413	HRAS, TP53	21	31	19308	59.318	1	0.196769	0.173745
GOTERM_BP_DIRECT	GO:0090314~positive regulation of protein targeting to membrane	2	9.52381	0.0316413	ERBB2, HRAS	21	31	19308	59.318	1	0.196769	0.173745
GOTERM_BP_DIRECT	GO:0051968~positive regulation of synaptic transmission, glutamatergic	2	9.52381	0.0316413	PTGS2, EGFR	21	31	19308	59.318	1	0.196769	0.173745
GOTERM_BP_DIRECT	GO:0035633~maintenance of permeability of blood-brain barrier	2	9.52381	0.0316413	IL6, PTGS2	21	31	19308	59.318	1	0.196769	0.173745
KEGG_PATHWAY	hsa04726:Serotonergic synapse	3	14.2857	0.0316803	MAPK1, PTGS2, HRAS	21	115	8164	10.1416	0.998122	0.0528005	0.0316803
GOTERM_BP_DIRECT	GO:0030154~cell differentiation	4	19.0476	0.0317307	AKT1, JAK2, EGFR, VEGFA	21	680	19308	5.4084	1	0.196769	0.173745
GOTERM_BP_DIRECT	GO:0045740~positive regulation of DNA replication	2	9.52381	0.032646	HRAS, EGFR	21	32	19308	57.4643	1	0.200006	0.176603
GOTERM_BP_DIRECT	GO:0046677~response to antibiotic	2	9.52381	0.032646	JAK2, TP53	21	32	19308	57.4643	1	0.200006	0.176603
GOTERM_BP_DIRECT	GO:0006974~cellular response to DNA damage stimulus	3	14.2857	0.0330915	MAPK1, AKT1, TP53	21	278	19308	9.92189	1	0.201522	0.177941
BIOCARTA	h_pdgfPathway:PDGF Signaling Pathway	3	14.2857	0.0332742	PIK3CA, STAT3, HRAS	18	28	1623	9.66071	0.991241	0.110914	0.0808089
GOTERM_MF_DIRECT	GO:0008395~steroid hydroxylase activity	2	9.52381	0.03442	CYP3A4, CYP19A1	21	33	18869	54.456	0.998712	0.198176	0.170014
UP_KW_LIGAND	KW-0067~ATP-binding	8	38.0952	0.0346436	PIK3CA, PDPK1, ERBB2, MAPK1, AKT1, JAK2, EGFR, IGF1R	17	1440	6833	2.23301	0.431144	0.141192	0.114719
GOTERM_BP_DIRECT	GO:0097193~intrinsic apoptotic signaling pathway	2	9.52381	0.0346523	HRAS, TP53	21	34	19308	54.084	1	0.206024	0.181917
GOTERM_BP_DIRECT	GO:0060612~adipose tissue development	2	9.52381	0.0346523	PIK3CA, HRAS	21	34	19308	54.084	1	0.206024	0.181917
GOTERM_BP_DIRECT	GO:0043542~endothelial cell migration	2	9.52381	0.0346523	PIK3CA, NOS3	21	34	19308	54.084	1	0.206024	0.181917
GOTERM_BP_DIRECT	GO:0035924~cellular response to vascular endothelial growth factor stimulus	2	9.52381	0.0346523	AKT1, VEGFA	21	34	19308	54.084	1	0.206024	0.181917
BIOCARTA	h_hdacPathway:Control of skeletal myogenesis by HDAC & calcium/calmodulin-dependent kinase (CaMK)	3	14.2857	0.0355205	PIK3CA, AKT1, IGF1R	18	29	1623	9.32759	0.993676	0.115648	0.0842579
UP_KW_MOLECULAR_FUNCTION	KW-0808~Transferase	8	38.0952	0.0355647	PIK3CA, PDPK1, ERBB2, MAPK1, AKT1, JAK2, EGFR, IGF1R	20	2045	11693	2.28714	0.549175	0.156485	0.135146
GOTERM_BP_DIRECT	GO:0045930~negative regulation of mitotic cell cycle	2	9.52381	0.0356541	TNF, EGFR	21	35	19308	52.5388	1	0.206024	0.181917
GOTERM_BP_DIRECT	GO:0090050~positive regulation of cell migration involved in sprouting angiogenesis	2	9.52381	0.0356541	PTGS2, VEGFA	21	35	19308	52.5388	1	0.206024	0.181917
GOTERM_BP_DIRECT	GO:0030522~intracellular receptor signaling pathway	2	9.52381	0.0356541	AR, STAT3	21	35	19308	52.5388	1	0.206024	0.181917
GOTERM_BP_DIRECT	GO:0034612~response to tumor necrosis factor	2	9.52381	0.0356541	JAK2, PTGS2	21	35	19308	52.5388	1	0.206024	0.181917
GOTERM_BP_DIRECT	GO:0010667~negative regulation of cardiac muscle cell apoptotic process	2	9.52381	0.0356541	PDPK1, JAK2	21	35	19308	52.5388	1	0.206024	0.181917
GOTERM_CC_DIRECT	GO:0048471~perinuclear region of cytoplasm	4	19.0476	0.0363689	PIK3CA, ERBB2, HRAS, EGFR	21	764	20562	5.1264	0.984797	0.241746	0.226771
GOTERM_BP_DIRECT	GO:0042493~response to drug	3	14.2857	0.0364284	STAT3, PTGS2, TP53	21	293	19308	9.41394	1	0.209309	0.184818
GOTERM_MF_DIRECT	GO:0051721~protein phosphatase 2A binding	2	9.52381	0.0364694	AKT1, TP53	21	35	18869	51.3442	0.99914	0.2038	0.174839
GOTERM_BP_DIRECT	GO:0045765~regulation of angiogenesis	2	9.52381	0.0366548	IL6, ERBB2	21	36	19308	51.0794	1	0.209426	0.184921
GOTERM_BP_DIRECT	GO:0043122~regulation of I-kappaB kinase/NF-kappaB signaling	2	9.52381	0.0376545	PDPK1, TNF	21	37	19308	49.6988	1	0.213937	0.188904
BIOCARTA	h_no1Pathway:Actions of Nitric Oxide in the Heart	3	14.2857	0.0378251	NOS3, AKT1, VEGFA	18	30	1623	9.01667	0.995476	0.120353	0.0876854
GOTERM_MF_DIRECT	GO:0042803~protein homodimerization activity	4	19.0476	0.0383478	STAT3, AKT1, PTGS2, VEGFA	21	716	18869	5.01969	0.999406	0.208174	0.178591
UP_KW_CELLULAR_COMPONENT	KW-1003~Cell membrane	9	42.8571	0.038368	PDPK1, NOS3, ERBB2, AKT1, HRAS, ESR1, TNF, EGFR, IGF1R	20	3854	17615	2.05676	0.374673	0.0951615	0.0555109
GOTERM_BP_DIRECT	GO:2001240~negative regulation of extrinsic apoptotic signaling pathway in absence of ligand	2	9.52381	0.0386533	AKT1, TNF	21	38	19308	48.391	1	0.218391	0.192837
UP_KW_PTM	KW-0488~Methylation	5	23.8095	0.0388707	ALB, HRAS, ESR1, TP53, EGFR	19	1038	14106	3.57621	0.425955	0.116612	0.0621931
KEGG_PATHWAY	hsa04114:Oocyte meiosis	3	14.2857	0.0402069	AR, MAPK1, IGF1R	21	131	8164	8.90294	0.999665	0.0664435	0.0402069
GOTERM_BP_DIRECT	GO:0035094~response to nicotine	2	9.52381	0.0406478	MAPK1, IGF1R	21	40	19308	45.9714	1	0.228391	0.201667
UP_KW_LIGAND	KW-0754~Steroid-binding	2	9.52381	0.0413704	AR, ESR1	17	18	6833	44.6601	0.491356	0.141192	0.114719
GOTERM_BP_DIRECT	GO:0031295~T cell costimulation	2	9.52381	0.0416436	PIK3CA, AKT1	21	41	19308	44.8502	1	0.230171	0.203239
GOTERM_BP_DIRECT	GO:0032733~positive regulation of interleukin-10 production	2	9.52381	0.0416436	IL6, STAT3	21	41	19308	44.8502	1	0.230171	0.203239
GOTERM_BP_DIRECT	GO:0007259~JAK-STAT cascade	2	9.52381	0.0416436	STAT3, JAK2	21	41	19308	44.8502	1	0.230171	0.203239
INTERPRO	IPR008271:Serine/threonine-protein kinase, active site	3	14.2857	0.0421982	PDPK1, MAPK1, AKT1	21	316	19204	8.68174	0.98186	0.283905	0.262535
GOTERM_BP_DIRECT	GO:0006953~acute-phase response	2	9.52381	0.0426384	IL6, STAT3	21	42	19308	43.7823	1	0.234396	0.206969
UP_KW_LIGAND	KW-0547~Nucleotide-binding	9	42.8571	0.0431434	PIK3CA, PDPK1, ERBB2, MAPK1, AKT1, JAK2, HRAS, EGFR, IGF1R	17	1855	6833	1.95012	0.506201	0.141192	0.114719
BBID	104.Insulin_signaling	3	14.2857	0.0433551	PDPK1, MAPK1, AKT1	9	17	388	7.60784	0.880866	0.453688	0.453688
GOTERM_BP_DIRECT	GO:0097009~energy homeostasis	2	9.52381	0.0436323	PIK3CA, STAT3	21	43	19308	42.7641	1	0.237768	0.209947
GOTERM_BP_DIRECT	GO:0051726~regulation of cell cycle	3	14.2857	0.0437195	STAT3, HRAS, TP53	21	324	19308	8.51323	1	0.237768	0.209947
UP_SEQ_FEATURE	DOMAIN:Nuclear receptor	2	9.52381	0.0438306	AR, ESR1	21	46	20559	42.5652	1	1	0.99697
UP_SEQ_FEATURE	ZN_FING:NR C4-type	2	9.52381	0.0438306	AR, ESR1	21	46	20559	42.5652	1	1	0.99697
UP_SEQ_FEATURE	DNA_BIND:Nuclear receptor	2	9.52381	0.0438306	AR, ESR1	21	46	20559	42.5652	1	1	0.99697
UP_KW_CELLULAR_COMPONENT	KW-0963~Cytoplasm	11	52.381	0.0440232	AR, PDPK1, NOS3, ERBB2, STAT3, MAPK1, AKT1, JAK2, HRAS, ESR1, TP53	20	5531	17615	1.75163	0.417403	0.0951615	0.0555109
UP_KW_LIGAND	KW-0408~Iron	4	19.0476	0.0441226	NOS3, CYP3A4, PTGS2, CYP19A1	17	346	6833	4.64672	0.514225	0.141192	0.114719
INTERPRO	IPR008967:p53-like transcription factor, DNA-binding	2	9.52381	0.0448617	STAT3, TP53	21	44	19204	41.5671	0.985999	0.283905	0.262535
UP_KW_DISEASE	KW-0225~Disease variant	15	71.4286	0.0448726	STAT3, CYP3A4, ESR1, CYP19A1, EGFR, IGF1R, AR, PIK3CA, ERBB2, ALB, AKT1, MAPK1, JAK2, HRAS, TP53	15	3564	4447	1.24776	0.368151	0.112181	0.112181
BIOCARTA	h_at1rPathway:Angiotensin II mediated activation of JNK Pathway via Pyk2 dependent signaling	3	14.2857	0.0450758	MAPK1, HRAS, EGFR	18	33	1623	8.19697	0.998431	0.140236	0.102172
GOTERM_BP_DIRECT	GO:0032722~positive regulation of chemokine production	2	9.52381	0.045617	IL6, TNF	21	45	19308	40.8635	1	0.245463	0.216741
GOTERM_BP_DIRECT	GO:0045747~positive regulation of Notch signaling pathway	2	9.52381	0.045617	NOS3, STAT3	21	45	19308	40.8635	1	0.245463	0.216741
GOTERM_MF_DIRECT	GO:0001223~transcription coactivator binding	2	9.52381	0.045641	AR, ESR1	21	44	18869	40.842	0.99986	0.240883	0.206652
UP_SEQ_FEATURE	DOMAIN:NR LBD	2	9.52381	0.0456942	AR, ESR1	21	48	20559	40.7917	1	1	0.99697
KEGG_PATHWAY	hsa04936:Alcoholic liver disease	3	14.2857	0.046522	IL6, AKT1, TNF	21	142	8164	8.21328	0.999908	0.0762335	0.046522
INTERPRO	IPR001628:Zinc finger, nuclear hormone receptor-type	2	9.52381	0.0468547	AR, ESR1	21	46	19204	39.7598	0.988471	0.283905	0.262535
UP_KW_CELLULAR_COMPONENT	KW-0256~Endoplasmic reticulum	5	23.8095	0.0475807	CYP3A4, PTGS2, CYP19A1, TP53, EGFR	20	1306	17615	3.37194	0.442894	0.0951615	0.0555109
GOTERM_BP_DIRECT	GO:1904646~cellular response to beta-amyloid	2	9.52381	0.0475978	TNF, IGF1R	21	47	19308	39.1246	1	0.25344	0.223784
GOTERM_BP_DIRECT	GO:0050796~regulation of insulin secretion	2	9.52381	0.0475978	IL6, TNF	21	47	19308	39.1246	1	0.25344	0.223784
INTERPRO	IPR001723:Steroid hormone receptor	2	9.52381	0.0478497	AR, ESR1	21	47	19204	38.9139	0.989538	0.283905	0.262535
BBID	12.IL-6_type_cytok-signal-transduct	3	14.2857	0.0482646	IL6, STAT3, JAK2	9	18	388	7.18519	0.906937	0.453688	0.453688
GOTERM_CC_DIRECT	GO:0009925~basal plasma membrane	2	9.52381	0.0484763	ERBB2, EGFR	21	51	20562	38.3978	0.996357	0.299108	0.280579
GOTERM_BP_DIRECT	GO:0048015~phosphatidylinositol-mediated signaling	2	9.52381	0.0485868	PIK3CA, IGF1R	21	48	19308	38.3095	1	0.257358	0.227244
INTERPRO	IPR000536:Nuclear hormone receptor, ligand-binding, core	2	9.52381	0.0488438	AR, ESR1	21	48	19204	38.1032	0.990507	0.283905	0.262535
GOTERM_BP_DIRECT	GO:0021549~cerebellum development	2	9.52381	0.0495747	TP53, IGF1R	21	49	19308	37.5277	1	0.259884	0.229475
GOTERM_BP_DIRECT	GO:0050673~epithelial cell proliferation	2	9.52381	0.0495747	AR, EGFR	21	49	19308	37.5277	1	0.259884	0.229475
GOTERM_CC_DIRECT	GO:0098978~glutamatergic synapse	3	14.2857	0.0502925	STAT3, JAK2, HRAS	21	373	20562	7.87514	0.997065	0.299108	0.280579
OMIM_DISEASE	114500~Colorectal cancer, somatic	2	9.52381	0.0513394	PIK3CA, AKT1	19	17	5823	36.0557	0.986723	0.841966	0.841966
GOTERM_BP_DIRECT	GO:1900087~positive regulation of G1/S transition of mitotic cell cycle	2	9.52381	0.0515477	AKT1, EGFR	21	51	19308	36.056	1	0.268841	0.237384
GOTERM_BP_DIRECT	GO:0045737~positive regulation of cyclin-dependent protein serine/threonine kinase activity	2	9.52381	0.0525328	AKT1, EGFR	21	52	19308	35.3626	1	0.272581	0.240686
INTERPRO	IPR002401:Cytochrome P450, E-class, group I	2	9.52381	0.0528101	CYP3A4, CYP19A1	21	52	19204	35.1722	0.993564	0.288903	0.267157
GOTERM_BP_DIRECT	GO:0009408~response to heat	2	9.52381	0.0535169	NOS3, AKT1	21	53	19308	34.6954	1	0.276277	0.24395
GOTERM_BP_DIRECT	GO:0010507~negative regulation of autophagy	2	9.52381	0.0545	STAT3, AKT1	21	54	19308	34.0529	1	0.279932	0.247177
GOTERM_BP_DIRECT	GO:0019233~sensory perception of pain	2	9.52381	0.0554821	MAPK1, PTGS2	21	55	19308	33.4338	1	0.280723	0.247875
GOTERM_BP_DIRECT	GO:0031334~positive regulation of protein complex assembly	2	9.52381	0.0554821	TNF, VEGFA	21	55	19308	33.4338	1	0.280723	0.247875
GOTERM_BP_DIRECT	GO:1904707~positive regulation of vascular smooth muscle cell proliferation	2	9.52381	0.0554821	JAK2, TNF	21	55	19308	33.4338	1	0.280723	0.247875
KEGG_PATHWAY	hsa04217:Necroptosis	3	14.2857	0.0569515	STAT3, JAK2, TNF	21	159	8164	7.33513	0.999989	0.0925461	0.0569515
INTERPRO	IPR013088:Zinc finger, NHR/GATA-type	2	9.52381	0.057746	AR, ESR1	21	57	19204	32.0869	0.996041	0.292282	0.270282
GOTERM_BP_DIRECT	GO:0045599~negative regulation of fat cell differentiation	2	9.52381	0.0594009	IL6, TNF	21	59	19308	31.1671	1	0.296131	0.261481
GOTERM_BP_DIRECT	GO:0034644~cellular response to UV	2	9.52381	0.0594009	PTGS2, TP53	21	59	19308	31.1671	1	0.296131	0.261481
GOTERM_BP_DIRECT	GO:0071230~cellular response to amino acid stimulus	2	9.52381	0.0594009	TNF, EGFR	21	59	19308	31.1671	1	0.296131	0.261481
GOTERM_CC_DIRECT	GO:0000791~euchromatin	2	9.52381	0.0595535	JAK2, ESR1	21	63	20562	31.0839	0.99903	0.336478	0.315634
INTERPRO	IPR017972:Cytochrome P450, conserved site	2	9.52381	0.0597135	CYP3A4, CYP19A1	21	59	19204	30.9992	0.99674	0.292282	0.270282
SMART	SM00399:ZnF_C4	2	9.52381	0.0602894	AR, ESR1	15	46	10386	30.1043	0.711675	0.314162	0.314162
GOTERM_BP_DIRECT	GO:0008286~insulin receptor signaling pathway	2	9.52381	0.0603782	AKT1, IGF1R	21	60	19308	30.6476	1	0.298081	0.263202
GOTERM_BP_DIRECT	GO:0045597~positive regulation of cell differentiation	2	9.52381	0.0603782	AR, JAK2	21	60	19308	30.6476	1	0.298081	0.263202
GOTERM_MF_DIRECT	GO:0005507~copper ion binding	2	9.52381	0.0607429	ALB, TP53	21	59	18869	30.4584	0.999993	0.303714	0.260555
GOTERM_MF_DIRECT	GO:0016705~oxidoreductase activity, acting on paired donors, with incorporation or reduction of molecular oxygen	2	9.52381	0.0607429	CYP3A4, CYP19A1	21	59	18869	30.4584	0.999993	0.303714	0.260555
BIOCARTA	h_fcer1Pathway:Fc Epsilon Receptor I Signaling in Mast Cells	3	14.2857	0.0609808	PIK3CA, MAPK1, HRAS	18	39	1623	6.9359	0.999851	0.185594	0.135218
GOTERM_BP_DIRECT	GO:0007249~I-kappaB kinase/NF-kappaB signaling	2	9.52381	0.0613546	AKT1, TNF	21	61	19308	30.1452	1	0.299988	0.264887
GOTERM_BP_DIRECT	GO:0006959~humoral immune response	2	9.52381	0.0613546	IL6, TNF	21	61	19308	30.1452	1	0.299988	0.264887
KEGG_PATHWAY	hsa04022:cGMP-PKG signaling pathway	3	14.2857	0.0621222	NOS3, MAPK1, AKT1	21	167	8164	6.98375	0.999996	0.100114	0.0621222
GOTERM_MF_DIRECT	GO:0008270~zinc ion binding	4	19.0476	0.0627731	AR, ALB, ESR1, TP53	21	874	18869	4.11224	0.999996	0.305818	0.262359
SMART	SM00430:HOLI	2	9.52381	0.0628324	AR, ESR1	15	48	10386	28.85	0.726885	0.314162	0.314162
GOTERM_CC_DIRECT	GO:0031093~platelet alpha granule lumen	2	9.52381	0.0632187	ALB, VEGFA	21	67	20562	29.2281	0.999376	0.340177	0.319104
GOTERM_BP_DIRECT	GO:0043525~positive regulation of neuron apoptotic process	2	9.52381	0.0633043	TNF, TP53	21	63	19308	29.1882	1	0.308041	0.271997
COG_ONTOLOGY	Secondary metabolites biosynthesis, transport, and catabolism	2	9.52381	0.0641385	CYP3A4, CYP19A1	3	66	2025	20.4545	0.124163	0.128277	0.128277
GOTERM_BP_DIRECT	GO:1901215~negative regulation of neuron death	2	9.52381	0.0642778	STAT3, AKT1	21	64	19308	28.7321	1	0.308351	0.272271
GOTERM_BP_DIRECT	GO:0002931~response to ischemia	2	9.52381	0.0642778	AKT1, TP53	21	64	19308	28.7321	1	0.308351	0.272271
GOTERM_BP_DIRECT	GO:0030168~platelet activation	2	9.52381	0.0642778	IL6, PIK3CA	21	64	19308	28.7321	1	0.308351	0.272271
GOTERM_BP_DIRECT	GO:0042102~positive regulation of T cell proliferation	2	9.52381	0.0652503	IL6, JAK2	21	65	19308	28.2901	1	0.310091	0.273807
GOTERM_BP_DIRECT	GO:0050804~modulation of synaptic transmission	2	9.52381	0.0652503	STAT3, JAK2	21	65	19308	28.2901	1	0.310091	0.273807
GOTERM_MF_DIRECT	GO:0005102~receptor binding	3	14.2857	0.0653943	AR, STAT3, JAK2	21	397	18869	6.78985	0.999997	0.310623	0.266482
GOTERM_BP_DIRECT	GO:0007611~learning or memory	2	9.52381	0.0662218	MAPK1, EGFR	21	66	19308	27.8615	1	0.313244	0.276591
INTERPRO	IPR001128:Cytochrome P450	2	9.52381	0.066569	CYP3A4, CYP19A1	21	66	19204	27.7114	0.998349	0.309546	0.286247
GOTERM_BP_DIRECT	GO:0035690~cellular response to drug	2	9.52381	0.0671924	TP53, EGFR	21	67	19308	27.4456	1	0.316364	0.279346
GOTERM_BP_DIRECT	GO:0010595~positive regulation of endothelial cell migration	2	9.52381	0.068162	AKT1, VEGFA	21	68	19308	27.042	1	0.31945	0.282071
GOTERM_BP_DIRECT	GO:1901224~positive regulation of NIK/NF-kappaB signaling	2	9.52381	0.0700983	TNF, EGFR	21	70	19308	26.2694	1	0.324045	0.286128
GOTERM_BP_DIRECT	GO:0006469~negative regulation of protein kinase activity	2	9.52381	0.0700983	PDPK1, AKT1	21	70	19308	26.2694	1	0.324045	0.286128
GOTERM_BP_DIRECT	GO:0007623~circadian rhythm	2	9.52381	0.0700983	TNF, EGFR	21	70	19308	26.2694	1	0.324045	0.286128
KEGG_PATHWAY	hsa01523:Antifolate resistance	2	9.52381	0.0710633	IL6, TNF	21	30	8164	25.9175	0.999999	0.113585	0.0710633
GOTERM_BP_DIRECT	GO:0043627~response to estrogen	2	9.52381	0.071065	MAPK1, ESR1	21	71	19308	25.8994	1	0.327028	0.288762
BIOCARTA	h_sam68Pathway:Regulation of Splicing through Sam68	2	9.52381	0.0711844	MAPK1, HRAS	18	7	1623	25.7619	0.999968	0.207621	0.151267
BIOCARTA	h_pelp1Pathway:Pelp1 Modulation of Estrogen Receptor Activity	2	9.52381	0.0711844	MAPK1, ESR1	18	7	1623	25.7619	0.999968	0.207621	0.151267
UP_KW_PTM	KW-1017~Isopeptide bond	6	28.5714	0.0716379	AR, AKT1, HRAS, TP53, EGFR, IGF1R	19	1816	14106	2.45293	0.646781	0.139655	0.0744828
UP_KW_MOLECULAR_FUNCTION	KW-0560~Oxidoreductase	4	19.0476	0.0723569	NOS3, CYP3A4, PTGS2, CYP19A1	20	606	11693	3.85908	0.808407	0.265309	0.22913
GOTERM_CC_DIRECT	GO:0005654~nucleoplasm	8	38.0952	0.0734125	AR, STAT3, MAPK1, AKT1, JAK2, HRAS, ESR1, TP53	21	3963	20562	1.97657	0.999819	0.377073	0.353715
KEGG_PATHWAY	hsa04621:NOD-like receptor signaling pathway	3	14.2857	0.0736243	IL6, MAPK1, TNF	21	184	8164	6.33851	1	0.116721	0.0736243
UP_KW_PTM	KW-0702~S-nitrosylation	2	9.52381	0.0738998	PTGS2, HRAS	19	60	14106	24.7474	0.658641	0.139655	0.0744828
GOTERM_BP_DIRECT	GO:0051402~neuron apoptotic process	2	9.52381	0.0739595	HRAS, TP53	21	74	19308	24.8494	1	0.338814	0.29917
GOTERM_BP_DIRECT	GO:0098869~cellular oxidant detoxification	2	9.52381	0.0768454	ALB, PTGS2	21	77	19308	23.8813	1	0.348892	0.308068
GOTERM_BP_DIRECT	GO:0001938~positive regulation of endothelial cell proliferation	2	9.52381	0.0768454	AKT1, VEGFA	21	77	19308	23.8813	1	0.348892	0.308068
INTERPRO	IPR011993:Pleckstrin homology-like domain	3	14.2857	0.077373	PDPK1, AKT1, JAK2	21	445	19204	6.16501	0.999441	0.342652	0.316861
GOTERM_MF_DIRECT	GO:0004497~monooxygenase activity	2	9.52381	0.0775839	CYP3A4, CYP19A1	21	76	18869	23.6454	1	0.359535	0.308443
GOTERM_BP_DIRECT	GO:0032147~activation of protein kinase activity	2	9.52381	0.0778055	PIK3CA, VEGFA	21	78	19308	23.5751	1	0.351681	0.31053
KEGG_PATHWAY	hsa04613:Neutrophil extracellular trap formation	3	14.2857	0.0778407	PIK3CA, MAPK1, AKT1	21	190	8164	6.13835	1	0.122411	0.0778407
GOTERM_BP_DIRECT	GO:0008217~regulation of blood pressure	2	9.52381	0.0797228	NOS3, PTGS2	21	80	19308	22.9857	1	0.358752	0.316775
KEGG_PATHWAY	hsa05202:Transcriptional misregulation in cancer	3	14.2857	0.079978	IL6, TP53, IGF1R	21	193	8164	6.04293	1	0.124766	0.079978
UP_KW_CELLULAR_COMPONENT	KW-0333~Golgi apparatus	4	19.0476	0.0805735	NOS3, HRAS, ESR1, EGFR	20	955	17615	3.68901	0.635074	0.138126	0.0805735
GOTERM_CC_DIRECT	GO:0000785~chromatin	4	19.0476	0.0808527	AR, STAT3, ESR1, TP53	21	1059	20562	3.69837	0.999927	0.397233	0.372626
UP_KW_PTM	KW-0597~Phosphoprotein	15	71.4286	0.0809307	NOS3, PDPK1, STAT3, ESR1, TNF, EGFR, IGF1R, AR, IL6, ERBB2, ALB, AKT1, MAPK1, JAK2, TP53	19	8327	14106	1.33737	0.693186	0.139655	0.0809307
GOTERM_BP_DIRECT	GO:0006919~activation of cysteine-type endopeptidase activity involved in apoptotic process	2	9.52381	0.0816363	JAK2, TNF	21	82	19308	22.4251	1	0.365745	0.322949
KEGG_PATHWAY	hsa05130:Pathogenic Escherichia coli infection	3	14.2857	0.082857	IL6, MAPK1, TNF	21	197	8164	5.92023	1	0.128231	0.082857
UP_KW_PTM	KW-1015~Disulfide bond	9	42.8571	0.0837931	IL6, ERBB2, ALB, AKT1, PTGS2, TNF, EGFR, IGF1R, VEGFA	19	3802	14106	1.75744	0.706296	0.139655	0.0837931
SMART	SM00220:S_TKc	3	14.2857	0.0848617	PDPK1, MAPK1, AKT1	15	365	10386	5.69096	0.830279	0.339447	0.339447
UP_KW_BIOLOGICAL_PROCESS	KW-0443~Lipid metabolism	4	19.0476	0.0851911	PIK3CA, CYP3A4, PTGS2, CYP19A1	17	744	11223	3.54934	0.936724	0.840134	0.840134
GOTERM_BP_DIRECT	GO:0098586~cellular response to virus	2	9.52381	0.085452	IL6, JAK2	21	86	19308	21.3821	1	0.379496	0.335091
GOTERM_BP_DIRECT	GO:0071333~cellular response to glucose stimulus	2	9.52381	0.085452	PIK3CA, IGF1R	21	86	19308	21.3821	1	0.379496	0.335091
KEGG_PATHWAY	hsa05143:African trypanosomiasis	2	9.52381	0.0869403	IL6, TNF	21	37	8164	21.0142	1	0.1329	0.0869403
KEGG_PATHWAY	hsa05415:Diabetic cardiomyopathy	3	14.2857	0.0872367	PIK3CA, NOS3, AKT1	21	203	8164	5.74525	1	0.1329	0.0872367
GOTERM_BP_DIRECT	GO:0035264~multicellular organism growth	2	9.52381	0.0892526	AR, TP53	21	90	19308	20.4317	1	0.392943	0.346965
GOTERM_BP_DIRECT	GO:0007265~Ras protein signal transduction	2	9.52381	0.0892526	HRAS, TP53	21	90	19308	20.4317	1	0.392943	0.346965
BIOCARTA	h_plcPathway:Phospholipase C Signaling Pathway	2	9.52381	0.0906295	PIK3CA, AKT1	18	9	1623	20.037	0.999998	0.258941	0.188657
GOTERM_BP_DIRECT	GO:0006955~immune response	3	14.2857	0.0910763	JAK2, TNF, IGF1R	21	492	19308	5.60627	1	0.39614	0.349787
GOTERM_BP_DIRECT	GO:0019722~calcium-mediated signaling	2	9.52381	0.0911473	PDPK1, TNF	21	92	19308	19.9876	1	0.39614	0.349787
GOTERM_BP_DIRECT	GO:0001889~liver development	2	9.52381	0.0911473	PIK3CA, HRAS	21	92	19308	19.9876	1	0.39614	0.349787
GOTERM_MF_DIRECT	GO:0008013~beta-catenin binding	2	9.52381	0.0912371	AR, ESR1	21	90	18869	19.9672	1	0.412739	0.354087
UP_SEQ_FEATURE	CROSSLNK:Glycyl lysine isopeptide (Lys-Gly) (interchain with G-Cter in SUMO)	2	9.52381	0.0947279	AR, TP53	21	102	20559	19.1961	1	1	0.99697
GOTERM_BP_DIRECT	GO:0030512~negative regulation of transforming growth factor beta receptor signaling pathway	2	9.52381	0.0958676	PDPK1, TP53	21	97	19308	18.9573	1	0.414882	0.366337
GOTERM_CC_DIRECT	GO:0005856~cytoskeleton	3	14.2857	0.0961693	NOS3, MAPK1, JAK2	21	541	20562	5.42963	0.999989	0.435602	0.408618
GOTERM_CC_DIRECT	GO:0005783~endoplasmic reticulum	4	19.0476	0.0963721	ALB, PTGS2, CYP19A1, TP53	21	1142	20562	3.42957	0.999989	0.435602	0.408618
GOTERM_BP_DIRECT	GO:0046330~positive regulation of JNK cascade	2	9.52381	0.0968088	HRAS, TNF	21	98	19308	18.7638	1	0.41718	0.368366
KEGG_PATHWAY	hsa05332:Graft-versus-host disease	2	9.52381	0.0981227	IL6, TNF	21	42	8164	18.5125	1	0.148325	0.0981227
UP_SEQ_FEATURE	DOMAIN:SH2	2	9.52381	0.0982631	STAT3, JAK2	21	106	20559	18.4717	1	1	0.99697
BBID	11.IL-6_gp130-Jak-STAT	2	9.52381	0.0994209	IL6, STAT3	9	5	388	17.2444	0.993438	0.584098	0.584098
BBID	38.Cell_cycle_arrest_and_apoptosis_ceramide	2	9.52381	0.0994209	TNF, TP53	9	5	388	17.2444	0.993438	0.584098	0.584098
BBID	65.Integrin_affinity_modulation	2	9.52381	0.0994209	MAPK1, HRAS	9	5	388	17.2444	0.993438	0.584098	0.584098
UP_KW_DOMAIN	KW-0727~SH2 domain	2	9.52381	0.0994499	STAT3, JAK2	15	108	14495	17.8951	0.610443	0.661042	0.661042
GOTERM_BP_DIRECT	GO:0007179~transforming growth factor beta receptor signaling pathway	2	9.52381	0.0996271	STAT3, TP53	21	101	19308	18.2065	1	0.427514	0.37749
