# Supplementary material for: Network analysis and experimental approach to investigate the potential therapeutic mechanism of zishen yutai pills on premature ovarian insufficiency
Source: Heliyon. 2023 Sep 17;9(9):e20025. doi: 10.1016/j.heliyon.2023.e20025 (PMC10559743; doi:10.1016/j.heliyon.2023.e20025)
Supplement: Multimedia component 8 [file mmc8.xls]

Gene ID	Gene Symbol	Type	Pvalue(ZSYTP / Progynova)	Pvalue(ZSYTP / Model)	Pvalue(Progynova / Model)	Pvalue(Model / Control)	log2 (ZSYTP / Progynova)	log2 (ZSYTP / Model)	log2 (Progynova / Model)	log2 (Model / Control)	Qvalue (ZSYTP / Progynova)	Qvalue (ZSYTP / Model)	Qvalue (Progynova / Model)	Qvalue (Model / Control)
100009600	Zglp1	mRNA	0.592073851	0.924175947	0.448647702	0.438413634	0.447596428	-0.06837682	-0.570181347	-0.486456786	0.693499296	0.960034066	0.613624864	0.688575662
100017	Ldlrap1	mRNA	0.00103603	0.587742371	0.005965963	0.939036566	-0.488262589	-0.094293377	0.336157858	0.013094834	0.002406722	0.75061418	0.01694048	0.977169768
100019	Mdn1	mRNA	8.59E-13	0.078925275	2.00E-07	0.460810369	0.664681271	0.19295132	-0.528752444	-0.195160123	5.52E-12	0.169485554	1.43E-06	0.708367164
100033459	Ifi208	mRNA	0.16976795	0.417480492	0.401984375	0.207331855	0.663448332	0.354871838	-0.367026175	0.54072747	0.244346061	0.600228148	0.565429915	0.437087405
100034251	Wfdc17	mRNA	1.47E-05	1.30E-09	0.938656198	2.89E-09	-1.35110147	-1.274278219	0.018301964	1.628482213	4.45E-05	2.71E-08	0.967502198	8.47E-08
100034361	Mfap1b	mRNA	6.33E-07	0.231089209	1.77E-09	0.004090138	-0.586006408	0.166712788	0.696116697	-0.497136759	2.28E-06	0.389463955	1.74E-08	0.025498496
100034363	Tmsb15b2	mRNA	3.68E-05	0.804513743	2.62E-06	0.511461242	5.499741439	0.166301358	-5.384087023	0.394221776	1.06E-04	0.897560297	1.55E-05	0.752224318
100034684	Cstdc5	mRNA	0.834858015		0.828202979		-0.850677028		0.885490706		0.873633635		0.890224876
100034748	A930017K11Rik	mRNA	0.435582257	0.65883514	0.850193542	0.733306415	-1.784856472	-1.375503488	0.345889814	-0.644278754	0.54374204	0.802762118	0.904072512	0.892823219
100036521	Umad1	mRNA	0.002384393	0.321201996	0.126115561	0.66047785	-0.46547872	-0.172159856	0.236550868	0.091682825	0.005157067	0.498285811	0.227877263	0.850233131
100036568	Gm3373	mRNA	0.174321107	0.431212703	0.030292195	0.024813934	1.056947548	-0.677110204	-1.789603795	2.561313434	0.249882347	0.613782329	0.069318489	0.100232915
100037258	Dnajc3	mRNA	1.46E-20	0.021400028	0.017761843	0.83021111	-0.728872189	-0.363035388	0.308987728	0.033698267	1.61E-19	0.059837446	0.043819808	0.920460008
100037278	Niban3	mRNA	0.006996846	0.096623037	0.54596698	0.881995525	-0.684557359	-0.477858491	0.150856679	-0.039912947	0.013835678	0.198790551	0.704360579	0.947949499
100037282	Rsph3b	mRNA	2.80E-20	0.001182295	2.41E-07	0.647000835	-0.861625103	-0.344106249	0.46035034	0.06886235	3.03E-19	0.005499747	1.70E-06	0.843768899
100037283	Rnaset2a	mRNA	0.450752641	0.645999933	0.4585283	0.002694968	0.063579837	0.050664281	-0.069696047	0.422304201	0.559555341	0.796690245	0.623957193	0.018372452
100038347	Fam174b	mRNA	7.95E-52	9.72E-11	1.72E-14	0.695953583	-2.973349421	-1.704189413	1.213728072	0.142877906	3.58E-50	2.53E-09	3.30E-13	0.868600047
100038417	Spink13	mRNA	0.947944033	0.245905584	0.182583745	0.255102126	0.10216075	-1.499849243	-1.660066275	-1.012130059	0.965556622	0.407472198	0.306620084	0.497095609
100038489	Apela	mRNA	0.109847633	0.71471772	0.107996984	0.085788257	-1.947199954	-0.571595281	1.323119871	-1.484223709	0.166606601	0.842949858	0.200744017	0.241392799
100038514	Gm11837	mRNA	0.459161761	0.675870085	0.742491839	0.11915497	-0.399414417	-0.233658469	0.109489276	0.694766338	0.567122178	0.811918129	0.858673086	0.303646204
100038538	Gm10767	mRNA	0.952190652	0.573108929	0.458841966	0.195485862	-0.029647843	-0.278714932	-0.306069083	0.68566489	0.96849385	0.738151834	0.624276969	0.420858484
100038570	Prcd	mRNA	3.10E-23	0.423112797	4.95E-83	5.63E-09	3.55498156	0.247271137	-3.364508304	1.565973474	3.96E-22	0.605618847	2.29E-80	1.56E-07
100038599	Gm10710	mRNA	0.007401869	0.452799816	0.027424514	0.461778407	-4.374213915	-1.800217627	2.511331637	-1.207421218	0.014564866	0.633988694	0.063677444	0.709332445
100038657	Myocos	mRNA	0.617014561	0.462021192	0.828202979	6.32E-06	1.987192364	2.922981467	0.885490706	-6.520601321	0.717075173	0.642470385	0.890224876	1.01E-04
100038725	Cep85l	mRNA	3.29E-12	0.009412027	1.05E-05	0.008727221	-1.228442502	-0.460528865	0.711754883	-0.444810273	2.02E-11	0.030765134	5.62E-05	0.045527725
100038847	Gm10406	mRNA	0.001050929	0.275148512	3.86E-06	0.178507655	1.56113553	-0.407364578	-2.024736201	0.638118244	0.002437959	0.443765167	2.21E-05	0.397859975
100038862	Btnl1	mRNA	0.151541067		0.112207564	0.558113499	-3.569514371		3.600930105	-2.327472863	0.221059709		0.206763998	0.784827006
100038882	Isg15	mRNA	0.810991274	0.302337151	0.427497852	0.827807545	0.084778599	0.385762484	0.242791543	-0.085932127	0.869126719	0.475457406	0.59156114	0.920460008
100038909	Gm14548	mRNA	0.019908221	0.17160578	0.178768639	0.162926355	-1.760784002	-0.934913727	0.764360503	0.977970052	0.03591489	0.311399479	0.301400188	0.375988519
100038947	Sirpb1c	mRNA	2.66E-04	0.076767969	0.016823194	0.036608433	-2.621790473	-1.465750842	1.0950122	1.650773481	6.79E-04	0.165786819	0.041844332	0.133014541
100038949	Gm1979	mRNA	0.798971891	0.489388096	0.132053243	0.059907693	0.147877571	-0.356112125	-0.561875731	0.740812029	0.862107563	0.667406781	0.236527998	0.189766425
100038992	Gm2001	mRNA	0.834858015		0.828202979		-0.850677028		0.885490706		0.873633635		0.890224876
100038993	Gm2002	mRNA	0.03959163	0.883415158	2.60E-04	2.22E-04	1.314060996	-0.088044617	-1.457556573	1.620477993	0.066750809	0.931421898	0.00103649	0.002283902
100039008	Mup10	mRNA	0.130863079	1.24E-06	0.103559446	0.069277825	-2.267186063	-5.328261141	-3.123548323	4.661532177	0.194520508	1.36E-05	0.193897647	0.208772645
100039028	Mup11	mRNA	0.334772242	0.216843361	0.662726668	0.06138866	-2.366522467	-3.011963347	-0.710068929	4.110894939	0.43728204	0.371178405	0.79420937	0.192927095
100039042	Gm2016	mRNA	0.623739081	0.804342146	0.799188378	0.794792177	1.980251657	1.000011532	-1.038062646	1.06130169	0.722677655	0.897560297	0.885393182	0.91798203
100039045	Gm10471	mRNA	2.09E-06	0.624060503	2.46E-06	6.34E-20	2.942067607	-0.17299929	-3.174498482	1.551286602	7.05E-06	0.782170005	1.46E-05	7.68E-18
100039052	Gm2022	mRNA	0.802985919	0.796226641	0.656902569	0.832644053	-0.800794407	1.053715126	1.793087048	-0.862251662	0.864419348	0.892933151	0.791997443	0.920460008
100039053	Gm2023	mRNA	0.187269293	0.630752999	0.020092884	0.012264708	0.609398427	-0.230480612	-0.896090507	1.020043814	0.265790903	0.785535906	0.048822251	0.059121942
100039054	Mup12	mRNA		0.550897825	0.523689726	0.519074733		-2.381336645	-2.546175149	2.574354756		0.721340051	0.683240481	0.758854515
100039060	Gm2026	mRNA	0.006286527	0.536520562	0.143088517	0.991213824	0.535666658	0.190363414	-0.403942292	0.00470351	0.012518171	0.708438606	0.252457795	0.995403097
100039087	Gm2042	mRNA	0.191000364	0.711719779	0.019528192	1.67E-13	-2.241904129	1.358311711	3.56639772	-8.134624141	0.270400899	0.840584441	0.047618942	9.02E-12
100039089	Mup13	mRNA	0.489435705	0.334945897	0.674799282	0.267744746	-2.746049817	-3.79816419	-1.111879899	3.991025082	0.59760258	0.513345545	0.803558911	0.513154648
100039123	Gm14295	mRNA	0.200178227	0.249098316	0.696425125	0.328515972	0.241974801	0.241602873	-0.057110113	-0.171428743	0.281408055	0.41128055	0.821925909	0.581149121
100039139	Ccdc152	mRNA	0.077312738	0.167481423	0.387287843	0.004808331	1.214840875	0.953594402	-0.316749678	1.514031437	0.121675853	0.305739923	0.551209121	0.029058974
100039150	Mup15	mRNA	0.662051348	0.115984247	0.116633988	0.05195844	-1.764158667	-4.595690453	-2.895181819	4.788650775	0.753396899	0.230228605	0.213623142	0.170897474
100039175	Gm9780	mRNA	0.255404303	0.228413608	0.667456357	0.870028181	0.679927444	1.032584363	0.299909628	0.142343687	0.347543235	0.38599885	0.797517812	0.940365462
100039192	Tmem254c	mRNA	0.080709155	0.171749178	0.399342514	0.868440545	-2.937280735	-2.300693087	0.581941824	-0.156478573	0.126503914	0.311598207	0.562954623	0.939684494
100039206	Mup17	mRNA		0.660270305	0.63056834	0.625869937		-1.774418029	-1.941542868	1.968129947		0.802762118	0.773456272	0.832202635
100039210	Gm2102	mRNA	0.954232943	0.453135235	0.298272258	4.62E-06	0.100012172	2.943289543	2.789094552	-6.842211987	0.970090443	0.634147767	0.451835944	7.55E-05
100039213	Cphx2	mRNA	0.358768512		0.244434923	0.664883542	-3.318695309		3.35281372	-1.749422757	0.462931153		0.386105792	0.850577862
100039227	Duxbl2	mRNA	1.68E-05	0.247386579	4.54E-04	0.018143979	-1.944526362	-0.687448779	1.201168194	-1.061330246	5.04E-05	0.409078608	0.001711083	0.07981735
100039246	Plac9b	mRNA	0.891138142	0.545187299	0.054048234	0.172193005	-0.053339519	-0.229860814	-0.230963583	0.444052418	0.918942686	0.716208128	0.113094936	0.389378979
100039257	Tmem254b	mRNA	1.14E-09	4.04E-04	5.16E-06	0.070655327	-1.443526376	-0.842483679	0.54561555	-0.387368826	5.54E-09	0.002219711	2.90E-05	0.211526499
100039280	Cphx3	mRNA	0.671840849		0.663371659	0.664883542	-1.711823944		1.758389981	-1.749422757	0.758055615		0.79420937	0.850577862
100039284	Gm2137	mRNA	0.577910054	0.55661247	0.933210325	0.772390096	0.35583893	0.361664003	-0.047377387	0.171834233	0.679796781	0.72500341	0.963454939	0.916258679
100039293	Duxbl3	mRNA	0.009254463	0.067726037	0.342572503	0.978801048	-1.641332147	-1.229171758	0.353190976	0.011234609	0.017841617	0.149703761	0.502244287	0.988687152
100039315	Gm10436	mRNA	0.008210826	0.081715511	0.142026482	6.45E-20	-2.878973547	-2.115306013	0.71400285	-3.501930029	0.015999895	0.173910205	0.250966788	7.76E-18
100039441	Gm2237	mRNA	0.32199416	0.962242859	0.168710975	0.892751409	1.009371203	-0.034671151	-1.097468541	-0.073722877	0.423048126	0.982869601	0.287814796	0.953902639
100039446	Gm2240	mRNA	0.612449906	0.382565375	0.653266606	0.466676456	1.407962083	3.276722423	1.812639129	-2.343362682	0.712577115	0.563418851	0.789684576	0.713528041
100039484	Gm2260	mRNA	0.521151833	0.31212671	0.485820315	9.72E-06	-0.445251044	-0.78418118	-0.391715761	4.802550616	0.628600909	0.487386309	0.650149124	1.48E-04
100039503	Gm2274	mRNA	0.521151833	0.31212671	0.485820315	9.72E-06	-0.445251044	-0.78418118	-0.391715761	4.802550616	0.628600909	0.487386309	0.650149124	1.48E-04
100039596	Tcf24	mRNA	6.74E-04	0.299495	1.95E-07	9.64E-04	0.711876194	-0.203741146	-0.972191605	0.938865988	0.001614609	0.472477189	1.40E-06	0.007897294
100039672	Msmp	mRNA	0.072893302	0.791287985	0.097147939	0.076441828	1.4584057	0.177903463	-1.338539155	1.474895646	0.115507656	0.892933151	0.184015357	0.223245305
100039707	Mthfsl	mRNA	0.868762582	0.310266509	0.022989473	6.46E-05	0.029955057	-0.172876331	-0.259970853	0.502968892	0.900131719	0.485390142	0.054683097	8.00E-04
100039781	Hrct1	mRNA	0.077941598	0.204681863	0.565382819	0.624891454	0.769645304	0.591372651	-0.234194806	-0.203094626	0.12250902	0.35512815	0.721115375	0.832202635
100039789	Gm12407	mRNA	0.172377574	0.081328293	0.501473419	0.078976663	-1.654644774	-2.112328154	-0.514401516	2.054190302	0.247449548	0.17337838	0.665228644	0.228423875
100039794	Gm2427	mRNA	0.454944036	0.831193635	0.560813851	0.593534089	-2.33181535	-0.869838226	1.404724366	-1.381522915	0.563343905	0.897560297	0.717463382	0.811924528
100039795	Ildr2	mRNA	6.40E-39	2.17E-24	1.18E-12	6.49E-11	-3.405631893	-2.687481812	0.662634275	0.979812458	1.80E-37	3.40E-22	1.80E-11	2.38E-09
100039796	Tgtp2	mRNA	0.037278327	0.23470939	0.251034438	0.005294379	-0.445015576	-0.1766639	0.210139693	0.664854845	0.063193812	0.394108453	0.394376146	0.031183177
100039815	Gm2436	mRNA	0.423021335	0.490261379	0.037512275	0.544576858	0.442171156	-0.36851929	-0.865381739	0.25487783	0.530841507	0.668151863	0.083206757	0.775882521
100039830	Gm2446	mRNA	0.423021335	0.490261379	0.037512275	0.544576858	0.442171156	-0.36851929	-0.865381739	0.25487783	0.530841507	0.668151863	0.083206757	0.775882521
100039848	Gm2457	mRNA	0.013803745	0.024854157	0.884975679	0.896885775	2.500153924	2.321281201	-0.23031002	-0.187686576	0.025684781	0.067365827	0.92868004	0.956058805
100039863	Gm13306	mRNA	0.002495259	0.777171449	2.84E-05	4.19E-08	3.398791136	0.197710564	-3.262408448	4.295218137	0.005371698	0.890291135	1.39E-04	1.00E-06
100039913	Rhox2b	mRNA		0.831193635	0.799188378	0.794792177		-0.869838226	-1.038062646	1.06130169		0.897560297	0.885393182	0.91798203
100039939	Gm2506	mRNA	0.162235996	0.038480302	0.026208244	5.92E-05	1.266472512	-0.872236306	-2.185774752	1.490435632	0.23469658	0.095760816	0.061198861	7.43E-04
100039948	Rhox2c	mRNA	0.834858015		0.828202979		-0.850677028		0.885490706		0.873633635		0.890224876
100039953	Gfy	mRNA	7.36E-05	0.14576704	0.006601107	0.944596496	-5.917749837	-3.571476572	2.287498784	-0.088790121	2.04E-04	0.274561511	0.01851391	0.97961441
100039968	Tmem35b	mRNA	0.023997527	0.323212048	0.296756219	0.264314406	-0.400379447	-0.200032318	0.143986738	0.253193143	0.042479095	0.500196819	0.450009348	0.508761866
100040018	Gmfg-ps	mRNA	0.338154156	0.664613502	0.631494362	0.974556809	-2.755610326	-1.751149114	0.937740455	0.083584868	0.440968663	0.802762118	0.773968455	0.988687152
100040035	Gm2564	mRNA	0.013803745	0.024854157	0.884975679	0.896885775	2.500153924	2.321281201	-0.23031002	-0.187686576	0.025684781	0.067365827	0.92868004	0.956058805
100040048	Ccl27b	mRNA	0.827958288	0.327546904	0.094841446	0.00486231	-0.077930807	-0.359881737	-0.338842587	0.720202412	0.873633635	0.505332177	0.180384901	0.029243966
100040049	Smim38	mRNA	0.84416044	0.35636445	0.192264348	0.34518182	0.17507619	-0.795782091	-1.030103146	0.716906729	0.881122267	0.536033347	0.319084339	0.598608533
100040268	Olfr157	mRNA	0.834858015		0.828202979		-0.850677028		0.885490706		0.873633635		0.890224876
100040462	Mndal	mRNA	1.36E-08	1.73E-08	0.122968186	0.126304218	-0.967787899	-0.688160936	0.221517767	0.268437576	5.92E-08	2.89E-07	0.223389791	0.316072053
100040500	Gm2808	mRNA	1.56E-20	0.002414988	7.98E-10	0.406964957	-4.34063318	-2.174051854	2.110547236	0.428890378	1.72E-19	0.009897252	8.28E-09	0.660232466
100040531	Dynlt1f	mRNA	0.009498359	7.19E-06	0.047756695	0.504872992	0.385304205	0.650854362	0.207903918	0.093001089	0.018260373	6.51E-05	0.102048166	0.746865075
100040545	Gm2832	mRNA	0.834858015	0.831193635	0.985084901	0.794792177	-0.850677028	-0.869838226	-0.076281966	1.06130169	0.873633635	0.897560297	0.989415062	0.91798203
100040563	Dynlt1c	mRNA	5.65E-20	6.85E-13	0.835576401	0.432451204	1.049210984	1.080820172	-0.024775663	0.141146646	6.00E-19	2.59E-11	0.894645842	0.683126782
100040591	Kcnj13	mRNA	0.509493104	0.410173556	0.959911759	0.439775083	-1.702263024	-1.711959111	-0.072576181	1.337687727	0.617805532	0.593013851	0.981412891	0.689791382
100040608	Fancf	mRNA	0.004268304	0.180041103	0.067366035	0.757430128	0.76325193	0.357580586	-0.462508063	0.081743385	0.00877553	0.322318086	0.135725101	0.907735866
100040635	Gm15023	mRNA	0.012520391	0.290403155	0.018089541	0.88265453	-3.384569365	-1.798603799	1.532063336	-0.115498034	0.023505155	0.461379047	0.044491858	0.948223441
100040657	Gm2888	mRNA	0.988579972	0.983225721	0.992203124	0.807348694	0.057154913	0.084066185	-0.032949963	0.974041299	0.990500713	0.988979037	0.994248083	0.920460008
100040671	Gm2897	mRNA	7.24E-05	0.42281473	7.44E-04	0.430229635	1.907723693	0.328298103	-1.634675772	0.381864516	2.01E-04	0.605295091	0.002647956	0.681390523
100040697	Gm10340	mRNA	0.222612902	0.817485043	0.366588797	0.479957916	3.293621515	0.422633094	-2.929301536	1.98733197	0.308813138	0.897560297	0.529465836	0.726145728
100040766	Mroh2a	mRNA	0.011063775	0.097456197	1.85E-04	0.110947048	-2.770709683	-1.847475699	0.872436442	-0.622607328	0.021011847	0.200168826	7.64E-04	0.289892405
100040771	Gm2959	mRNA		0.831193635	0.799188378	0.794792177		-0.869838226	-1.038062646	1.06130169		0.897560297	0.885393182	0.91798203
100040807	Gm2977	mRNA	0.156535206	0.804678385	0.181734744	0.304466813	3.558813455	0.357235022	-3.258872601	2.32148097	0.227446948	0.897560297	0.305499241	0.555084163
100040843	Cyp4a32	mRNA	0.792604987	0.206716855	0.083690205	0.590031042	1.072876324	-2.609801426	-3.739908645	0.88715204	0.856307455	0.357478667	0.162464686	0.80940144
100040870	Gm3005	mRNA	0.062338675	0.652677003	0.005454924	0.056006172	0.715530547	-0.154924311	-0.926349973	0.70057063	0.100296702	0.801969945	0.015618772	0.181019256
100040899	Gm15142	mRNA	0.834858015		0.828202979		-0.850677028		0.885490706		0.873633635		0.890224876
100040926	Gm3045	mRNA	9.59E-42	2.51E-05	0.116323143	0.389034253	-6.955017371	-4.95446046	1.935800384	-1.188508819	3.04E-40	1.96E-04	0.213180387	0.643000965
100040935	Gm3050	mRNA	0.156535206	0.804678385	0.181734744	0.304466813	3.558813455	0.357235022	-3.258872601	2.32148097	0.227446948	0.897560297	0.305499241	0.555084163
100040944	Gm3055	mRNA	8.18E-04	0.080779518	0.022447682	0.606146686	-1.174213161	-0.641523367	0.476570935	-0.151638793	0.001932108	0.172413496	0.0536218	0.820152785
100040972	Tceal7	mRNA	0.565797026	0.664613502	0.852717378	0.969071102	-2.295171656	-1.751149114	0.498399546	0.101760064	0.668570518	0.802762118	0.905728397	0.988687152
100041012	Gm3095	mRNA	0.023574579	0.68785503	0.005521279	0.197185305	2.374667486	-0.278379144	-2.710995587	0.96746431	0.041830614	0.822180762	0.015801429	0.422916517
100041057	LOC100041057	mRNA	0.587455279	0.066784292	0.194550184	0.98503074	-1.100208294	-2.486716168	-1.438576866	0.015958933	0.688995058	0.148263547	0.322011697	0.991474718
100041077	Gm13102	mRNA	0.417556627	0.109186371	0.5948752	0.351444856	-3.061665997	-3.762175467	-0.752617686	1.524815017	0.525393904	0.219482506	0.74663978	0.603943731
100041146	Gm15448	mRNA	0.015668654	0.202220924	0.185451601	0.76274585	-3.064155621	-1.900639616	1.099552854	0.348560772	0.028884292	0.351754251	0.31016973	0.911196455
100041151	Gm3636	mRNA	3.79E-04	0.150334893	2.76E-08	0.040061879	0.755110959	-0.313628728	-1.124988035	0.596279866	9.45E-04	0.281035643	2.27E-07	0.142101573
100041177	Gm3182	mRNA	0.792604987	0.808258405	0.63056834	0.7571643	1.072876324	-0.812015376	-1.941542868	1.005439295	0.856307455	0.897560297	0.773456272	0.907735866
100041194	Ahnak2	mRNA	7.12E-58	4.68E-19	3.26E-11	0.637547674	-2.450907963	-1.481261654	0.912556503	0.130243196	3.84E-56	4.22E-17	4.14E-10	0.837819056
100041230	H4c17	mRNA	0.487519545	0.263364815	0.451344433	0.70477935	1.090850167	2.253532083	1.106769687	-0.739985807	0.595971917	0.429476819	0.616629716	0.873805361
100041262	Gm3239	mRNA		0.831193635	0.799188378	0.794792177		-0.869838226	-1.038062646	1.06130169		0.897560297	0.885393182	0.91798203
100041273	Ndufb4c	mRNA	1.57E-09	0.002268736	5.30E-05	0.06030854	1.835916654	0.943041353	-0.950108279	0.513294483	7.56E-09	0.009421733	2.46E-04	0.190661897
100041279	Gm3248	mRNA	0.806676561	0.633772918	0.828202979		0.988508451	1.924748652	0.885490706		0.866513889	0.786465071	0.890224876
100041294	Supt4b	mRNA	0.420925766	0.206054483	0.82246077	0.237240968	-3.045866403	-3.34378851	-0.347309356	2.574304869	0.52885952	0.356848421	0.890224876	0.474658944
100041306	Gm3264	mRNA	5.79E-07	0.368411864	4.78E-14	2.28E-06	2.373808509	-0.289129328	-2.721786616	1.431676656	2.10E-06	0.54894681	8.66E-13	3.97E-05
100041336	Gm3278	mRNA	0.792604987	0.659232432	0.480462691	0.821818902	1.072876324	-1.37394698	-2.505095316	0.636674937	0.856307455	0.802762118	0.645405972	0.920460008
100041352	Tcp10c	mRNA	0.096592938	0.660270305	0.219608166	0.498950243	-3.900703519	-1.774418029	2.079291059	-1.472022833	0.148329693	0.802762118	0.354576283	0.74184515
100041379	Zfp980	mRNA	0.457410535	0.661653549	0.845684255	0.023907168	1.527102613	1.116802869	-0.476268304	-3.004721671	0.565374967	0.802762118	0.901452755	0.097493256
100041420	Gm3325	mRNA	2.72E-13	0.288917155	2.20E-23	3.11E-04	1.116194542	-0.138252941	-1.310760015	0.695055176	1.82E-12	0.459840023	9.54E-22	0.003043302
100041433	Zfp981	mRNA	0.077367197	0.371337087	0.2465879	0.392694144	-2.180832333	-1.244545831	0.880199672	-0.695262595	0.12174082	0.551785672	0.388578021	0.646345689
100041449	Cyp3a59	mRNA		0.831193635	0.799188378	0.794792177		-0.869838226	-1.038062646	1.06130169		0.897560297	0.885393182	0.91798203
100041504	LOC100041504	mRNA	0.939584494	0.089629651	0.027560635	0.480834577	0.019722632	0.556607187	0.481319422	0.237511648	0.959104013	0.187442657	0.063953389	0.726958863
100041515	Gm3383	mRNA	0.29748156	0.450988538	0.001924957	0.001125904	0.817980019	-0.517602148	-1.386781004	1.693914069	0.395422104	0.632918677	0.006155339	0.008985692
100041546	Ly6c2	mRNA	0.006006781	0.007394358	0.837182277	0.005698121	-1.457042909	-1.298254709	0.100084354	1.51563251	0.012015512	0.025144097	0.8957952	0.033012168
100041574	9030025P20Rik	mRNA	2.88E-06	0.002788597	0.684217454	0.007370296	-0.649382736	-0.533829544	0.058562963	0.515409684	9.56E-06	0.01121843	0.812074941	0.039986993
100041579	Gm20878	mRNA	0.834858015	0.831193635	0.985084901	0.794792177	-0.850677028	-0.869838226	-0.076281966	1.06130169	0.873633635	0.897560297	0.989415062	0.91798203
100041581	Zkscan16	mRNA	1.51E-10	0.001092542	5.22E-05	0.92999164	-3.731383388	-2.431318293	1.245130296	0.034736365	8.00E-10	0.005147319	2.43E-04	0.972734957
100041585	Amd2	mRNA	0.003079961	0.002836075	0.599307384	0.416176711	3.896121898	3.459633246	-0.491725287	0.71862737	0.006521003	0.011387019	0.750421559	0.668611181
100041586	Gm3417	mRNA	0.332036355	0.322386761	0.948383098	0.078645722	-1.090419212	-1.07964884	-0.041525746	1.441295807	0.434241524	0.499564271	0.97374206	0.227677182
100041593	LOC100041593	mRNA	0.52011587	5.55E-04	3.37E-05	0.011215169	-0.312246948	-1.505413562	-1.248467941	0.931361758	0.628242167	0.002892334	1.63E-04	0.055182161
100041596	Gal3st2b	mRNA	0.224022395	0.403001367	0.565241735	0.012732605	1.774367543	0.984144052	-0.854045803	-2.666682312	0.310418791	0.585174401	0.721115375	0.06082856
100041598	Gm3424	mRNA		0.831193635	0.799188378	0.794792177		-0.869838226	-1.038062646	1.06130169		0.897560297	0.885393182	0.91798203
100041599	LOC100041599	mRNA	0.358639144	2.32E-08	4.12E-11	0.006665394	0.227320217	-1.127188784	-1.412718901	0.850527438	0.462880207	3.76E-07	5.16E-10	0.037060457
100041621	Gm3435	mRNA	0.065576454	0.361557743	0.374675645	0.458982807	-0.595456102	-0.293424966	0.245367491	0.2314972	0.105003033	0.541453474	0.538685375	0.707121328
100041639	Gm3448	mRNA	0.671701896	0.985339237	0.614307331	0.142232614	-0.487966025	-0.021536066	0.413084814	1.714066707	0.758055615	0.990130277	0.761626259	0.342332146
100041677	Zfp984	mRNA	0.003976778	0.173105706	0.207487347	0.694384305	-0.520642036	-0.282249996	0.181709732	-0.066980842	0.008233888	0.31328675	0.33941805	0.867834273
100041678	Gm3500	mRNA	0.268593334	0.40723192	0.010813282	0.140257919	3.779341387	-1.495455045	-5.32967651	2.482267372	0.362235334	0.589548737	0.028419799	0.339210882
100041702	Gm3476	mRNA	0.767627441	0.678609671	0.418635254	0.734540006	0.691512585	-0.883059887	-1.641182479	0.664367889	0.842833636	0.814145696	0.583090102	0.893587198
100041708	LOC100041708	mRNA	0.36416095	0.831193635	0.32476059	0.980540296	-3.363571146	-0.869838226	2.429141377	0.099529017	0.468645413	0.897560297	0.482012676	0.988687152
100041722	1700049E17Rik2	mRNA	0.665210299	0.664165448	0.982083156	0.72970444	-1.747243509	-1.753547258	-0.063265101	-0.921640074	0.754210727	0.802762118	0.989415062	0.890532608
100041734	4930522L14Rik	mRNA	3.37E-05	0.045624546	0.05548394	0.416151629	-0.964227384	-0.51984152	0.386044271	-0.173984072	9.76E-05	0.109917759	0.115602473	0.668611181
100041735	Gm3488	mRNA	0.055883072	0.455800329	0.001665188	0.004714573	2.901092915	-0.749153294	-3.708191585	3.749079249	0.091003945	0.637095178	0.005424979	0.028575154
100041749	Speer4f2	mRNA	0.834858015		0.828202979	0.832644053	-0.850677028		0.885490706	-0.862251662	0.873633635		0.890224876	0.920460008
100041774	Gm10413	mRNA		0.559311917	0.530956895	0.670506894		-2.332916309	-2.503372817	1.558393243		0.725712235	0.689843408	0.852170906
100041840	Gm10408	mRNA	0.28938732	0.81690728	0.460961381	0.870811951	1.366826251	0.34204197	-1.081603748	0.243152272	0.386274889	0.897560297	0.626146018	0.940857898
100041874	Gm3558	mRNA	2.59E-05	0.781820523	5.44E-07	8.17E-05	2.569253165	-0.152055591	-2.776187741	2.108382429	7.63E-05	0.892933151	3.60E-06	9.73E-04
100041903	LOC100041903	mRNA	0.438461416	0.660270305	0.625270232	0.642224171	-3.067959454	-1.774418029	1.231633235	-1.249780107	0.54674505	0.802762118	0.770780701	0.841240589
100041953	Sap18b	mRNA	2.80E-21	1.11E-07	1.40E-08	0.606076691	0.902438798	0.46969801	-0.489429203	0.067285369	3.23E-20	1.56E-06	1.21E-07	0.820152785
100041958	Lamtor3-ps	mRNA	0.623739081	0.975422749	0.630909301	0.626983148	1.980251657	0.097310621	-1.939685761	1.962051908	0.722677655	0.988039788	0.773456272	0.832267921
100041979	Gm3604	mRNA	0.017416125	0.266262594	0.409195802	0.115604914	-0.621858204	-0.35705341	0.20804246	-0.426986878	0.031785331	0.433088777	0.57352487	0.297711598
100042024	Gm3629	mRNA	0.576188097	0.80421041	0.310667173	0.517618978	-1.468573391	1.000684025	2.408790182	-1.810032498	0.678246263	0.897560297	0.466361955	0.757545097
100042065	Gm3646	mRNA		0.831193635	0.799188378	0.794792177		-0.869838226	-1.038062646	1.06130169		0.897560297	0.885393182	0.91798203
100042074	Gm3650	mRNA	0.002139786	0.318258893	1.43E-08	2.19E-05	0.8993538	-0.264883291	-1.219763915	1.20097758	0.004675087	0.494914216	1.23E-07	3.09E-04
100042100	Gm3667	mRNA	0.209308268	0.361942048	0.017355693	0.053904069	3.289408982	-1.182594719	-4.528835125	3.592311568	0.292664062	0.541808423	0.042978213	0.17590982
100042129	Gm3685	mRNA		0.831193635	0.799188378	0.794792177		-0.869838226	-1.038062646	1.06130169		0.897560297	0.885393182	0.91798203
100042149	Gm3696	mRNA	0.659944975	0.588591209	0.963183408	0.427002057	0.241222164	0.321858696	0.02572022	0.567080052	0.752668894	0.751228791	0.98353647	0.678396582
100042150	Nrg2	mRNA	0.011618755	0.18012256	0.117982688	0.012722453	-0.97111746	-0.555257753	0.360630562	-0.600860529	0.021970983	0.322401152	0.21568783	0.060823389
100042165	Thoc2l	mRNA	0.090793283	0.158274385	3.64E-04	0.03413639	0.442268864	-0.343248945	-0.843042145	0.535341101	0.140604016	0.292753496	0.001402346	0.126619656
100042235	Gm3739	mRNA	0.021066617	0.62492276	0.009361075	0.094564758	2.174060399	0.372185882	-1.861227739	1.066679257	0.037801646	0.782489642	0.025073049	0.258832762
100042295	Gm3776	mRNA	0.520601338	0.691373195	0.799188378	0.698013498	2.565722811	1.585510527	-1.038062646	-1.418619586	0.628600909	0.824724507	0.885393182	0.869783018
100042304	Gm38418	mRNA	0.198949708	0.716607163	0.283812058	0.844923006	3.17507229	0.687086591	-2.543860247	0.335197331	0.280066737	0.844495416	0.43451018	0.925914957
100042450	Smim17	mRNA	0.978277778	0.845527464	0.793508483	0.860897533	0.111103652	-0.786967004	-0.957830641	-0.498356231	0.982692581	0.906492576	0.885393182	0.934801156
100042480	Nhsl2	mRNA	2.53E-05	0.034907478	0.008048709	1.55E-05	-0.836007051	-0.316660546	0.463128958	-0.68215939	7.46E-05	0.088498035	0.022000518	2.26E-04
100042503	Ndufb4b	mRNA	0.59009174	0.828605467	0.375672183	0.404106963	1.374724849	-0.407531452	-1.829387197	1.838053316	0.69152838	0.897560297	0.539992293	0.657489297
100042514	Sprr2a3	mRNA	2.76E-05	0.021267527	0.016529448	0.018928874	-4.973228638	-3.43708762	1.480786282	-2.819848096	8.08E-05	0.059503137	0.041213393	0.082424779
100042591	Vmn2r31	mRNA		0.831193635	0.799188378	0.794792177		-0.869838226	-1.038062646	1.06130169		0.897560297	0.885393182	0.91798203
100042688	Gm10302	mRNA	0.978277778	0.796226641	0.828202979		0.111103652	1.053715126	0.885490706		0.982692581	0.892933151	0.890224876
100042698	Gm3973	mRNA	0.171605788	0.553621971	0.556431544	0.748230949	1.557928968	0.75333794	-0.863198572	-0.511388624	0.246494863	0.723168443	0.713484483	0.902289807
100042715	Gm3985	mRNA		0.831193635	0.799188378	0.794792177		-0.869838226	-1.038062646	1.06130169		0.897560297	0.885393182	0.91798203
100042776	Gm4027	mRNA	0.731766875	0.982023344	0.680892696	0.813007782	-1.369257921	0.091942453	1.396506353	-0.779710461	0.810855456	0.988039788	0.809149403	0.920460008
100042784	Prdm11	mRNA	0.016852324	0.670094127	0.034293614	0.814198931	0.283404245	0.064308775	-0.276083379	0.039199714	0.030847785	0.807195813	0.077149169	0.920460008
100042786	Gm16381	mRNA	0.662051348		0.656902569	0.664883542	-1.764158667		1.793087048	-1.749422757	0.753396899		0.791997443	0.850577862
100042807	Eif3j2	mRNA	0.224520921	0.20039672	0.94133936	0.121058675	0.372837216	0.4112654	-0.01900862	-0.465343333	0.310969638	0.34950767	0.968767175	0.306789847
100042856	Gm4070	mRNA	0.028717013	0.080233792	0.823865321	0.120244926	-0.622883543	-0.505195377	0.058912245	0.55232155	0.049868109	0.171737477	0.890224876	0.305491902
100042891	Vmn2r47	mRNA	0.978277778	0.796226641	0.828202979		0.111103652	1.053715126	0.885490706		0.982692581	0.892933151	0.890224876
100042894	Vmn2r46	mRNA		0.656423603	0.627173713	0.622232692		-1.795069648	-1.960052723	1.988017467		0.802762118	0.771646235	0.831311734
100042922	H2al1a	mRNA	0.006535331	0.437554661	0.119578698	0.48098065	-5.519936107	-3.07439556	2.378067193	2.307706045	0.012985615	0.620278129	0.218067055	0.72704846
100042927	H2al1b	mRNA	0.483193847	0.555897984	0.880784071	0.509649666	-2.784445526	-2.352521126	0.367080018	2.546578512	0.591860283	0.724597158	0.925884372	0.750736395
100042943	H2al1g	mRNA		0.438353769	0.401948289	0.411042761		-3.069186017	-3.239783462	3.255800569		0.620728376	0.565429915	0.663828931
100042944	H2al1h	mRNA		0.664165448	0.634002023	0.629552397		-1.753547258	-1.922857518	1.948039376		0.802762118	0.774962712	0.833497535
100042945	Gm4120	mRNA	0.892524435	0.158981639	0.106535078	0.040879698	-0.059618046	-0.577749611	-0.573296758	0.783433101	0.920115448	0.293618765	0.198505107	0.144320635
100042960	Gm4131	mRNA	0.143665024	0.151912163	0.799188378	0.980540296	4.43817495	3.46050789	-1.038062646	0.099529017	0.211070483	0.283408096	0.885393182	0.988687152
100043057	Tmem207	mRNA		0.831193635	0.799188378	0.794792177		-0.869838226	-1.038062646	1.06130169		0.897560297	0.885393182	0.91798203
100043108	Cyp2c69	mRNA	0.834858015		0.828202979	0.656463315	-0.850677028		0.885490706	-1.794576052	0.873633635		0.890224876	0.848713608
100043123	Cd300ld4	mRNA	0.182336257	0.278374268	0.839361397	0.488770188	-2.350847941	-2.075174869	0.214359142	1.245678625	0.2597673	0.446861399	0.897556085	0.733659463
100043125	Cd300ld5	mRNA	0.019033158	0.73717111	0.027337746	0.330047822	-1.687960866	-0.26619688	1.371812152	0.908157098	0.034457384	0.860247899	0.063507845	0.582650961
100043133	9130023H24Rik	mRNA	0.610798111	0.634640413	0.30099726	0.296116684	-0.132612637	0.129590544	0.205836888	-0.217150615	0.711002247	0.787275991	0.455023874	0.546119697
100043254	Nps	mRNA	0.626872175	0.843050827	0.480462691	0.601398515	1.963134812	-0.48428979	-2.505095316	1.563799463	0.724158284	0.905103541	0.645405972	0.816683951
100043272	Inafm2	mRNA	7.09E-08	8.60E-12	0.041141614	0.837856852	1.35716429	0.937307114	-0.474941106	0.038492821	2.86E-07	2.69E-10	0.090016431	0.922778951
100043314	Tigit	mRNA	0.539698652	0.803228778	0.85401369	0.523469872	-0.070142922	-0.03487849	-0.021338867	-0.08996528	0.645618531	0.897560297	0.906664135	0.76161796
100043332	Ankrd66	mRNA	0.004266306	0.00242671	6.82E-09	0.016988438	-3.854630976	-3.033663875	0.768842758	0.997350913	0.008772399	0.009938651	6.14E-08	0.075808866
100043381	Gm14308	mRNA	0.060829372	0.943863103	0.034826406	0.478511954	0.60704648	0.023518863	-0.636916569	0.214320704	0.098141879	0.9719766	0.07813882	0.72500992
100043387	Gm14305	mRNA	0.976120096	0.88287158	0.912947198	0.163158047	0.007780408	0.040919913	-0.023596651	-0.381041637	0.982692581	0.931115652	0.949099969	0.376245663
100043403	Gm14410	mRNA	3.78E-04	0.020563191	0.005321937	0.841570989	1.082572913	0.715680873	-0.424356298	0.037955201	9.43E-04	0.057964564	0.015278177	0.92456567
100043456	Gm10681	mRNA		0.656423603	0.627173713	0.795710541		-1.795069648	-1.960052723	1.026074421		0.802762118	0.771646235	0.918301344
100043461	Gm4450	mRNA	0.623739081	0.804342146	0.799188378	0.980540296	1.980251657	1.000011532	-1.038062646	0.099529017	0.722677655	0.897560297	0.885393182	0.988687152
100043468	Zfp955b	mRNA	5.30E-05	0.277688521	0.014849704	0.100926627	-0.551332931	-0.173950481	0.32067014	-0.309419512	1.50E-04	0.446141822	0.03755648	0.270943546
100043474	Olfr1564	mRNA	0.834858015		0.828202979	0.550884886	-0.850677028		0.885490706	-2.381157943	0.873633635		0.890224876	0.77977982
100043497	Nat8f7	mRNA	0.180087375	0.053615478	0.950474305	0.065757849	-4.216317235	-4.234725375	-0.081206808	3.46396515	0.256959704	0.12448239	0.97524603	0.201986677
100043597	Srcap	mRNA	0.241715375	0.287787052	0.546687201	0.786600625	0.098882414	0.100866787	-0.055573804	-0.039389057	0.331553312	0.458529734	0.704945775	0.91798203
100043684	Amy2a4	mRNA		0.831193635	0.799188378	0.794792177		-0.869838226	-1.038062646	1.06130169		0.897560297	0.885393182	0.91798203
100043686	Amy2a3	mRNA		0.831193635	0.799188378	0.794792177		-0.869838226	-1.038062646	1.06130169		0.897560297	0.885393182	0.91798203
100043688	Amy2a2	mRNA		0.831193635	0.799188378	0.794792177		-0.869838226	-1.038062646	1.06130169		0.897560297	0.885393182	0.91798203
100043757	Zfp831	mRNA	0.009121108	0.202338547	0.047323935	0.242708015	-2.264198808	-1.208792297	1.000367846	0.800025283	0.017606569	0.35192557	0.101319275	0.481135511
100043772	Zfp850	mRNA	0.266909803	0.931893572	0.173360374	0.339424201	0.411002192	0.030455957	-0.43884523	-0.296911454	0.360412119	0.965056611	0.294162215	0.592540591
100043811	Frg2f12	mRNA	0.834858015		0.828202979		-0.850677028		0.885490706		0.873633635		0.890224876
100043813	Rps27rt	mRNA	0.111956754	0.036910969	0.154888533	0.335059396	1.267255703	1.705451855	0.383309986	0.339140416	0.169513279	0.09263248	0.26864183	0.587675532
100043861	Klrb1	mRNA	0.978277778	0.982023344	0.985084901	0.980540296	0.111103652	0.091942453	-0.076281966	0.099529017	0.982692581	0.988039788	0.989415062	0.988687152
100043914	Zfp968	mRNA	0.979547774	0.339024877	0.173292495	0.06434811	-0.068971001	3.7710868	3.770895799	-4.545975828	0.983540496	0.51812917	0.294110668	0.199122711
100043915	Gm4724	mRNA	0.02654249	0.846945969	7.12E-04	0.200233517	0.571751138	0.047534009	-0.579937053	0.305537274	0.046458787	0.907431538	0.002545212	0.427305974
100043920	Fam205a4	mRNA	0.609689846	0.78467973	0.74458253	0.076297729	0.621218647	0.13824876	-0.53546385	1.319017137	0.709918026	0.892933151	0.859714612	0.222942819
100043921	LOC100043921	mRNA	0.557330876	0.664165448	0.842610331	0.803867597	-2.343638229	-1.753547258	0.522429961	0.986315945	0.661911027	0.802762118	0.899483454	0.920460008
100044193	Gm20939	mRNA	0.100967724	0.445585249	0.378240916	0.102740124	-0.540496612	-0.251453207	0.229994764	-0.423452689	0.154342107	0.62811538	0.542336759	0.274407352
100044509	Tgfbr3l	mRNA	0.658102542	0.141625983	8.40E-05	9.84E-04	0.163337868	-0.529890082	-0.750245209	0.647036561	0.751456048	0.268355486	3.73E-04	0.008043261
100044627	LOC100044627	mRNA	0.697813061	0.771864085	0.820591933	0.570106759	-0.151467273	-0.111516106	-0.019205804	-0.076873163	0.780253961	0.88601492	0.890224876	0.793985626
100045125	Gm17768	mRNA	0.811310387	0.982023344	0.790639602	0.980540296	-0.768830751	0.091942453	0.805990408	0.099529017	0.869126719	0.988039788	0.885393182	0.988687152
100045778	Rnf223	mRNA	0.021091921	0.697489637	0.282377022	0.308277316	-1.087004139	-0.327950601	0.698048915	-0.796492184	0.037836027	0.830136333	0.432850251	0.559531376
100045792	Ect2l	mRNA	1.05E-31	3.08E-15	1.58E-11	0.038490553	-4.797208337	-3.728317429	1.01340083	0.842505153	2.10E-30	1.70E-13	2.08E-10	0.138037433
100046950	Gm17778	mRNA	0.557191001	0.831193635	0.609600245	0.794792177	-2.344441826	-0.869838226	1.416864245	1.06130169	0.661911027	0.897560297	0.758129374	0.91798203
100048534	Cfap43	mRNA	1.73E-07	9.61E-05	1.37E-25	0.004437698	-4.775922421	-3.551481762	1.171320859	0.847772321	6.71E-07	6.36E-04	6.91E-24	0.027186693
100048644	Pet117	mRNA	0.727990556	0.462021192	0.114652115	0.662368911	-0.707540633	2.922981467	3.582252558	-1.762887371	0.80788236	0.642470385	0.210576693	0.850309223
100048658	Ddx43	mRNA	0.034225424	0.659468338	0.103058111	0.575278266	-3.682992591	-1.375492968	2.246875154	-1.137525944	0.058520565	0.802762118	0.193134824	0.797765095
100061	Lrrc19	mRNA	0.490846506	0.289286729	0.555548463	0.527637867	-1.005774228	-1.518080482	-0.558600287	0.684388047	0.598902439	0.460161098	0.712834641	0.764028422
100066	Cyp2j11	mRNA	0.154490892	0.356678593	0.615851595	0.187477388	-3.544234781	-2.76161281	0.729253685	-1.71979301	0.224918773	0.536033347	0.76257318	0.410586634
100072	Camta1	mRNA	2.17E-13	2.07E-05	0.386650619	0.001469946	-1.044565889	-0.84824787	0.139665888	-0.632178784	1.47E-12	1.66E-04	0.55064094	0.011225533
100073351	Yy2	mRNA	0.087130916	0.676284067	0.11730917	0.425525596	0.53824376	0.118067096	-0.477097525	-0.224311364	0.135557363	0.812362385	0.214647368	0.677254618
100087	Kti12	mRNA	4.27E-21	1.83E-08	1.60E-06	0.747124146	1.440568769	0.878010936	-0.619438222	-0.044555829	4.86E-20	3.04E-07	9.78E-06	0.901638776
100088	Rcc1	mRNA	7.22E-07	0.001433508	9.78E-04	3.15E-05	1.011468269	0.441890257	-0.625753796	-0.649185222	2.58E-06	0.006446581	0.003381265	4.22E-04
100090	Zbtb48	mRNA	0.162919235	0.534339319	0.090616931	0.987023011	0.354915036	0.159890606	-0.250814364	0.002655682	0.235574303	0.706838982	0.173688708	0.992362557
100101806	Srp54c	mRNA	0.061070965	0.362833148	0.44390307	0.605607328	0.177806847	0.137823919	-0.096800063	-0.080612367	0.098505856	0.542700666	0.60880015	0.81995493
100101807	Fam177a2	mRNA	0.284810092	0.81766874	0.505382706	0.821252709	-0.187247173	-0.043808069	0.085892318	-0.037980365	0.380908242	0.897560297	0.668618085	0.920460008
100101919	Dnah7c	mRNA	0.007270838	0.039219722	2.27E-07	0.00727687	-3.439067086	-2.648512937	0.738844354	1.028832445	0.014336043	0.097271891	1.61E-06	0.039626959
100102	Pcsk9	mRNA	0.985576234	0.573290603	0.600138155	0.012649711	-0.017286418	0.506956652	0.469024215	-1.694475032	0.987929083	0.738257653	0.750953753	0.060542509
100113398	Adat3	mRNA	0.113303511	0.191337006	0.883804132	0.490549808	-0.432651783	-0.41577111	-0.041681948	0.222749555	0.171341766	0.337255539	0.92760842	0.734881328
100121	Tdrd7	mRNA	0.001022684	0.210941819	0.142351688	0.6066077	-0.418451791	-0.181128537	0.180386848	0.089710818	0.00237811	0.363044154	0.251426115	0.820421727
100125586	Vmn2r2	mRNA	0.806676561	0.984181486	0.792892595	0.804924145	0.988508451	0.079266943	-0.961452207	0.986299481	0.866513889	0.989291183	0.885393182	0.920460008
100126226	Krt83	mRNA	0.002712503	0.021537971	0.98254978	0.685622132	-2.7649961	-2.691583561	0.015705108	-0.323925539	0.005804203	0.060150001	0.989415062	0.862084711
100126778	Esp8	mRNA	1.83E-06	0.007759462	0.056373971	0.085221477	-6.627641296	-5.2148584	1.351551767	-1.360323096	6.20E-06	0.026182313	0.11707467	0.240317711
100126824	Sco2	mRNA	0.419363017	0.003853607	0.085543767	0.278627892	0.215454368	0.648822787	0.37490406	0.264720043	0.527271794	0.014696121	0.165507426	0.526621799
100129	Gpr153	mRNA	0.002895094	0.018427194	0.139161524	0.019959128	0.48912724	0.343952861	-0.202401418	-0.348702475	0.00616208	0.052982862	0.247012706	0.085595792
100141474	4933428G20Rik	mRNA	0.752431226	0.414195681	0.601672755	0.672547501	0.11802068	0.311106706	0.135488183	-0.132193662	0.829375748	0.59709234	0.752442154	0.853301166
100155	Shoc1	mRNA	0.870691018	0.774400071	0.634408561	0.02719745	-0.297958722	0.699046228	0.929989986	-3.298633137	0.9014299	0.88794592	0.774962712	0.106981815
100163	Pafah2	mRNA	0.194361817	0.619148242	0.024882124	0.484162529	-0.295322232	0.109731631	0.347439525	-0.13460098	0.274360833	0.77788185	0.058545429	0.729508335
100169	Phactr4	mRNA	0.107948046	0.284998621	0.608506002	0.379648078	0.160457534	0.154636728	-0.063331424	-0.154413691	0.163967783	0.455270075	0.757532056	0.633061568
100169864	Gm44504	mRNA	0.479221439	0.089953322	0.256629129	0.049867878	0.35907385	1.223997572	0.805526803	-1.283983855	0.58773341	0.187969944	0.401495513	0.165807058
100169868	Gm3173	mRNA	0.199376029	0.392724954	0.767375585	0.459647158	0.928982315	0.723820737	-0.259287466	0.737437189	0.280609365	0.574229643	0.876378337	0.707680184
100169871	Gm10910	mRNA	0.028507114	0.156472247	0.27052175	0.383874864	1.604743459	1.0121027	-0.646727957	0.545924125	0.04954226	0.290207686	0.418665152	0.637786783
100177	Zmym6	mRNA	2.58E-05	0.173127753	0.00394744	0.830312913	-0.676566412	-0.260397622	0.359335038	0.045051263	7.58E-05	0.313295824	0.011715718	0.920460008
100182	Akna	mRNA	3.59E-37	8.76E-14	9.23E-07	0.010646174	-2.194630822	-1.342628032	0.793923072	0.520203746	9.07E-36	3.80E-12	5.89E-06	0.053024231
100188919	Gm45915	mRNA	0.751508747	0.499919705	0.776897456	0.833348323	-0.929433414	-1.48333136	-0.620121224	0.34798485	0.828507226	0.677150242	0.884544909	0.920705201
100189605	Mup19	mRNA	0.237154049	0.004538597	0.196579578	0.018015643	-3.924774803	-5.481968149	-1.619447722	3.829993224	0.32599859	0.016847308	0.324789754	0.079345762
100198	H6pd	mRNA	1.01E-11	0.053181318	6.75E-04	0.156614238	-0.44297531	-0.146433478	0.239595436	0.227096011	5.90E-11	0.123661691	0.002427382	0.366358293
100201	Tmem64	mRNA	0.038009641	0.91227863	0.084379367	0.053936277	-0.22956196	-0.012180187	0.160521067	-0.22027944	0.064324275	0.951760683	0.16359662	0.175984329
100206	Adprhl2	mRNA	4.32E-04	0.009234978	0.096743279	0.778954614	0.750286637	0.538949635	-0.267205857	0.04908135	0.001066278	0.030272492	0.183417804	0.91798203
100210	Gpn2	mRNA	1.33E-16	6.17E-09	0.002955322	0.244507286	1.297031089	0.884795429	-0.469540185	0.192404673	1.14E-15	1.13E-07	0.00905881	0.483724101
100213	Rusc2	mRNA	1.30E-08	9.82E-14	0.556054248	0.43774425	0.837128628	0.809397363	-0.083905737	0.100591232	5.69E-08	4.22E-12	0.713198338	0.688273727
100216455	Gm14124	mRNA	0.79452763	0.698300804	0.887199756	0.57387593	0.371086535	0.672915985	0.244449742	-0.90101687	0.858013675	0.830668549	0.930539107	0.796880093
100216474	Ttll2	mRNA	6.65E-14	0.004070343	4.90E-04	0.399808535	-3.936825528	-2.393218245	1.490118519	0.474983841	4.66E-13	0.015389037	0.001828342	0.65310295
100226	Stx12	mRNA	0.02453781	0.074300373	0.334973408	0.093528586	0.321105756	0.272184	-0.105973074	-0.209755942	0.043319259	0.161442026	0.493527132	0.256632816
100233175	Gon7	mRNA	0.020411576	0.277139625	0.144285888	0.207785672	0.63367414	0.311226181	-0.381266375	0.356796976	0.0367154	0.44573532	0.254158486	0.437698714
100233207	Gm17359	mRNA		0.664165448	0.634002023	0.629552397		-1.753547258	-1.922857518	1.948039376		0.802762118	0.774962712	0.833497535
100233208	Gm10778	mRNA	0.2000069	0.694929457	0.043446758	0.414897955	0.330122093	-0.09929672	-0.487487978	0.239922791	0.28123354	0.828107386	0.094335124	0.667470818
100270744	Btbd18	mRNA	0.896319217	0.938293492	0.872568157	0.725839701	0.23698276	0.10528583	-0.198964006	-0.348208585	0.923512216	0.968754074	0.919570617	0.887720681
100271704	Gm17660	mRNA	0.616281485	0.836665482	0.516579756	0.491326918	1.987199147	0.483869146	-1.557231184	-1.117402434	0.716403476	0.900889913	0.677152099	0.735403683
100271882	Gm14139	mRNA	0.574815504	0.863389298	0.64255128	0.272925015	-1.138652165	-0.32872056	0.746183501	-1.480772125	0.676889314	0.918043667	0.781311286	0.519898058
100271928	Gm15881	mRNA	0.834858015		0.828202979		-0.850677028		0.885490706		0.873633635		0.890224876
100273	Osbpl9	mRNA	0.18237125	0.817429708	0.001561751	0.066921335	0.179362216	-0.033770851	-0.270016321	0.21023053	0.25979712	0.897560297	0.00513135	0.204190568
100294583	Alkal2	mRNA	3.97E-05	0.00649822	0.10043872	0.280555098	-4.320317565	-3.367536914	0.895325905	0.831661036	1.14E-04	0.022645276	0.188933818	0.528691873
100302688	Gm17455	mRNA	4.21E-04	0.012953922	0.126256463	1.50E-04	-2.916976332	-2.269846334	0.592299903	2.372219499	0.00104165	0.039929862	0.228026517	0.001648674
100303732	Zfp967	mRNA	0.647625066	0.020126216	0.835115651	0.017225799	-0.816468162	-1.112353283	-0.360476715	1.109049445	0.742099677	0.057019474	0.894307728	0.076640309
100303744	Sprr2a2	mRNA	0.104103045	3.58E-04	0.907649761	0.61052674	-3.485126021	-3.643789824	-0.209030094	-0.787011672	0.158714619	0.001993489	0.945238677	0.823349195
100310809	Gm10509	mRNA	9.60E-06	9.51E-05	0.55565341	0.394505098	1.257324398	1.173215322	-0.141036085	-0.21076698	2.98E-05	6.30E-04	0.712881832	0.64753893
100310872	Dynlt1a	mRNA	5.51E-05	6.96E-04	0.974538949	0.173785257	0.587701124	0.650778523	0.005743432	-0.283892512	1.55E-04	0.00349723	0.988909452	0.391846614
100312471	Vmn1r3	mRNA	0.834858015	0.488452386	0.537622129	0.45820613	-0.850677028	-2.752662119	-1.960834545	2.947372635	0.873633635	0.667146379	0.696556554	0.706330563
100312473	Vmn1r86	mRNA		0.831193635	0.799188378	0.794792177		-0.869838226	-1.038062646	1.06130169		0.897560297	0.885393182	0.91798203
100312956	Pate3	mRNA	0.834858015	0.831193635	0.985084901	0.980540296	-0.850677028	-0.869838226	-0.076281966	0.099529017	0.873633635	0.897560297	0.989415062	0.988687152
100312986	Pate7	mRNA		0.831193635	0.799188378	0.794792177		-0.869838226	-1.038062646	1.06130169		0.897560297	0.885393182	0.91798203
100317	AU040320	mRNA	3.99E-10	0.488405999	3.75E-11	0.013683677	-0.681659568	-0.083776837	0.540080481	-0.279976248	2.02E-09	0.667146379	4.71E-10	0.06405394
100322896	Dthd1	mRNA	1.26E-09	2.14E-04	3.04E-06	0.221835916	-6.773562071	-4.842539417	1.876024712	0.85800347	6.08E-09	0.001269711	1.78E-05	0.455472057
100328588	Il4i1b	mRNA		0.398333083	0.338011004	0.176821579		-3.337295834	-3.506832586	-1.957069189		0.580338251	0.496855504	0.395698363
100336	Ppp1r8	mRNA	1.54E-09	0.005125325	2.10E-05	0.274818141	0.803131651	0.306457041	-0.55342905	-0.154594632	7.41E-09	0.018685847	1.06E-04	0.522338125
100340	Smpdl3b	mRNA	3.36E-66	1.41E-06	9.44E-10	0.048473819	2.625253092	1.262391871	-1.419915958	-0.594282349	2.35E-64	1.52E-05	9.68E-09	0.162787692
100342	Tent5b	mRNA	4.98E-06	0.001675738	0.021576615	0.001790066	-2.35672083	-1.732336117	0.570270824	-1.012052215	1.61E-05	0.007338535	0.051855601	0.01317699
100383	Bsdc1	mRNA	0.225836716	0.001061347	7.07E-05	0.161898923	-0.084359098	0.326975625	0.354128649	-0.234713253	0.312510923	0.005021812	3.19E-04	0.374307757
100384868	Gm37013	mRNA	0.477104779	0.384106812	0.795014395	0.056545087	-1.770674052	-2.144138031	-0.428470627	4.78993311	0.585603959	0.565235347	0.885393182	0.18212214
100416706	Zfp729b	mRNA	0.001870862	0.239954306	0.106378332	0.11595295	-0.481170242	-0.18496408	0.23980083	-0.313383058	0.004132	0.400475604	0.198252962	0.29836228
100417514	Adh6b	mRNA	0.238214795	0.247030064	0.976102883	0.538916967	2.431390319	2.420480747	-0.073193999	-1.209622705	0.32728626	0.408746308	0.989168386	0.77203095
100434	Slc44a1	mRNA	1.75E-06	6.67E-04	0.612909017	0.012976191	-0.404868525	-0.309862532	0.038270009	0.259514517	5.96E-06	0.00337867	0.760710843	0.06169607
100463512	Gm20594	mRNA	1.36E-09	0.069694447	8.81E-07	4.39E-08	1.482873102	0.443570657	-1.096651492	1.330019958	6.58E-09	0.153152923	5.64E-06	1.05E-06
100465	Mob3c	mRNA	0.615950301	0.9314021	0.381102504	0.292073125	0.07190444	0.014839596	-0.113958323	0.164944588	0.716108603	0.964727295	0.544962153	0.542272811
100470	Lao1	mRNA	0.036859533	0.679221161	0.088405965	0.05955695	-1.502384947	-0.383509121	1.057938358	-1.407434079	0.062572809	0.814719891	0.170120358	0.188969492
100494	Zfand2a	mRNA	0.714162018	0.427161306	0.86506613	0.109758887	0.063211346	0.141021795	0.020770892	-0.218013696	0.795834688	0.609619639	0.914319224	0.287468126
100502590	Tex50	mRNA	0.652411998	0.73148046	0.978729971	0.670506894	-1.359103766	-1.371134962	-0.067234493	1.558393243	0.746335088	0.855536802	0.989415062	0.852170906
100502698	Rubcn	mRNA	0.088456941	0.214241101	0.018740308	0.018587171	-0.155273098	0.137101043	0.235441082	-0.289934633	0.137354344	0.36765596	0.04592157	0.081271786
100502736	Gm19345	mRNA	0.422106504	0.544091642	0.962357392	0.507626145	-1.06092534	-1.062658899	-0.064400502	1.276986115	0.529963823	0.715433054	0.982909917	0.74864016
100502766	Kifc1	mRNA	0.001643901	0.004514214	0.312172827	1.36E-23	1.456796132	1.161422368	-0.356068989	-2.378608882	0.003669778	0.016770336	0.467867412	2.49E-21
100502825	Rpl37rt	mRNA	0.224606712	0.150008822	0.739917832	0.815227043	0.2025578	0.216385762	-0.043710221	0.034605169	0.311041826	0.280682834	0.856703112	0.920460008
100502841	Epg5	mRNA	0.001005204	0.01882262	0.00562844	0.470593828	0.814776636	0.582827712	-0.289785527	0.121226311	0.00233982	0.053970758	0.016075797	0.71747212
100502846	Gm19410	mRNA	0.004188329	1.46E-04	0.411545038	0.075206945	-2.311955082	-2.639646309	-0.380002979	0.828074078	0.008626464	9.08E-04	0.576250232	0.220924814
100502861	Ccdc13	mRNA	0.003369084	0.001686441	5.60E-09	0.079310792	-4.378814309	-3.265268591	1.058954029	0.71526004	0.007080403	0.007373117	5.11E-08	0.229088275
100502876	Kcnmb3	mRNA	9.46E-07	0.003287442	0.0038046	0.025384112	-2.536703304	-1.710766118	0.770121939	0.91463896	3.34E-06	0.01292283	0.011351851	0.101769579
100502880	Gm19428	mRNA	0.834858015		0.828202979	0.02678603	-0.850677028		0.885490706	-4.451011951	0.873633635		0.890224876	0.105830473
100502936	E330021D16Rik	mRNA	0.282112856	0.162344602	0.012391626	2.20E-16	1.903251812	-1.573723145	-3.538539864	-3.935659243	0.377683696	0.298302124	0.032089579	1.75E-14
100502940	Colca2	mRNA	0.079239649	0.242381201	0.664715365	0.075559552	-0.569186556	-0.409176834	0.10266912	0.515460193	0.124390561	0.403376531	0.794995282	0.221633838
100502950	Gm3336	mRNA	0.013964313	0.796226641	0.00250086	0.034735483	-4.024027499	1.053715126	5.022731534	-4.452230287	0.025957408	0.892933151	0.007796181	0.128123356
100502967	Speer4c	mRNA	0.133503892	0.249540007	8.27E-04	0.076902844	-2.924482209	-2.236370969	0.636203705	0.71193082	0.197872796	0.411898892	0.00291214	0.224187495
100503000	Zfp993	mRNA	0.526985587	0.758027984	0.260088468	0.024249761	-0.796617549	0.491353551	1.238284243	-2.218637238	0.632951418	0.877101706	0.405844142	0.098505144
100503041	Pdzd7	mRNA	1.30E-04	4.86E-07	0.352713955	0.83693562	-1.167762958	-1.328692243	-0.219651876	0.051802207	3.48E-04	5.88E-06	0.513452091	0.922388359
100503043	Armcx4	mRNA	2.33E-05	0.001501614	0.060154667	9.93E-05	1.501577927	1.132074584	-0.428885039	-0.898788914	6.90E-05	0.006694381	0.123594366	0.001155506
100503085	Klhl3	mRNA	0.00116126	0.003909962	0.784006205	0.040296225	-0.90108213	-0.804359963	0.04042008	0.360301645	0.002670435	0.014874028	0.885393182	0.142663227
100503185	Btbd8	mRNA	0.050866354	0.660921815	0.04893753	0.531747317	-2.883712542	-0.897918638	1.924218621	-0.784073466	0.083600738	0.802762118	0.104155451	0.766889312
100503240	Trpc5os	mRNA	0.960913586	0.442268663	0.353217828	0.492982973	0.109825678	-1.306829307	-1.481426817	1.104948081	0.974629619	0.625068966	0.514064289	0.7368416
100503280	Gm38425	mRNA	0.526429402	0.847337516	0.685168792	0.290430109	0.913194319	0.308810987	-0.661737287	-1.407504664	0.63244786	0.907555852	0.812995513	0.540971556
100503311	Pifo	mRNA	0.113372191	0.287601161	9.93E-12	0.107851784	-2.435508495	-1.634473867	0.750273753	0.596909374	0.171431595	0.458432114	1.34E-10	0.283978937
100503353	Gm14440	mRNA	0.008094995	0.031186748	0.359668241	0.858271923	0.422331443	0.330574394	-0.147908045	-0.03171193	0.015787506	0.080893788	0.521447662	0.932867532
100503355	Zfp648	mRNA	5.54E-08	1.74E-04	0.002015981	0.312630766	-6.860049141	-5.469223476	1.33092895	0.638226802	2.26E-07	0.001062252	0.006414264	0.56411419
100503361	Tmem95	mRNA	0.003110074	0.12108442	0.260453858	0.375580282	-1.27467879	-0.796688537	0.420207306	0.411682291	0.006578728	0.237989499	0.406271666	0.628736063
100503368	Gm20599	mRNA	0.834858015		0.828202979	0.832644053	-0.850677028		0.885490706	-0.862251662	0.873633635		0.890224876	0.920460008
100503386	Tpbgl	mRNA	3.18E-15	2.29E-08	0.544891904	4.49E-05	-1.62052352	-1.458130342	0.106785863	1.198680381	2.47E-14	3.71E-07	0.703460135	5.81E-04
100503481	4930453H23Rik	mRNA	0.345242458	0.808258405	0.513185987	0.663686914	-2.106699868	-0.812015376	1.238710797	-0.901119032	0.448393133	0.897560297	0.675008617	0.850577862
100503545	Nuggc	mRNA	0.280510552	0.468612007	0.735070039	0.307594287	-1.181220679	-0.80213371	0.319217561	1.219960456	0.375887837	0.649132448	0.853014136	0.558823825
100503549	Gm10354	mRNA	3.96E-04	0.013855924	0.212850244	0.773803565	-4.526456739	-3.717927497	0.752596237	-0.21579705	9.85E-04	0.042215009	0.346110728	0.916553791
100503572	Bbip1	mRNA	4.07E-06	0.036285192	0.008619447	0.114232402	0.578974609	0.287523623	-0.348132357	0.234172052	1.33E-05	0.091374818	0.023326322	0.295344487
100503583	Fsbp	mRNA	0.601455321	0.552761251	0.782574345	0.250701342	-0.616655177	-0.677248569	-0.123426106	-0.499382405	0.702039869	0.72307558	0.885393182	0.491390725
100503584	Zfp534	mRNA	0.002160162	0.180890694	0.041525319	0.166922343	-1.27764965	-0.608311024	0.611475635	-0.446244322	0.004715702	0.323524168	0.090737969	0.38122634
100503605	Hbb-bs	mRNA	0.965782182	0.296373151	0.067651176	0.339157962	0.023462226	0.526624556	0.447818027	-0.727936949	0.978342057	0.468785739	0.136200149	0.592272221
100503659	Cbarp	mRNA	3.46E-11	0.027859461	0.170543413	0.071080734	-0.810262861	-0.500212493	0.252700316	0.417579885	1.93E-10	0.073824963	0.290245285	0.212190912
100503670	Rpl5	mRNA	0.99159095	0.081987853	0.04359571	0.001004401	-0.001273569	0.249290453	0.194442487	-0.438957981	0.993042216	0.174316513	0.094547621	0.008175894
100503710	Gm5741	mRNA	0.57728643	0.578362967	0.904154925	0.469645414	-1.479707471	-1.223212931	0.189139713	1.414689475	0.67927946	0.742917107	0.942766161	0.716640974
100503884	Ccdc149	mRNA	0.005839673	0.013346682	0.965866436	0.003554077	-0.616033995	-0.565514256	-0.005543131	0.529908186	0.011715491	0.04093472	0.984646434	0.02283148
100503890	Pet100	mRNA	0.001479309	0.091171271	5.26E-04	0.044298805	1.035799601	0.539337546	-0.552271808	0.388703032	0.003328491	0.190061566	0.00194874	0.152665499
100503915	Smpd5	mRNA	0.951296549	0.55137201	0.277392676	0.406986834	-0.039065512	-0.37024965	-0.387400045	0.301828677	0.967761398	0.721652699	0.427226733	0.660232466
100503923	LOC100503923	mRNA	0.646248109	0.982023344	0.562229997	0.848815453	-1.822664014	0.091942453	1.851545078	-0.768910448	0.741120976	0.988039788	0.718530092	0.927476272
100503924	Fcor	mRNA	0.869455838	0.026079191	0.006857755	7.73E-04	-0.12911682	-1.498405262	-1.427374377	2.129320696	0.900605327	0.070030276	0.019135132	0.006561151
100503949	Zfp965	mRNA	1.67E-04	0.001145324	0.171731242	0.116780271	0.80304569	1.375385703	0.514804634	-0.767803865	4.40E-04	0.005362878	0.291864264	0.299772463
100503991	Acp4	mRNA	0.34238216	0.408324287	0.976917286	0.86248231	1.099156688	1.187955755	0.035078892	-0.238843794	0.445458479	0.590711704	0.989415062	0.935710059
100504014	Gm15056	mRNA		0.831193635	0.799188378	0.794792177		-0.869838226	-1.038062646	1.06130169		0.897560297	0.885393182	0.91798203
100504116	Brd3os	mRNA	0.296791339	0.311310969	0.773341855	0.111502979	0.253546526	0.26203173	-0.048644091	0.316943961	0.394618208	0.486568887	0.881126019	0.290940007
100504156	Fam181a	mRNA	4.75E-07	1.36E-04	0.272017325	0.806335054	-4.799811611	-4.30778069	0.439782851	0.177528243	1.74E-06	8.56E-04	0.420522607	0.920460008
100504164	Cmtm1	mRNA	4.67E-06	0.046847261	1.18E-09	2.10E-04	6.443116539	-1.00749165	-7.506040004	2.00961949	1.51E-05	0.111816982	1.19E-08	0.002189791
100504180	LOC100504180	mRNA	0.978277778	0.808258405	0.74553812	0.758259995	0.111103652	-0.812015376	-0.978814206	1.005464112	0.982692581	0.897560297	0.859714612	0.907735866
100504195	Micalcl	mRNA	4.90E-18	4.94E-08	3.49E-04	0.165269756	-3.530641898	-2.533880821	0.939838034	0.50731879	4.60E-17	7.45E-07	0.001345832	0.379066298
100504200	Gm8050	mRNA	0.978277778	0.796226641	0.828202979		0.111103652	1.053715126	0.885490706		0.982692581	0.892933151	0.890224876
100504221	Efcab8	mRNA	0.169555538	0.683613315	0.36762114	0.73336905	0.97151112	0.304138461	-0.724302109	-0.2513694	0.244100255	0.81854695	0.530681709	0.892823219
100504232	Mptx2	mRNA	0.834858015		0.828202979		-0.850677028		0.885490706		0.873633635		0.890224876
100504234	Ccdc170	mRNA	1.70E-23	1.31E-11	2.97E-32	0.0603138	-4.452384356	-3.085386497	1.311810595	0.48170751	2.20E-22	4.00E-10	2.22E-30	0.190661897
100504239	Gm10591	mRNA	0.034835628	0.005465092	0.045023076	0.019593825	-0.358219886	-0.6093572	-0.307132921	0.507146803	0.059434518	0.019682679	0.097210346	0.084550734
100504263	2210418O10Rik	mRNA	0.586543426	0.848840622	0.559852142	0.190199008	-1.113686998	-0.431148308	0.62595004	-1.419174548	0.688089369	0.908879122	0.716827633	0.413987196
100504285	Abhd12b	mRNA	0.039689558	0.067979239	0.907465587	0.271263934	-2.974012364	-2.820088982	0.099573035	1.434304979	0.066873194	0.150209291	0.945100056	0.517679474
100504309	Smim27	mRNA	0.170124105	0.497993145	0.11264256	0.004357457	0.616246259	0.292841971	-0.379588918	0.74291051	0.24465189	0.675436023	0.207421002	0.026800076
100504346	Gm13304	mRNA	0.034835628	0.005465092	0.045023076	0.019593825	-0.358219886	-0.6093572	-0.307132921	0.507146803	0.059434518	0.019682679	0.097210346	0.084550734
100504362	Gm1987	mRNA	9.36E-09		1.25E-08		-22.43807418		22.24301175		4.15E-08		1.09E-07
100504446	Prr22	mRNA	0.676013653	0.063840741	0.072438381	0.141620061	-0.169096149	-0.746309816	-0.634883982	0.547678443	0.762010509	0.142866862	0.144237714	0.341182088
100504491	Dcdc2b	mRNA	0.001602517	0.02559196	0.01269968	2.78E-04	-1.45962674	-1.038046426	0.366922196	0.777129552	0.003586927	0.069009371	0.032795545	0.002772414
100504518	3425401B19Rik	mRNA	2.02E-06	0.065490751	1.03E-04	0.178081498	-3.63533904	-1.764209426	1.81486912	-2.202350925	6.83E-06	0.14588487	4.48E-04	0.39752263
100504608	Eef1akmt3	mRNA	0.138282279	0.801987878	0.055306202	0.691951089	-1.740841754	-0.347529916	1.336331506	-0.377621213	0.204136244	0.896989472	0.115284062	0.866554345
100504663	Atg14	mRNA	0.913005917	0.758190557	0.514710354	0.248234151	-0.01465439	-0.04188016	-0.084752833	-0.194381525	0.93767215	0.877180241	0.676014534	0.488274468
100504689	Plscr5	mRNA	0.704449592	0.869482493	0.764764702	0.590846033	1.10811389	0.467238995	-0.683705441	1.597166501	0.786719834	0.921993497	0.874097765	0.810077488
100504710	Nat8f6	mRNA	0.541812321	0.867877251	0.557566373	0.513536103	1.672294837	0.348824914	-1.385074736	1.448243488	0.647536254	0.920944021	0.714593064	0.753991713
100504715	Tmppe	mRNA	0.341566931	0.497070735	0.809020323	0.175113472	-0.11648261	-0.086748878	-0.027593845	0.207646298	0.44467966	0.674383863	0.890224876	0.393761555
100505397	Gm20385	mRNA		0.831193635	0.799188378	0.804739121		-0.869838226	-1.038062646	-0.809210403		0.897560297	0.885393182	0.920460008
100515	Zfp518b	mRNA	0.153576607	0.393616195	0.802397092	0.321769976	-0.261828125	-0.162957641	0.041957164	-0.200210706	0.223746377	0.575133673	0.887804257	0.573975503
100529082	Gm11127	mRNA	0.470484688	0.487382376	0.960322247	0.497044266	-0.540399444	-0.515200461	-0.03200349	0.497366918	0.579248608	0.666400836	0.98158967	0.740147608
100532	Rell1	mRNA	0.00640783	0.924332261	1.08E-04	0.07456715	-0.535865642	0.018844439	0.497565282	-0.304255085	0.012744607	0.960034066	4.67E-04	0.219560781
100534273	Fer1l5	mRNA	0.426225772	0.610270364	0.131466043	0.737435713	-1.247245008	1.429334736	2.617374493	-0.910792015	0.534464436	0.769658722	0.235709068	0.895600787
100534287	Dchs2	mRNA	1.22E-18	0.008422658	2.51E-14	0.113693594	-3.941405126	-1.713765762	2.167581636	-0.590533019	1.19E-17	0.028064846	4.70E-13	0.294567626
100534296	Gm9805	mRNA	0.394724893	0.641330189	0.832669609	0.017369691	-2.375494098	-1.83524851	0.483005416	-3.014295304	0.501895554	0.793001628	0.892617962	0.077108904
100535	Oas1d	mRNA	0.484736819		0.393243259	5.22E-18	-2.774929606		2.803524467	-10.39431304	0.593394695		0.5569391	5.35E-16
100561	Slc15a4	mRNA	0.413929266	0.159665072	0.635431103	0.591195734	0.146356612	0.269133297	0.067098098	-0.087869599	0.521753646	0.294649409	0.775455549	0.810142731
100604	Lrrc8c	mRNA	0.093308827	0.019231502	0.531380078	0.005200455	0.472400874	0.647909964	0.116373864	-0.576794933	0.143944603	0.054951844	0.690111746	0.030813678
100608	Noc4l	mRNA	6.77E-11	7.56E-06	6.76E-04	0.008045946	1.129723689	0.765558618	-0.421973454	-0.355298206	3.68E-10	6.81E-05	0.002431752	0.042845519
100609	Nsun5	mRNA	0.001335686	0.151140179	0.001535716	0.956441234	0.855271947	0.348286923	-0.563150707	0.008795657	0.003032292	0.282225514	0.005052982	0.984554396
100637	N4bp2l1	mRNA	8.77E-06	0.0673536	2.16E-04	0.150741443	0.875769215	0.365264287	-0.567064584	-0.330639027	2.74E-05	0.149185303	8.76E-04	0.357268639
100647	Upk3b	mRNA	2.73E-11	1.32E-08	6.06E-04	9.58E-12	-3.211653473	-2.512207475	0.647264894	0.98727841	1.54E-10	2.27E-07	0.002207816	3.86E-10
100678	Psph	mRNA	2.26E-09	6.85E-05	0.077514248	0.403144822	1.139021169	0.871957957	-0.324459953	0.199982314	1.07E-08	4.70E-04	0.152799414	0.65672407
100683	Trrap	mRNA	1.58E-18	0.537387692	9.25E-09	0.968210052	0.834005224	0.09832912	-0.793218184	0.007698565	1.54E-17	0.709101931	8.18E-08	0.988687152
100689	Spon2	mRNA	4.25E-14	2.81E-09	1.36E-04	0.81426534	-3.200156751	-2.588869215	0.55737904	-0.168144431	3.03E-13	5.49E-08	5.76E-04	0.920460008
100702	Gbp6	mRNA	1.26E-25	2.97E-12	7.52E-10	0.340525005	-1.897361683	-0.894184525	0.944776111	0.136940381	1.83E-24	1.01E-10	7.85E-09	0.593830814
100705	Acacb	mRNA	0.021129486	5.96E-05	0.00657445	0.15797584	-0.435305249	-0.719972746	-0.34196721	-0.196686161	0.037892375	4.17E-04	0.018453128	0.368648075
100710	Pds5b	mRNA	0.328143375	0.344362854	0.123664812	1.05E-04	-0.133075668	0.161125532	0.237615652	-0.713097527	0.430082921	0.523979647	0.224369017	0.001216205
100715	Tent2	mRNA	0.92139734	0.586410145	0.998755761	0.123977223	0.012702221	0.069451455	-1.59E-04	-0.208128801	0.944236947	0.749953219	0.998769487	0.312246942
100727	Ugt2b34	mRNA	0.834858015		0.828202979	0.345937634	-0.850677028		0.885490706	-2.756175277	0.873633635		0.890224876	0.599343846
100732	Mapre3	mRNA	0.414325759	0.751971272	0.279307546	0.002912677	-0.112468315	0.046680816	0.102126411	0.425297398	0.522217793	0.871621705	0.429458358	0.019533357
100737	Dcun1d4	mRNA	0.988624257	0.016917816	0.079324571	0.118003504	0.002198842	0.313816075	0.255332718	-0.28164366	0.990500713	0.049489554	0.155655126	0.301900472
100756	Usp30	mRNA	0.603941437	0.073478937	0.379448606	0.048017289	0.05624913	0.216727393	0.103192376	-0.264515939	0.704452178	0.159978468	0.543394831	0.161935416
100763	Ube3c	mRNA	0.364151575	0.059780695	0.229856527	6.58E-04	0.178710994	0.37151297	0.135729245	-0.471251356	0.468645413	0.135823281	0.367788077	0.005743588
100764	Rita1	mRNA	0.005855631	0.054919868	0.34515167	0.815406517	0.726583431	0.567149416	-0.216216221	0.05546841	0.011742405	0.126918096	0.505065394	0.920460008
100855	Tbc1d14	mRNA	0.475947951	0.09927207	0.00790287	0.003505133	-0.089978177	0.25086453	0.283134583	-0.41100104	0.584727916	0.203240336	0.021656932	0.02256339
100859931	Gm20604	mRNA	0.231471131	0.461879048	0.473529961	0.960433254	0.245856338	0.163347889	-0.138750663	-0.010066086	0.319327147	0.642470385	0.639061727	0.986554263
100861615	Gm3411	mRNA	0.295348993	0.895511369	0.108349337	0.016646281	1.849082559	-0.104891114	-1.994170975	1.464316107	0.392898376	0.939826301	0.20130953	0.074645807
100861647	Gm21104	mRNA	0.407470749	0.724719977	0.059593654	7.84E-04	0.857827388	-0.328995454	-1.243599841	3.263390346	0.515300301	0.851089161	0.122690157	0.006634195
100861668	Gm21119	mRNA	0.061329635	0.158931265	0.630471474	0.600453702	-4.206613756	-3.564661914	0.583687063	0.883563693	0.098845416	0.293555207	0.773456272	0.81615615
100861702	Gm21149	mRNA	0.028140744	0.069517989	3.34E-05	0.070569318	-3.441056443	-2.839325415	0.550364515	0.578210523	0.048959435	0.152929598	1.62E-04	0.211336418
100861708	Gm21154	mRNA	0.01093781	0.406925221	0.174825566	0.086851327	-4.821607925	-3.099427992	1.674961854	-2.094166691	0.020785439	0.589243866	0.296198423	0.243617193
100861719	Gm21162	mRNA		0.158931265	0.092205409	0.115848211		-3.564661914	-3.734183168	3.755915922		0.293555207	0.176167824	0.29821541
100861727	Gm12394	mRNA	0.416393339	0.019814522	7.05E-09	6.65E-04	0.257580524	-0.719167744	-1.033859794	0.908899349	0.524287258	0.056301392	6.33E-08	0.005794592
100861753	Gm21188	mRNA	0.001247868	0.001081009	0.500292482	2.11E-06	-1.252728255	-0.989199499	0.203998766	1.557195882	0.002854322	0.005099511	0.664281029	3.70E-05
100861755	Gm21190	mRNA	1.48E-11	5.41E-08	0.003044126	0.626737755	-5.15940148	-4.498874321	0.607840542	0.163349018	8.57E-11	8.13E-07	0.009300212	0.832267921
100861814	Gm3371	mRNA	0.834858015		0.828202979	0.289435706	-0.850677028		0.885490706	-3.327240331	0.873633635		0.890224876	0.539637657
100861908	Gm21319	mRNA	0.834858015	0.831193635	0.985084901	0.794792177	-0.850677028	-0.869838226	-0.076281966	1.06130169	0.873633635	0.897560297	0.989415062	0.91798203
100861909	Mup22	mRNA	0.144774354	1.66E-04	0.185440836	0.002677778	-4.661283474	-7.023755606	-2.420059832	4.667391989	0.212565063	0.001018443	0.31016973	0.018293522
100861978	LOC100861978	mRNA	0.069068855	0.935619572	0.001149907	0.312635444	3.112719507	-0.107075838	-3.260781036	1.280620726	0.110059093	0.967268048	0.003902892	0.56411419
100862043	LOC100862043	mRNA	0.009319452	0.029065338	0.347671456	0.83135597	-2.788020521	-2.17314528	0.552767279	0.230428275	0.017953793	0.076316739	0.507949425	0.920460008
100862066	Cfap99	mRNA	3.15E-09	3.34E-05	1.05E-08	0.039730599	-4.601713281	-3.395869272	1.151550808	1.026177807	1.47E-08	2.53E-04	9.22E-08	0.141225118
100862072	Gm21451	mRNA	0.692487342	0.916929123	0.88966437	0.488390428	-0.120699845	-0.026130913	0.037754693	-0.182694377	0.776034432	0.954987393	0.932405343	0.733347471
100862085	Gm16867	mRNA	0.40514509	0.127749009	0.003284164	0.113400395	0.115358034	-0.248476962	-0.420307389	0.29586102	0.512991264	0.248014305	0.009957947	0.294173412
100862177	Ccl21d	mRNA	0.034835628	0.005465092	0.045023076	0.019593825	-0.358219886	-0.6093572	-0.307132921	0.507146803	0.059434518	0.019682679	0.097210346	0.084550734
100862203	Gm6712	mRNA	0.254898038	0.496429909	0.503242296	0.972093872	0.279730519	0.180021369	-0.157397935	0.009634303	0.347007682	0.674011613	0.666837827	0.988687152
100862220	LOC100862220	mRNA		0.488870706	0.361172637	0.69094794		-2.750095969	-2.920687289	1.054336994		0.667146379	0.523009402	0.865864462
100862247	Gm21586	mRNA	0.090974257	0.629065557	0.004499749	0.029362366	1.680502774	-0.364005132	-2.102522297	1.58306943	0.140848856	0.784540465	0.013167013	0.112861262
100862261	Fam205a3	mRNA	0.02129527	4.98E-05	0.672303315	0.959051711	-4.292907832	-5.031828003	-0.806420779	-0.064452976	0.03814525	3.56E-04	0.801480821	0.985728504
100862324	LOC100862324	mRNA	3.70E-04	0.654378977	0.02185443	0.189089049	-3.15073206	1.03317755	4.131828813	4.392841552	9.24E-04	0.802762118	0.052400803	0.412544431
100862348	Gm9295	mRNA	0.605166199	0.939721341	0.602276463	0.8374662	0.263390692	0.042017481	-0.275687248	-0.111126071	0.705613476	0.969557111	0.75291677	0.922778951
100862349	Gm21663	mRNA	3.66E-07	1.50E-07	0.846224389	0.139709344	-2.303226422	-2.184188534	0.060621776	0.949655591	1.36E-06	2.02E-06	0.901768827	0.338428712
100862359	Gm21671	mRNA	0.106021435	0.119526999	0.985084901	0.641852902	3.174770401	3.153770874	-0.076281966	-1.396027101	0.16133535	0.235759796	0.989415062	0.840986376
100862368	Gm21680	mRNA	0.083406642	0.114665589	0.776916039	0.675490452	-2.226806633	-1.905619218	0.258369727	0.507782529	0.130271285	0.228350388	0.884544909	0.855402501
100862375	Entpd4b	mRNA	0.743595221	0.957915301	0.005342259	0.061944737	0.310083201	0.050369601	-0.319549388	-0.342001588	0.822194878	0.979828649	0.015327008	0.194136342
100862388	Gm21698	mRNA	1.05E-05	5.86E-04	4.19E-04	0.065040493	-3.630980576	-2.878971603	0.698602877	0.763509075	3.23E-05	0.003025087	0.001588876	0.200537959
100862413	LOC100862413	mRNA	0.665420019		0.660581939	0.664883542	-1.746121466		1.773338788	-1.749422757	0.754210727		0.793538686	0.850577862
100862415	LOC100862415	mRNA	6.71E-05	0.132688415	0.013175578	0.367937847	-5.952554084	-3.755465952	2.135635559	-0.998964423	1.87E-04	0.255607249	0.033854449	0.621484867
100862433	LOC100862433	mRNA	0.525193374	0.982023344	0.479492698	0.650967172	-1.802078864	0.091942453	1.83067329	-1.366964732	0.632020736	0.988039788	0.644758126	0.846756503
100862446	LOC100862446	mRNA	8.92E-06	8.31E-05	0.167554279	0.003647857	2.123684077	1.816061816	-0.364976165	0.971948008	2.78E-05	5.60E-04	0.286263694	0.023274619
100862455	LOC100862455	mRNA	0.697813061	0.771864085	0.820591933	0.570106759	-0.151467273	-0.111516106	-0.019205804	-0.076873163	0.780253961	0.88601492	0.890224876	0.793985626
100862468	LOC100862468	mRNA	2.82E-13	7.75E-06	0.00409678	0.453128642	1.634188438	0.977412772	-0.714527273	-0.172039581	1.89E-12	6.95E-05	0.01211814	0.701904418
100862470	LOC100862470	mRNA	0.633708409	0.633514152	0.954208935	0.576254571	-0.687533065	-0.706619959	-0.074734181	-0.695891769	0.729546539	0.786465071	0.977662697	0.79885262
100862473	LOC100862473	mRNA	0.315702567	0.616735176	0.642451463	0.518565728	-0.38146144	-0.166518795	0.156153507	0.221272762	0.416436164	0.775472388	0.78124124	0.758512997
100900	Hscb	mRNA	0.681428983	0.054842088	0.128582822	0.937263055	0.083357941	0.435391067	0.295282981	-0.020785998	0.766664664	0.126802077	0.231364074	0.976541119
100910	Chpf2	mRNA	1.00E-10	3.20E-06	1.44E-05	0.117796582	1.15595816	0.571969045	-0.642502313	0.2466152	5.36E-10	3.17E-05	7.48E-05	0.3015766
100929	Tyw1	mRNA	0.467924563	0.24494893	0.940556706	0.240322625	0.081360887	0.146479635	0.007888742	-0.153252788	0.576426718	0.406399573	0.968338628	0.478377094
100952	Emilin1	mRNA	0.575024911	0.586154003	0.630902773	0.045496217	0.115375793	0.104862454	-0.066042302	-0.372919497	0.677049597	0.749678784	0.773456272	0.155585625
100972	Rab28	mRNA	0.534799026	0.520092923	0.12911499	0.864459508	-0.104994171	0.116861406	0.16600511	-0.023138364	0.640753049	0.69606848	0.232220736	0.93702065
100978	Nfxl1	mRNA	0.023558891	0.21344047	0.591001485	6.28E-06	-0.330334605	-0.200408879	0.072795875	-0.823022705	0.041808347	0.366761076	0.742936594	1.01E-04
100986	Akap9	mRNA	1.56E-04	0.022649997	0.604601958	0.583448582	-0.286901003	-0.189881433	0.039968436	0.077896089	4.11E-04	0.062590355	0.754628187	0.804400539
101023	Zfp513	mRNA	7.32E-09	0.168894628	2.93E-08	0.053491438	0.778525361	0.205120548	-0.630368032	0.278123641	3.28E-08	0.307754992	2.40E-07	0.174928185
101055663	LOC101055663	mRNA	0.365348651	0.420836188	0.912796341	0.564564456	-3.357536742	-3.083523614	0.210758466	-1.046643664	0.469912025	0.603448976	0.949022942	0.789380962
101055670	Heatr4	mRNA	1.46E-07	0.005439289	0.0029705	0.741543206	-5.908160928	-4.248728531	1.594219476	0.307482045	5.72E-07	0.019632034	0.009097801	0.898032743
101055671	Lipo2	mRNA	0.960565198	0.945305483	0.853668217	0.56470435	0.096986077	-0.111709377	-0.277366856	-0.685612422	0.974427123	0.972862789	0.906370121	0.789517753
101055672	LOC101055672	mRNA	0.528787003	0.845527464	0.704086464	0.001750673	-1.785431946	-0.786967004	0.939438884	-4.196171368	0.634578752	0.906492576	0.82764257	0.012938138
101055676	LOC101055676	mRNA	0.47529561	6.38E-04	0.005692549	0.016295758	-1.706378021	-3.923918739	-2.280609614	1.44979388	0.58400415	0.003253934	0.016236353	0.073400273
101055745	Gm29721	mRNA	7.23E-05	0.041491469	0.032993408	0.477016663	-6.07789599	-4.342876709	1.671496296	0.875297109	2.00E-04	0.101957593	0.074641486	0.723503537
101055758	Gm7592	mRNA	0.521121135	0.180913536	0.382230568	0.887611614	-0.394016361	-0.765251018	-0.429716144	0.084747056	0.628600909	0.32353356	0.546198061	0.950802933
101055806	Gm10378	mRNA	0.834858015	0.831193635	0.985084901	0.980540296	-0.850677028	-0.869838226	-0.076281966	0.099529017	0.873633635	0.897560297	0.989415062	0.988687152
101055854	Gm29733	mRNA	0.629228732	0.984181486	0.634002023	0.629552397	1.950281457	0.079266943	-1.922857518	1.948039376	0.725399141	0.989291183	0.774962712	0.833497535
101055862	Gm29735	mRNA	0.834858015		0.828202979		-0.850677028		0.885490706		0.873633635		0.890224876
101055874	Gm29737	mRNA	0.164839592	0.244213824	0.843309882	0.647751123	-0.752474189	-0.613491246	0.082387491	-0.178541646	0.238127411	0.405627551	0.899906555	0.844274871
101055907	Gm15246	mRNA	0.048454089	0.028317265	0.859898868	0.003416072	0.864325985	0.987860466	0.064555024	-1.098367004	0.080077761	0.074811757	0.910417496	0.022111407
101055939	Gm4869	mRNA	0.767954837	0.533046259	0.717869795	0.843977009	-0.618731078	-1.146081094	-0.575660775	0.325762241	0.843094905	0.706169078	0.838550112	0.925503277
101055983	Gm14569	mRNA	4.66E-05	0.651124757	1.77E-05	0.087801483	3.865807579	-0.291204762	-4.215343802	1.151777887	1.32E-04	0.801240226	9.04E-05	0.245475369
101055987	Gm29758	mRNA	0.09500718	0.407596079	0.367340891	0.439471697	1.168185857	0.601683345	-0.620447124	-0.496059138	0.146186196	0.589983055	0.530447469	0.689569776
101056017	Gm28802	mRNA	0.966994888	0.763364118	0.685989643	0.963337166	0.092678323	-0.675420845	-0.819654105	0.095275122	0.979006673	0.880669896	0.81381298	0.987189211
101056032	Gm9831	mRNA	0.262516418	0.652584601	0.514109885	0.241767996	-1.026217324	-0.451242102	0.51669579	1.295089273	0.355597245	0.801909979	0.675791601	0.480134051
101056047	Gm28455	mRNA	0.30684956	0.64040079	0.519685269	0.394271728	-1.079067183	-0.505979295	0.516255708	0.811275807	0.406208485	0.792382529	0.679981263	0.64732569
101056073	Zfp990	mRNA	0.438162254	0.270919891	0.701981939	0.938891029	-1.453522938	-1.898532991	-0.496851608	0.097461862	0.546445771	0.43887877	0.826152636	0.977107571
101056084	Gm29776	mRNA	0.002157157	0.914274535	5.48E-05	0.238657701	2.688788855	-0.069054338	-2.813347026	0.676616872	0.0047097	0.953032107	2.53E-04	0.476579117
101056115	Gm17067	mRNA	0.038718337	0.558728334	0.152529401	0.963244985	-4.575384386	-2.336263646	2.168895863	0.106286435	0.065409773	0.725712235	0.265445618	0.987189211
101056144	Gm13302	mRNA	0.357844305	0.020755383	0.011913949	0.026198477	-0.760462328	-1.910718831	-1.208798459	1.127915895	0.461996753	0.05838106	0.030965226	0.104078647
101056159	Gm8104	mRNA	0.019445747	0.350959982	0.320740167	0.593916221	-4.665758635	-3.334009286	1.263098553	1.09511893	0.035128598	0.5307249	0.477690433	0.812239904
101056205	Gm29797	mRNA	0.422750797	0.285756424	0.74357095	0.347928887	-0.533978821	-0.641193586	-0.166520407	0.492070021	0.530664558	0.456124092	0.859588453	0.601101991
101056232	Gm29804	mRNA	0.191263822	2.02E-05	7.48E-13	0.051288953	0.307226812	-0.933788311	-1.298931042	0.587759043	0.270628714	1.62E-04	1.18E-11	0.169467513
101056408	Gm15816	mRNA	0.155929162	0.964199132	0.176543334	0.491680199	-1.662982395	-0.086815912	1.510365132	-0.983541824	0.226673324	0.984102693	0.298454358	0.735697808
101095	Zfp282	mRNA	8.73E-06	0.003768651	0.001968692	0.001302417	0.849285983	0.553476968	-0.354019362	-0.552921348	2.72E-05	0.014441	0.006277836	0.010183704
101100	Ttll3	mRNA	1.54E-21	3.95E-10	4.44E-12	0.00267823	-3.434484562	-2.294850276	1.083199676	0.755291923	1.80E-20	9.11E-09	6.25E-11	0.018293522
101113	Snx21	mRNA	0.173204097	0.171300371	0.695710452	0.695880424	0.432944344	0.437521938	-0.051430525	0.073572425	0.248444635	0.310967995	0.821553566	0.868566489
101118	Tmem168	mRNA	0.001915005	0.501223018	0.004440936	0.680331872	0.318121323	0.072064125	-0.303162113	-0.051288479	0.004221419	0.678327443	0.013031787	0.858484889
101122	Rpusd3	mRNA	0.001382969	0.387523289	0.00744937	0.95487052	1.04233888	0.271575347	-0.827075107	-0.017229239	0.003129253	0.568525755	0.020553508	0.983919548
101142	Itfg2	mRNA	0.138618592	0.933601339	0.045639726	0.468473825	0.215448815	0.013014428	-0.259730304	0.108513117	0.204575665	0.965969086	0.098323832	0.715402064
101148	Bmt2	mRNA	0.003744704	0.564387773	0.118196313	0.245681037	-0.403324114	-0.107149848	0.238693516	-0.223815567	0.007799708	0.730167005	0.215950382	0.485061295
101185	Pot1a	mRNA	0.316566605	0.9951894	0.524930191	0.032057291	-0.143468702	-9.42E-04	0.085693401	-0.395269105	0.417337521	0.996543915	0.68418366	0.120857082
101187	Parp11	mRNA	0.28537753	0.619158934	0.028499009	0.056505087	0.162367507	-0.077578401	-0.297412829	-0.314411848	0.381611889	0.77788185	0.065817329	0.18202858
101197	Zfp956	mRNA	0.018581593	0.129752253	0.686878398	0.713885002	-0.410440163	-0.297044539	0.056725404	0.067867729	0.033722489	0.251161144	0.814501883	0.880301612
101202	Hepacam2	mRNA	0.028135284	0.093401172	0.367652461	0.715697999	-2.029184804	-1.352802486	0.614285151	0.223289542	0.048954546	0.193612955	0.530681709	0.88107157
101206	Tada3	mRNA	0.016718191	0.255578354	0.025157217	0.523767744	0.32795985	0.158280619	-0.226425609	0.077432398	0.030632608	0.419606593	0.059102536	0.76161796
101214	Tra2a	mRNA	0.304975899	0.512443695	0.192256856	0.093768013	-0.109025078	0.071143019	0.123399821	-0.214548879	0.404104549	0.689392691	0.319084339	0.257026778
101240	Wdr91	mRNA	6.57E-12	4.01E-04	0.06728566	0.049208626	-0.865673802	-0.565056864	0.243090985	0.336326762	3.94E-11	0.002204316	0.135626552	0.164291333
101314	Brk1	mRNA	2.70E-05	0.116819674	1.09E-06	0.030098263	0.533068116	0.205525877	-0.384276921	0.287112069	7.91E-05	0.231537098	6.86E-06	0.115230369
101320	Dyrk4	mRNA	0.018342019	0.095077252	0.395664518	0.253477018	-3.075318444	-2.331564689	0.686229034	1.52621361	0.033329289	0.196423217	0.559303361	0.494956529
101351	Eogt	mRNA	0.819362314	0.20965858	0.06890505	0.124973068	0.054953213	0.305978586	0.193090638	-0.208969448	0.873633635	0.361376652	0.138363313	0.31391268
101358	Fbxl14	mRNA	0.630232381	0.876943561	0.907043424	0.840199145	-0.062181653	-0.020002609	-0.01478803	0.027765063	0.726211984	0.926617046	0.944969096	0.923869613
101359	Prrt4	mRNA	4.64E-06	0.976645103	2.41E-33	0.59884098	2.367483138	0.014124335	-2.407771309	0.130301553	1.50E-05	0.988039788	1.89E-31	0.815440263
101401	Adamts9	mRNA	6.25E-07	0.027022897	1.72E-09	0.095864961	1.42004694	0.640243212	-0.838051863	-0.310113997	2.26E-06	0.07208588	1.71E-08	0.261021351
101434	Ceacam15	mRNA	0.522870176	0.610088305	0.799188378	0.714035735	2.552293512	1.573148325	-1.038062646	-1.353109136	0.630097612	0.769641772	0.885393182	0.880339231
101437	Dhx32	mRNA	1.35E-04	4.36E-04	0.768259805	7.13E-04	0.576024627	0.601343102	-0.031890663	-0.52105925	3.60E-04	0.002365282	0.877015415	0.006147212
101471	Phrf1	mRNA	5.89E-09	0.021994811	6.52E-04	0.978780729	0.551658639	0.27310976	-0.335499257	-0.003976779	2.66E-08	0.061128823	0.002355314	0.988687152
101476	Plekha1	mRNA	0.060510155	0.999302971	0.064374628	7.77E-04	-0.255299509	-1.30E-04	0.197164846	-0.667767763	0.09768657	0.99952034	0.130669622	0.006587432
101488	Slco2b1	mRNA	1.01E-05	1.28E-05	0.724832745	4.01E-13	-0.749235217	-0.729491917	-0.036262769	1.001038652	3.12E-05	1.08E-04	0.844413951	2.01E-11
101488143	Hbb-bt	mRNA	0.034208679	0.668507913	0.142937854	0.571648207	-0.83240959	-0.185498382	0.589483173	-0.53541105	0.058497348	0.805916369	0.252288175	0.795238088
101488212	Evi2	mRNA	3.31E-07	0.049063859	0.01419631	0.012057923	-7.319803073	-5.166586359	2.100305626	-2.086617415	1.24E-06	0.115844873	0.036141032	0.058300526
101489	Ric8a	mRNA	0.916812811	0.234707058	0.613909476	0.886332738	0.010019285	0.114880597	0.047680002	0.018199396	0.940536214	0.394108453	0.761441937	0.950271409
101490	Inpp5f	mRNA	1.27E-31	2.50E-06	9.12E-05	0.703378529	-1.373588342	-0.786830279	0.530022722	0.068630927	2.54E-30	2.55E-05	4.02E-04	0.872875735
101497	Plekhg2	mRNA	0.039191245	0.016350619	0.742144353	0.011230699	0.460730056	0.548674689	0.029525016	-0.413803131	0.066160293	0.048088553	0.85847548	0.05524409
101502	Hsd3b7	mRNA	0.305197967	0.947005383	0.383848401	0.409920046	-0.173102473	-0.011970458	0.10472304	0.126149546	0.404340799	0.973970688	0.547830521	0.662585824
101513	Mob2	mRNA	0.391829406	0.294809425	0.766792422	0.792376865	0.103514019	0.126462337	-0.033840102	-0.041642473	0.498825269	0.466766786	0.875874477	0.91798203
101533	Klk9	mRNA	6.11E-04	0.002153653	0.380374407	4.73E-05	-4.684399369	-4.030946648	0.591062909	6.083181584	0.001472657	0.009039099	0.544299484	6.08E-04
101540	Prkd2	mRNA	0.858474917	0.577847885	0.957569359	0.1035622	0.019958192	0.071577938	-0.00575975	0.221075348	0.89223452	0.742514751	0.979993379	0.276013923
101543	Wtip	mRNA	3.81E-04	0.012191062	0.126845301	0.229147636	0.775560172	0.599822677	-0.231795329	0.206559301	9.49E-04	0.038017314	0.228860678	0.464155635
101544	Zfp575	mRNA	0.494529624	0.949129375	0.409257692	0.2128684	-0.40412866	-0.039007322	0.312025536	-0.521730342	0.602111164	0.975052312	0.573568178	0.444071208
101565	Ccp110	mRNA	4.61E-23	2.94E-07	3.35E-07	0.921606697	-1.935754312	-1.178807691	0.700307902	-0.019692413	5.85E-22	3.74E-06	2.31E-06	0.969267106
101568	Vrk3	mRNA	2.32E-04	6.79E-05	0.867648412	0.33689714	0.425674588	0.466576938	-0.016261743	-0.137409636	5.96E-04	4.67E-04	0.916054581	0.589632178
101592	Efl1	mRNA	0.614366849	0.64480608	0.620304561	0.133793033	0.069732465	0.066139115	-0.060471489	-0.213719862	0.714537459	0.795647271	0.766497317	0.328410043
101602	AI467606	mRNA	2.07E-08	0.024037403	0.030160457	0.395753109	-1.173121203	-0.607628146	0.507134712	0.218489159	8.83E-08	0.065732969	0.069068269	0.649019885
101604	E430018J23Rik	mRNA	0.056771431	0.2361756	0.325856888	0.209499551	0.44027651	0.280929491	-0.216413341	0.318814645	0.092287918	0.395987039	0.483366136	0.440075658
101612	Grwd1	mRNA	1.85E-09	1.84E-05	0.01467749	0.00195772	1.211021335	0.879447454	-0.388303015	-0.519559895	8.84E-09	1.49E-04	0.037192085	0.014139423
101613	Nlrp6	mRNA	1.62E-09	1.53E-04	3.02E-05	0.048140535	-3.429202599	-2.287505676	1.089193856	-0.577043263	7.77E-09	9.50E-04	1.47E-04	0.162205346
101631	Pwwp2b	mRNA	0.00728566	0.643438628	0.055611037	0.974448657	-0.600779527	-0.139455779	0.404987337	-0.007967172	0.014362202	0.794676108	0.115820866	0.988687152
101685	Spty2d1	mRNA	1.97E-14	0.002141549	9.03E-06	0.053775699	-0.890866554	-0.378965983	0.455083321	-0.385640744	1.44E-13	0.008993038	4.85E-05	0.175704726
101700	Trim68	mRNA	2.55E-11	4.83E-07	0.029428042	0.022697281	-1.260012634	-0.935395323	0.267538899	0.433296547	1.44E-10	5.85E-06	0.067608516	0.093967946
101706	Numa1	mRNA	1.72E-13	0.093499505	8.63E-04	0.390527401	-0.606746297	-0.203863212	0.345548216	-0.112122647	1.17E-12	0.193773115	0.00302085	0.644164309
101739	Psip1	mRNA	0.006279591	0.046613703	0.807609159	0.001016339	-0.299346759	-0.220944022	0.021218283	-0.455384181	0.012507055	0.111505472	0.890224876	0.008258742
101744	Acp7	mRNA	5.54E-05	0.002751156	0.375859679	0.047504986	-3.872400684	-3.29075815	0.519373623	1.57585656	1.56E-04	0.011087207	0.540219845	0.160553852
101772	Ano1	mRNA	2.42E-23	4.13E-09	6.45E-11	0.841041249	-2.906015067	-1.829768025	1.02090373	-0.041980006	3.10E-22	7.83E-08	7.83E-10	0.924416517
101809	Spred3	mRNA	0.521326688	0.625167567	0.772380539	0.548901721	-0.102243664	-0.08408695	-0.038229297	0.097279709	0.628770764	0.782489642	0.880572811	0.779441274
101831	Faap24	mRNA	8.44E-06	0.003703817	0.055871213	0.552539173	0.773943903	0.496908752	-0.333334593	0.114123616	2.64E-05	0.014240029	0.116265394	0.780707664
101835	AW146154	mRNA	0.096054563	0.148963325	0.811113104	0.385528081	-0.3183287	-0.30032196	-0.039066679	0.161394625	0.14761338	0.279067268	0.890224876	0.639387562
101861	Ints4	mRNA	0.00553199	0.392891163	0.001396866	0.443862269	0.286763252	0.090273529	-0.253122329	-0.092046587	0.011139348	0.574302404	0.004645678	0.692925702
101867	Rrp8	mRNA	0.061869713	0.128788144	0.383427637	0.010453419	0.464359082	0.376475939	-0.144480977	-0.462976149	0.099637636	0.249610152	0.547398851	0.052390656
101869	Unc45a	mRNA	0.020467635	0.02075156	0.865435056	0.516682579	0.51447715	0.550520612	-0.021653295	-0.104267309	0.036809069	0.058379236	0.914604695	0.756772319
101883	Igflr1	mRNA	0.235990261	0.792467315	0.037208617	0.008745329	0.264762988	-0.0599567	-0.381284309	0.565144081	0.324552745	0.892933151	0.082681845	0.045586939
101943	Sf3b3	mRNA	1.89E-06	0.017576255	1.45E-04	0.002752959	0.584913221	0.317525893	-0.324556023	-0.43925618	6.40E-06	0.051022735	6.14E-04	0.018689257
101966	D8Ertd738e	mRNA	1.17E-26	1.88E-07	5.31E-09	0.175901903	1.065725972	0.591657578	-0.531452098	0.278137771	1.81E-25	2.50E-06	4.86E-08	0.394799041
101985	Usb1	mRNA	4.72E-07	2.65E-04	0.07091523	0.694879563	0.767549723	0.574727258	-0.249765437	0.061050135	1.73E-06	0.001531131	0.141723257	0.867982139
101994	Champ1	mRNA	0.031577645	0.207499146	0.636215422	0.064180878	-0.303814734	-0.195259896	0.05115638	-0.300643309	0.054370642	0.358482778	0.775918868	0.198737798
102022	Ces2a	mRNA	1.29E-08	0.031168809	1.05E-04	0.365942832	11.11398293	2.932477422	-8.23948361	0.790425707	5.62E-08	0.080881476	4.57E-04	0.619285332
102032	Smim19	mRNA	0.506651928	0.947502318	0.652238514	0.064526708	-0.100576829	0.010333094	0.054644325	0.293018508	0.61500522	0.974088097	0.78920178	0.199346748
102058	Exoc8	mRNA	0.391787996	0.135030903	0.605857749	0.396241704	0.121611213	0.25107166	0.071705364	-0.137964145	0.498813536	0.259235792	0.755478606	0.649535892
102060	Gadd45gip1	mRNA	2.54E-07	0.017109101	6.23E-23	0.009136872	2.074746594	0.923100339	-1.20698017	0.448655486	9.65E-07	0.049942501	2.60E-21	0.047143546
102075	Plekhg4	mRNA	3.19E-09	8.63E-04	0.024452431	2.63E-07	4.856138597	3.59743841	-1.319278546	-4.723935899	1.49E-08	0.004215193	0.057636984	5.45E-06
102093	Phkb	mRNA	0.205664935	0.524842402	0.939738164	0.651285518	-0.138477376	-0.074203432	0.007401638	-0.058229161	0.288289809	0.699878656	0.96794889	0.846756503
102098	Arhgef18	mRNA	0.100362192	0.699236817	0.005148382	0.398682368	0.188282883	-0.040689874	-0.285782051	0.102218416	0.153530802	0.831073909	0.014849034	0.651944136
102103	Mtus1	mRNA	2.64E-08	0.748398416	3.93E-06	0.152245482	-0.454267158	0.035798822	0.433163391	-0.184425297	1.11E-07	0.868881206	2.25E-05	0.359562147
102115	Dohh	mRNA	5.63E-09	0.005346247	9.51E-09	0.801182099	1.146886457	0.548535414	-0.654237998	0.032735939	2.55E-08	0.019364618	8.39E-08	0.920460008
102122	Psme3ip1	mRNA	1.79E-07	0.00222874	0.001390561	0.877886361	0.618701925	0.377047914	-0.298486358	-0.020168806	6.94E-07	0.009289195	0.004626168	0.945156575
102124	Enkd1	mRNA	1.14E-06	0.009713761	0.001225865	0.699807138	-1.347468932	-0.774101482	0.516675568	-0.089756236	3.97E-06	0.031612388	0.004133334	0.870565907
102141	Snx25	mRNA	0.111894351	0.360084492	0.006963125	0.011103891	-0.307048719	0.185886805	0.435832721	-0.444370837	0.169446568	0.53997043	0.019394057	0.05476383
102162	Taf5l	mRNA	0.142331871	0.043439902	0.446738479	0.017397839	0.225970499	0.39156715	0.107477841	-0.42559725	0.209344903	0.105833378	0.61137502	0.077167966
102182	Prmt9	mRNA	0.092774167	0.689485658	0.017048876	0.70080598	0.234691642	-0.060231516	-0.351361008	-0.061447456	0.143287304	0.823487643	0.042291997	0.871111512
102193	Zdhhc7	mRNA	1.12E-21	9.40E-08	1.95E-04	0.514394519	0.809519125	0.525368432	-0.341315993	0.087701236	1.32E-20	1.33E-06	8.00E-04	0.754704175
102209	Snapc2	mRNA	0.478868828	0.604672414	0.514880766	0.476339822	0.199534454	0.154422931	-0.10089175	0.143129741	0.587392916	0.765011673	0.676014534	0.722924052
102216272	Ak6	mRNA	1.00E-10	0.006241348	1.44E-04	0.812216092	1.243521408	0.601666439	-0.699348216	-0.047176022	5.37E-10	0.021903667	6.10E-04	0.920460008
102247	Gpat4	mRNA	6.69E-06	0.049914061	0.024270964	0.383678325	0.777246308	0.45912447	-0.375451184	-0.176262366	2.12E-05	0.117487544	0.057274607	0.637573109
102278	Cpne7	mRNA	0.034304176	0.873848616	9.79E-04	0.944474504	1.162270872	-0.069892742	-1.285266105	-0.037220181	0.058638939	0.92488765	0.003382299	0.979581297
102294	Cyp4v3	mRNA	1.47E-09	9.84E-06	0.049750851	0.005205974	-0.884573554	-0.595868625	0.231351658	0.531049962	7.10E-09	8.57E-05	0.105474084	0.030817196
102308570	Lbhd1	mRNA	0.834947931	0.954090788	0.922902587	0.599986538	-0.446880314	-0.204040807	0.18611537	-1.025872533	0.873678241	0.977630804	0.955653891	0.816081561
102323	Dcun1d2	mRNA	1.33E-06	0.014508173	0.00874798	0.756415425	0.632478167	0.360905924	-0.327619643	-0.053501625	4.60E-06	0.043839136	0.023622692	0.907735866
102334	Ankrd10	mRNA	6.65E-15	0.001342533	9.61E-07	0.772878351	0.85367703	0.407877097	-0.502714371	0.042001045	5.04E-14	0.006100101	6.11E-06	0.916258679
102339	Cog4	mRNA	4.37E-22	2.03E-05	8.74E-08	0.383843776	0.828643271	0.390347303	-0.494961671	0.122098447	5.27E-21	1.62E-04	6.60E-07	0.637786783
102371	Myzap	mRNA	0.580895208	0.998800992	0.231200561	0.213874068	0.177391095	4.85E-04	-0.235537395	0.273934808	0.68269968	0.99918126	0.36948968	0.444932964
102414	Clk3	mRNA	3.77E-07	0.012751208	9.92E-06	0.118907646	0.714498352	0.330553806	-0.442199138	0.172549215	1.40E-06	0.039423932	5.30E-05	0.303304174
102423	Hinfp	mRNA	0.29907623	0.252786832	0.735164711	0.141970523	-0.187625511	-0.1820769	-0.050795044	-0.249224119	0.397313105	0.416175098	0.853014136	0.341832823
102436	Lars2	mRNA	1.23E-11	1.21E-05	0.00283189	0.120944136	0.958880823	0.633154427	-0.38330292	-0.218871578	7.16E-11	1.03E-04	0.008720903	0.306623767
102442	Dennd4a	mRNA	0.541173757	0.189675568	0.134419324	0.62777973	-0.092816024	-0.220886562	-0.184288134	0.113371817	0.647047966	0.334965103	0.239883603	0.832913014
102443350	Xndc1	mRNA	0.016228668	0.246447588	0.462410215	0.067307036	-0.330455471	-0.172114823	0.101467254	-0.304730986	0.029845176	0.408077629	0.627440489	0.204967614
102443351	Xntrpc	mRNA	2.18E-05	0.032911077	0.518779012	0.87267353	-6.176467914	-5.485092098	0.6381054	0.530225621	6.49E-05	0.084378789	0.678939467	0.941706378
102448	Xylb	mRNA	3.72E-25	5.00E-11	1.34E-11	0.038348231	-2.48078473	-1.641734574	0.782444507	0.528775323	5.29E-24	1.39E-09	1.78E-10	0.137741035
102462	Imp3	mRNA	7.97E-11	1.97E-04	4.99E-06	0.167848995	1.043106523	0.621804922	-0.47801838	0.189537928	4.32E-10	0.001179145	2.81E-05	0.382737304
102502	Pls1	mRNA	2.10E-40	2.45E-18	5.94E-06	0.214728683	-6.314171901	-5.15522856	1.102181581	-0.492088504	6.31E-39	2.03E-16	3.29E-05	0.445722891
102545	Cmtm7	mRNA	0.104614174	0.692482177	0.008347927	0.82958854	-0.318926698	0.079533513	0.341867789	-0.044515621	0.159414951	0.825672545	0.022691061	0.920460008
102566	Ano10	mRNA	0.012943144	0.033636727	0.680496254	0.412216363	0.493102911	0.47765288	-0.071815373	-0.151685285	0.024229869	0.085832452	0.808799426	0.665152011
102570	Slc22a13	mRNA	0.413144401	0.733380768	0.236311948	0.51870613	-0.890275657	0.454687499	1.286489374	1.28336156	0.521060254	0.857047619	0.375905589	0.758659246
102577427	Esp5	mRNA	0.205558257		0.102867672	0.128524571	-4.056747551		4.090094607	-4.078323596	0.288184003		0.192863526	0.319719482
102577428	Gm44501	mRNA	0.483193847	0.350589986	0.778634945	0.88795228	-2.784445526	-3.335741613	-0.620567857	-0.319704815	0.591860283	0.530470683	0.885393182	0.951030027
102580	Alg9	mRNA	0.020984156	0.002812203	0.608144659	0.017956558	0.313728628	0.431995195	0.060605025	-0.340484742	0.037671974	0.011303507	0.757285968	0.079141242
102595	Plekho2	mRNA	1.24E-06	0.164110021	0.012226498	0.501664415	-0.591265425	-0.224267811	0.310448954	0.142025514	4.31E-06	0.300824757	0.031693	0.744486331
102607	Snx19	mRNA	0.048322732	0.166695898	0.567119505	0.900560525	0.22826143	0.209808801	-0.075057577	-0.019829398	0.079867819	0.304800599	0.722351034	0.958137596
102614	Rpp25	mRNA	3.84E-16	1.57E-04	4.28E-13	0.576771843	1.338527645	0.598052845	-0.796852786	-0.182332246	3.19E-15	9.70E-04	6.92E-12	0.79936387
102626	Mapkapk3	mRNA	3.76E-17	0.001009111	0.039270068	0.006153045	2.063117847	1.199317605	-0.921967532	0.912204574	3.34E-16	0.004810932	0.086525051	0.034893902
102631503	Gm29825	mRNA	0.834858015	0.831193635	0.985084901	0.520128442	-0.850677028	-0.869838226	-0.076281966	-1.800985816	0.873633635	0.897560297	0.989415062	0.759674058
102631705	Gm29975	mRNA	0.825019784	0.252114055	0.097371239	0.016979647	0.108046168	-0.593802917	-0.757927662	1.198298456	0.873633635	0.415420776	0.184376441	0.075798059
102631730	4930512M02Rik	mRNA	0.198624663	0.07337985	0.440566651	0.294573505	-1.476178095	-2.04818524	-0.627216383	0.975147725	0.279630469	0.159781649	0.60535784	0.544236148
102631856	Gm30083	mRNA	0.665210299	0.831193635	0.785203944	0.980540296	-1.747243509	-0.869838226	0.823369557	0.099529017	0.754210727	0.897560297	0.885393182	0.988687152
102631909	Gm30124	mRNA	0.220981719	0.945379764	0.235060172	0.046439549	-0.556967566	0.037398945	0.535889904	-0.900675617	0.307034464	0.972884798	0.374315622	0.157891101
102632	Acad11	mRNA	0.010348108	0.454166594	0.328049511	0.542184571	-0.333324588	-0.140236973	0.13601095	0.101872753	0.019748094	0.635342727	0.48603429	0.774279569
102632102	Gm9229	mRNA	0.194797221	0.739666129	0.07399215	0.920255905	0.674588273	-0.16203494	-0.893327389	-0.052254984	0.274912432	0.86225625	0.146810325	0.968805475
102632142	Gm18905	mRNA	0.493925451	0.831193635	0.495212903	0.649927037	-2.718592933	-0.869838226	1.801266344	-1.366984497	0.601534127	0.897560297	0.659075058	0.846031929
102632152	Gm30302	mRNA	0.014278869	0.014946204	0.799188378	0.005394328	6.148329821	5.171733751	-1.038062646	-4.449907052	0.026486155	0.044926547	0.885393182	0.031675697
102632353	Gm30447	mRNA	0.835133562	0.834862241	0.971897116	0.592808451	-0.488331914	-0.509733342	-0.075662829	1.593323943	0.873773506	0.900411704	0.987584924	0.811464117
102632467	Gm30531	mRNA		0.831193635	0.799188378	0.834184619		-0.869838226	-1.038062646	-0.832635848		0.897560297	0.885393182	0.920980099
102632483	Gm17330	mRNA	0.171884059	0.888200127	0.278253949	0.060241464	-0.51652137	-0.05974902	0.399190656	-0.682053066	0.246858119	0.934912724	0.428339357	0.190536711
102632554	Gm30599	mRNA	0.16870512	0.085439058	0.635069144	0.064181372	-2.776554379	-3.257271083	-0.537392014	3.448849702	0.242970618	0.180252776	0.77521829	0.198737798
102632555	Gm12873	mRNA	0.834858015	0.831193635	0.985084901	0.642880556	-0.850677028	-0.869838226	-0.076281966	-1.396047261	0.873633635	0.897560297	0.989415062	0.841469278
102632660	Gm30679	mRNA	0.020014563	0.181549229	0.410386308	0.056093084	-1.308262774	-0.843720012	0.405714974	1.299704621	0.036072469	0.32444957	0.574888721	0.181205891
102632693	Gm30698	mRNA	0.632345269	0.938953021	0.73452839	0.956642171	-0.535170695	-0.101610344	0.376191558	-0.071391326	0.728249522	0.969036186	0.852653061	0.984599747
102632737	Gm30732	mRNA	0.318269727	0.684325979	0.704378947	0.74544669	-0.686394404	-0.354427279	0.275089429	0.272275805	0.419032277	0.818920478	0.827912458	0.900494228
102632738	Gm30733	mRNA	0.524790311	0.659220812	0.859750463	0.502964494	-1.802072489	-1.373947195	0.359247817	-1.311340418	0.631793366	0.802762118	0.910312446	0.745334058
102632739	Gm19774	mRNA	0.802985919	0.796226641	0.656902569		-0.800794407	1.053715126	1.793087048		0.864419348	0.892933151	0.791997443
102632837	Rnf212b	mRNA	0.834858015	0.831193635	0.985084901	0.352822868	-0.850677028	-0.869838226	-0.076281966	-2.123597715	0.873633635	0.897560297	0.989415062	0.605599676
102633075	Gm30990	mRNA	0.823862575	0.65711198	0.468409453	0.915185822	0.203332766	-0.343846426	-0.604888968	-0.07688843	0.873633635	0.802762118	0.633907733	0.966087531
102633156	Gm4631	mRNA	0.753783512	0.78704922	0.179412003	0.413184967	0.0952559	-0.085517788	-0.237370632	0.262300582	0.83028834	0.892933151	0.302171021	0.66603407
102633301	Gm31160	mRNA	0.003121396	0.02344219	2.78E-12	0.002981994	-4.320670599	-3.315198641	0.95406329	1.114240106	0.006599655	0.064333314	4.05E-11	0.019941221
102633345	Gm9922	mRNA	0.556848494	0.83524231	0.698655684	0.406372857	-0.360938395	-0.127480364	0.178020236	0.434184133	0.661911027	0.900540616	0.823598867	0.659834554
102633424	Gm31255	mRNA	0.001737784	0.036337304	0.567132206	0.937044154	-0.926424937	-0.72783576	0.142679026	-0.02438955	0.003860233	0.09146408	0.722351034	0.976475647
102633458	Gm11100	mRNA	0.023294665	0.166875644	0.236663664	0.594432086	1.800053353	1.022786595	-0.835053545	0.382010148	0.041385608	0.304952182	0.376335689	0.812239904
102633498	Gm31309	mRNA	0.834858015	0.656423603	0.783341206	0.962419819	-0.850677028	-1.795069648	-0.997326139	0.14309084	0.873633635	0.802762118	0.885393182	0.987189211
102633740	Gm31493	mRNA	0.039745947	0.241254636	0.346472559	0.908712883	-0.601195763	-0.351976378	0.192166716	0.030683495	0.066947286	0.402047342	0.506517703	0.962887662
102633750	Gm10130	mRNA	0.119148737	0.136764891	0.809089897	0.352550426	0.461027461	0.466917541	-0.051960322	-0.247234583	0.179008939	0.261596988	0.890224876	0.605242733
102633763	Gm31513	mRNA	0.093245903	0.158862215	0.933135469	0.310624048	-0.870436026	-0.777825876	0.035853547	0.561607158	0.14387156	0.293545582	0.963440929	0.562160046
102633888	Gm31606	mRNA	0.577671358	0.550457935	0.153493103	0.451760405	0.324045687	-0.303872904	-0.686587985	0.349957841	0.679559271	0.721123419	0.266696429	0.700189461
102633951	Gm31649	mRNA	0.806676561	0.569964929	0.279083665	0.920275431	0.988508451	-1.250048274	-2.296171145	-0.165841773	0.866513889	0.735231369	0.429223904	0.968805475
102633968	Gm31665	mRNA	0.834858015		0.828202979	0.832644053	-0.850677028		0.885490706	-0.862251662	0.873633635		0.890224876	0.920460008
102633986	Gm31679	mRNA	0.161439932	0.387278901	0.592619691	0.948813289	0.615180228	0.418636707	-0.252175466	-0.034814141	0.233673045	0.568357203	0.744566238	0.981453341
102634072	Gm38457	mRNA	0.44709955	0.769064312	0.212258995	0.042417725	-0.271026814	0.116671579	0.330369454	0.690863356	0.555977935	0.884198018	0.345361713	0.148090876
102634078	LOC102634078	mRNA	0.738266054	0.453140004	0.344414451	0.066474227	-0.102268838	-0.239316679	-0.192958553	0.477204949	0.81707694	0.634147767	0.504225808	0.203619029
102634296	Gm4779	mRNA	0.620605127	0.4557098	0.661973639	1.26E-05	1.13331508	2.962787751	1.765878709	-6.426543774	0.720658687	0.63701705	0.793819368	1.88E-04
102634333	1110002E22Rik	mRNA	0.182858049	0.001285469	5.98E-08	2.78E-06	1.270617896	3.104535025	1.77104202	-3.115682054	0.260430346	0.005894695	4.64E-07	4.76E-05
102634429	Gm6569	mRNA	0.535057872	0.322105529	0.686205872	0.10924718	-0.769025784	-1.1368494	-0.423613234	2.337994215	0.640896926	0.49936674	0.813965153	0.28648017
102634672	Gm32204	mRNA	0.151541067	0.664165448	0.365416448	0.803867597	-3.569514371	-1.753547258	1.74930867	0.986315945	0.221059709	0.802762118	0.528121788	0.920460008
102634715	Gm32234	mRNA	0.478484704	0.931896399	0.444308543	0.542645603	-0.63092419	0.090428184	0.665154271	-0.569851799	0.587063681	0.965056611	0.609040328	0.774541907
102634746	Gm13201	mRNA	0.042556024	0.127945987	0.717055542	0.034511525	-1.11292882	-0.911878327	0.145736305	1.140775689	0.071177127	0.24829189	0.838096873	0.127598157
102634778	Gm32280	mRNA	0.64676086	0.357661702	0.646397986	0.512388431	-1.381572439	-2.136962785	-0.812799521	1.452713229	0.741409136	0.537237377	0.784071089	0.752880097
102634841	Gm38469	mRNA	0.773617257	0.784757036	0.55946481	0.89025687	-0.303405297	0.343256072	0.594113157	-0.161721803	0.847620616	0.892933151	0.716430824	0.952357195
102634852	Gm11232	mRNA	0.953116747	0.94956223	0.932690896	0.958166597	-0.071296255	0.086945429	0.101480028	-0.068355957	0.969222364	0.975224641	0.963189149	0.985466286
102634941	Gm29376	mRNA	0.66861383	0.664165448	0.977369416	0.629552397	-1.729048119	-1.753547258	-0.080019159	1.948039376	0.756345855	0.802762118	0.989415062	0.833497535
102634987	Gm32436	mRNA	0.665210299		0.658277655		-1.747243509		1.785702219		0.754210727		0.792467988
102635181	Gm32584	mRNA	0.978277778	0.796226641	0.828202979		0.111103652	1.053715126	0.885490706		0.982692581	0.892933151	0.890224876
102635315	Gm32687	mRNA	0.183331894	0.934000612	0.208307628	0.306572655	-0.27771469	0.019418617	0.240573911	-0.22043879	0.261004451	0.966093423	0.340519128	0.557731663
102635360	Gm32719	mRNA	0.767443202	0.625337322	0.893841469	0.204850371	0.193106759	0.328354871	0.07769932	-0.727340628	0.842805276	0.782489642	0.935334618	0.433845103
102635385	Gm32742	mRNA	3.05E-04	0.009794025	0.160906694	0.365739742	-5.283436923	-4.25665565	0.966542606	0.857695673	7.71E-04	0.031793418	0.276796963	0.619285332
102635496	Malrd1	mRNA	0.978277778	0.796226641	0.828202979		0.111103652	1.053715126	0.885490706		0.982692581	0.892933151	0.890224876
102635552	Gm32856	mRNA	0.343859587	0.778365983	0.321649342	0.371181105	0.263032047	0.080352315	-0.239816762	-0.272210605	0.446908608	0.890901186	0.478813322	0.624770491
102635566	Gm17434	mRNA	0.579197568	0.661861696	0.96600513	0.701388269	-1.211284416	-1.235268843	-0.072193821	0.831167441	0.681007769	0.802762118	0.984733584	0.871517177
102635694	Gm32966	mRNA		0.831193635	0.799188378	0.794792177		-0.869838226	-1.038062646	1.06130169		0.897560297	0.885393182	0.91798203
102635744	Gm28729	mRNA	7.68E-39	1.19E-16	7.57E-12	0.063795879	-6.063263386	-4.812735395	1.196435735	0.682750227	2.14E-37	8.01E-15	1.04E-10	0.198263649
102635781	Gm38481	mRNA	1.38E-25	0.115656256	8.81E-41	3.28E-04	5.888716144	0.738814662	-5.207478265	1.384412106	2.02E-24	0.229724969	9.21E-39	0.003188324
102635802	Gm33049	mRNA	0.792604987	0.982023344	0.799188378	0.794792177	1.072876324	0.091942453	-1.038062646	1.06130169	0.856307455	0.988039788	0.885393182	0.91798203
102635873	Gm33099	mRNA	0.811310387	0.796226641	0.661973639		-0.768830751	1.053715126	1.765878709		0.869126719	0.892933151	0.793819368
102635879	4933407O12Rik	mRNA	0.88251892	0.200435323	0.089122663	0.248683988	-0.113540448	1.250214093	1.308637187	-1.047816586	0.911580959	0.34950767	0.171285799	0.488800747
102635944	Gm33153	mRNA	0.694781092	0.697333879	0.877535819	0.014782499	0.146989044	0.145157828	-0.059430253	0.952502969	0.777924643	0.830004661	0.923595845	0.068010363
102635990	LOC102635990	mRNA	0.004316917	0.016770681	0.549366475	0.037742188	-3.835614753	-3.37104515	0.411858038	2.24212904	0.008867583	0.049118334	0.707218106	0.136216016
102636082	Gm8251	mRNA	0.08476898	0.14937116	0.841829626	0.048880862	1.68550711	1.500494251	-0.239733082	-1.95593544	0.132205547	0.279732534	0.899226685	0.16355484
102636203	4930519L02Rik	mRNA	0.935956831	0.899700036	0.948606043	0.426650719	-0.108028069	-0.140411939	-0.084151216	0.97834706	0.956140583	0.942552976	0.973916938	0.678297674
102636251	Gm33370	mRNA	0.02061014	0.081589365	0.632197925	0.033476144	-0.943753111	-0.761000254	0.126781958	0.72230082	0.037047318	0.173689026	0.774625568	0.124703453
102636256	Gm33373	mRNA	0.001903786	0.069584111	0.055803679	0.021745969	-1.005946819	-0.507707231	0.43823564	0.515254066	0.004198692	0.15298357	0.116164041	0.09107398
102636701	Gm33700	mRNA	0.834858015	0.558728334	0.576446078	0.064393244	-0.850677028	-2.336263646	-1.545775335	-2.577522503	0.873633635	0.725712235	0.729691378	0.199163878
102636807	Gm33778	mRNA		0.831193635	0.799188378	0.794792177		-0.869838226	-1.038062646	1.06130169		0.897560297	0.885393182	0.91798203
102636907	Gm4275	mRNA	0.003132233	0.390946546	0.034865712	0.671967845	-3.057031408	-1.224857508	1.773358239	-0.483215044	0.006621053	0.572278537	0.078217527	0.853194704
102636909	Gm33851	mRNA	0.77136983	0.770004828	0.967062365	0.757169895	0.530464579	0.502527548	-0.079846542	0.675128017	0.84565972	0.884836862	0.985160186	0.907735866
102636989	Acte1	mRNA	0.617014561	0.462021192	0.828202979	0.832644053	1.987192364	2.922981467	0.885490706	-0.862251662	0.717075173	0.642470385	0.890224876	0.920460008
102637020	Gm33933	mRNA	0.899261033	0.797284202	0.859708054	0.225982564	-0.121771715	-0.197608344	-0.126207825	0.831202333	0.926078461	0.893628783	0.910312446	0.460527491
102637087	Gm33989	mRNA	0.251928982	0.020955284	0.076098612	0.902487402	-0.127985577	-0.251150814	-0.18012194	0.022469955	0.343674809	0.058844358	0.150433184	0.95904614
102637099	Gm38495	mRNA	0.291619609	0.842796076	0.211578662	0.00855978	-0.147677789	0.028534171	0.11913386	-0.326588742	0.388664859	0.904889844	0.344527351	0.044994577
102637366	Gm10037	mRNA	0.305942996	0.016226157	0.022631468	0.003381347	-0.49793402	-1.123586122	-0.681726385	1.021321551	0.405211617	0.047820495	0.053984175	0.02190175
102637505	Gm34296	mRNA	0.941295585	0.839347433	0.806816654	0.774317679	-0.195161369	0.417454536	0.551520267	-0.488065439	0.960373091	0.902602744	0.890224876	0.91678549
102637507	Gm34298	mRNA	0.001139709	0.019519813	0.364399231	0.059488485	-5.334784623	-4.574159056	0.702664508	2.901974397	0.002627745	0.055585681	0.526980853	0.188911919
102637572	Gm38499	mRNA	0.067425763	0.096857567	0.962079086	0.46788531	1.177167598	1.272407986	0.040718314	-0.588093292	0.107693522	0.19921749	0.982788372	0.714735933
102637705	Ly6l	mRNA	0.037208455		0.021452945	0.666631618	-4.337625501		4.3690027	-1.740072513	0.063112946		0.05162542	0.85083016
102637782	Gm34507	mRNA	0.681666998	0.188422098	0.321207763	0.324781021	0.175404793	0.683582873	0.451914316	0.569857654	0.766792364	0.333299447	0.478309862	0.576934282
102637806	LOC102637806	mRNA		0.831193635	0.799188378	0.794792177		-0.869838226	-1.038062646	1.06130169		0.897560297	0.885393182	0.91798203
102637808	Gm21976	mRNA	0.037463512	5.41E-05	0.00975383	0.847254285	-4.326054633	-6.391537839	-2.116555003	-0.130292831	0.063487285	3.82E-04	0.025974659	0.927231333
102637817	Gm34531	mRNA	1.37E-10	2.97E-05	2.06E-06	0.193467403	-8.23097247	-6.191547655	1.984422833	0.944652948	7.27E-10	2.27E-04	1.24E-05	0.41867381
102637839	Gm10476	mRNA	0.978277778	0.808803118	0.745998119	0.626983148	0.111103652	-0.809805221	-0.977180961	1.962051908	0.982692581	0.897560297	0.85981649	0.832267921
102637897	Gm34593	mRNA	1.25E-15	3.48E-09	1.76E-14	0.274493974	-8.539925653	-6.551450289	1.933830823	0.469631948	1.00E-14	6.69E-08	3.36E-13	0.521827668
102637947	Gm13035	mRNA	0.002204503	0.020672824	0.866874769	0.458690646	2.178895022	2.297314994	0.063860252	0.331367966	0.004801155	0.058193336	0.915568498	0.706903293
102637965	Gm34646	mRNA	0.099868612	0.132688415	0.498027057	0.251430476	-4.729503962	-3.755465952	0.916927528	2.099056177	0.152851678	0.255607249	0.661842807	0.492086484
102637973	Gm34653	mRNA	0.980169496	0.975214929	0.984040372	0.625869937	0.076211569	0.08014609	-0.05617935	1.968129947	0.983950849	0.988039788	0.989415062	0.832202635
102638047	LOC102638047	mRNA	2.00E-05	0.038731643	0.018072753	2.35E-04	-3.61403414	-2.23609166	1.323343715	-1.994164753	5.98E-05	0.096321134	0.044468294	0.002396287
102638083	Ccdc188	mRNA	0.834858015		0.828202979	0.832644053	-0.850677028		0.885490706	-0.862251662	0.873633635		0.890224876	0.920460008
102638085	Gm17695	mRNA		0.660270305	0.63056834	0.970374936		-1.774418029	-1.941542868	0.097100417		0.802762118	0.773456272	0.988687152
102638120	Gm34758	mRNA	0.020797427	0.558146605	9.51E-04	0.019453362	1.776578475	-0.265337009	-2.10276349	1.249626064	0.037354896	0.725712235	0.003298264	0.084196233
102638132	Gm34768	mRNA	0.024602475	0.831193635	0.038507364	0.844586512	-4.449908262	-0.869838226	3.520713466	-0.787655831	0.04340853	0.897560297	0.085087666	0.925873586
102638268	1700014D04Rik	mRNA	0.859345247	0.500225381	0.670806748	0.805351749	0.496396161	1.990814193	1.435869118	-0.809232112	0.892785438	0.677464504	0.800234416	0.920460008
102638514	Gm35060	mRNA	0.028742616	0.499090314	0.114064526	0.667719266	2.243862012	0.550097333	-1.751073135	-0.367834081	0.049898499	0.676465297	0.209684769	0.85083016
102638541	Gm35078	mRNA		0.831193635	0.799188378	0.794792177		-0.869838226	-1.038062646	1.06130169		0.897560297	0.885393182	0.91798203
102638546	Gm35083	mRNA	0.493925451	0.483226289	0.957925307	0.474197878	-2.718592933	-2.784820706	-0.10634629	2.012954728	0.601534127	0.662985315	0.980113969	0.720758101
102638555	Gm38510	mRNA	0.840959125	0.241516544	0.257856529	0.869655633	-0.172301479	-0.871016132	-0.75621509	0.099457222	0.878525294	0.402374438	0.403041013	0.940365462
102638674	Gm14428	mRNA	0.232717316	0.425664241	0.692124163	0.82068842	-2.061469918	-1.492552408	0.511021367	-0.313761323	0.320782841	0.608238221	0.818729004	0.920460008
102638847	Gm35315	mRNA	0.637041582	0.185702106	0.229620527	0.804688926	-0.191142774	-0.525137326	-0.392569023	-0.078819781	0.732881452	0.330013561	0.367535823	0.920460008
102638882	Gm35339	mRNA	0.231234237	0.58116884	0.046643323	0.161719836	0.282943195	-0.129776556	-0.470374026	0.387803981	0.319114214	0.745220195	0.100055009	0.374124111
102638888	Gm20346	mRNA	0.001157986	0.139006871	9.48E-04	4.04E-04	0.869752087	0.391668304	-0.534749813	0.628631509	0.002663901	0.264470194	0.003288805	0.003833588
102638918	Gm35364	mRNA	0.058825782	0.509824688	0.211795519	0.641540015	-1.509943757	-0.675194844	0.780610326	0.452104725	0.095230466	0.686672926	0.344728824	0.840828629
102638978	Gm35410	mRNA	0.011877947	0.542510522	0.084214112	0.853110674	-1.69223323	-0.550637052	1.081179842	-0.148837178	0.022403784	0.714017605	0.163359077	0.929950085
102639021	Gm3993	mRNA	0.471841914	0.478385505	0.899081477	0.727544035	-0.560226155	-0.584072752	-0.079876141	0.24959296	0.580486692	0.65830799	0.938851273	0.888647129
102639087	Gm35486	mRNA	0.093806587	0.180449691	0.934655575	0.410776785	-0.378298609	-0.304253572	0.016659281	0.199992021	0.144627948	0.322892418	0.964462833	0.663666774
102639105	Gm35498	mRNA	3.50E-05	0.031011109	0.055898273	0.023940671	-1.717609532	-1.00996635	0.650543092	1.060456578	1.01E-04	0.080551805	0.116295553	0.097608674
102639132	Gm21885	mRNA	0.515717876	0.885507988	0.578821508	0.964726769	-0.638263698	-0.130566003	0.445087088	-0.035099527	0.623879502	0.932986677	0.731600661	0.987344538
102639145	Gm17315	mRNA	4.81E-04	0.354489708	0.018833098	0.73445417	-2.333691108	-0.852210909	1.426899939	-0.255143418	0.001177803	0.534309278	0.046130622	0.893540685
102639178	Gm35549	mRNA	0.760937424	0.97454994	0.724766562	0.626983148	-0.893439132	0.082300962	0.911367438	1.962051908	0.836954153	0.988039788	0.844389999	0.832267921
102639229	Gm35588	mRNA		0.664613502	0.634346953	0.002387428		-1.751149114	-1.920982536	-4.040696794		0.802762118	0.774962712	0.016628727
102639437	Gm35751	mRNA	0.21305981	0.796226641	0.114652115	0.664883542	-2.587448518	1.053715126	3.582252558	-1.749422757	0.297212322	0.892933151	0.210576693	0.850577862
102639543	Ifi206	mRNA	0.428163829	0.856164073	0.305692723	0.942091746	-0.372820723	0.086109151	0.401162898	0.031240729	0.536402437	0.913401957	0.460504714	0.978630293
102639549	Gm38521	mRNA	0.711805212	0.818721129	0.333450915	0.488709982	0.150063895	-0.092103807	-0.296876935	0.23383239	0.793748829	0.897560297	0.491988962	0.733659463
102639598	Gm14296	mRNA	0.435399517	0.895395325	0.59224272	0.541041717	0.628894322	0.130152519	-0.556988556	1.240001107	0.543624119	0.939797204	0.744193649	0.77321669
102639650	Vamp9	mRNA	0.221144522	0.493937425	0.408254666	0.810460006	-2.14580762	-1.253502422	0.840904559	-0.26826043	0.307191357	0.672066213	0.572465896	0.920460008
102639653	Gm2007	mRNA	0.147518941	0.882772102	0.378429204	0.737995268	-0.603286987	-0.093169875	0.451069337	0.541805334	0.215994012	0.931093323	0.542522673	0.895776749
102639700	Gm21297	mRNA	0.003620674	0.130281319	0.246743088	0.511525826	-0.657472498	-0.354963771	0.244479508	-0.191588054	0.007562686	0.251999612	0.388756369	0.752242555
102639802	Gm36028	mRNA	5.55E-04	0.015061408	0.293108869	0.423259659	-1.924691623	-1.434830945	0.433753467	0.393850679	0.001346044	0.045191596	0.445241376	0.67494405
102639868	Gm36079	mRNA	0.658718847	0.362234287	0.492779562	0.327453136	-1.782032231	-3.340697995	-1.629163996	2.567577695	0.751456048	0.542113527	0.656566419	0.579870077
102639870	Gm38523	mRNA	0.950768146	0.375334973	0.23611456	0.594245632	0.100380237	-1.305957401	-1.461370135	0.631444117	0.967526384	0.556243345	0.375720769	0.812239904
102640003	Gm36182	mRNA	0.834858015	0.831193635	0.985084901	0.594275184	-0.850677028	-0.869838226	-0.076281966	-1.381523562	0.873633635	0.897560297	0.989415062	0.812239904
102640043	Gm36210	mRNA	0.072691982	0.405809193	0.349901004	0.581547816	0.779061156	0.394676145	-0.440955132	0.312007004	0.115257842	0.588276204	0.51032055	0.803136703
102640165	Gm36298	mRNA	0.406152985	0.965655001	0.577589793	0.628304644	-0.275226628	-0.016956975	0.201272828	-0.195211747	0.513915239	0.98498738	0.730572228	0.833197207
102640171	Gm38525	mRNA	0.006838722	0.070102636	0.251181099	0.176558149	-3.4448017	-2.494985719	0.889139115	1.46496565	0.013544747	0.153866085	0.394472616	0.395344509
102640263	Gm36375	mRNA	0.157657463	0.92006156	0.083690205	0.1727955	3.549584208	-0.133614343	-3.739908645	2.80172016	0.228861603	0.957179604	0.162464686	0.390251909
102640268	Gm2956	mRNA	0.576594584	0.618435854	0.938359212	0.494024409	-0.572131176	-0.585401088	-0.069882826	0.770388248	0.678638271	0.777291969	0.967367699	0.737735257
102640376	Gm36448	mRNA	0.834858015	0.413238262	0.352266016	0.383621046	-0.850677028	-3.071397889	-2.281288141	2.300989624	0.873633635	0.596221905	0.512930231	0.637534364
102640387	Gm36457	mRNA	0.897345808	0.520053315	0.523222327	0.918970834	0.104374733	0.606019996	0.447126736	-0.080898226	0.924209154	0.69606848	0.682919522	0.968150026
102640586	Gm11515	mRNA	0.681720695	0.705338416	0.966512976	0.62209722	0.856666857	0.814974757	-0.09021538	-0.884592516	0.766806079	0.83575407	0.984980021	0.831311734
102640673	Gm5165	mRNA	0.275204007	0.588387243	0.133805926	0.066497663	-0.234697314	0.13396765	0.311147782	-0.439013858	0.369962455	0.751124831	0.23895022	0.203619029
102640710	Gm36712	mRNA	0.655533635	0.492469156	0.703357336	0.362264057	-0.91491933	-1.339445774	-0.483051882	1.508543559	0.749161492	0.670465225	0.827153232	0.61534906
102640717	Gm36718	mRNA		0.831193635	0.799188378	0.980540296		-0.869838226	-1.038062646	0.099529017		0.897560297	0.885393182	0.988687152
102640722	Gm36722	mRNA	0.725440168	0.403675904	0.027440675	0.231463362	0.255719992	-0.584834157	-0.893744432	0.53279947	0.805874999	0.585830116	0.063701044	0.467032008
102640809	Gm36789	mRNA	0.510599196	0.975132202	0.505102591	0.849966579	-1.208425567	0.080412878	1.236504021	-0.464020053	0.618984262	0.988039788	0.668414039	0.928139771
102640913	Gm36864	mRNA	0.146758219	0.831193635	0.186768128	0.532167866	-3.56424348	-0.869838226	2.633157483	-1.783159809	0.215067669	0.897560297	0.31175185	0.766959994
102640920	Pvrig	mRNA	0.639341765	0.623936707	0.897489259	0.353688965	-0.338401085	-0.354306513	-0.072144992	0.593046848	0.734841303	0.782121437	0.937876529	0.606520849
102641031	LOC102641031	mRNA	0.925097927	0.631590933	0.634215057	0.763157297	-0.047660046	-0.218596268	-0.228511151	0.156672037	0.947074255	0.785984575	0.774962712	0.911196455
102641068	Gm38529	mRNA	0.118857025	0.589056889	0.27866268	0.724838817	-1.424980029	-0.58213983	0.785166904	-0.299282143	0.178614246	0.751718821	0.428754583	0.886785468
102641157	Gm38538	mRNA	0.537138292	0.459938046	0.84534642	0.549688322	-0.89127154	-1.075043977	-0.24564008	0.930767289	0.642888698	0.640914329	0.901268474	0.779553387
102641244	Gm27239	mRNA	0.978277778	0.796226641	0.828202979	0.832644053	0.111103652	1.053715126	0.885490706	-0.862251662	0.982692581	0.892933151	0.890224876	0.920460008
102641467	Gm20684	mRNA	0.002887989	0.037423969	0.294471475	0.835526699	1.815091549	1.140018108	-0.733184467	0.144697765	0.006148374	0.093672369	0.446874227	0.921701438
102643076	Percc1	mRNA	0.037149112	0.146470691	6.44E-06	0.002463631	-3.339624699	-2.33220075	0.954862703	1.102359792	0.063029649	0.275491914	3.55E-05	0.017039361
102643210	Gm38664	mRNA	0.870072409	0.929577308	0.695964093	0.635905645	0.077702013	-0.034175438	-0.167258842	0.197380051	0.90089042	0.963522989	0.821695805	0.836539691
102644	Oaf	mRNA	5.95E-07	7.32E-05	0.586345065	2.07E-09	1.004245098	0.949502857	-0.112386871	-1.39686117	2.16E-06	4.99E-04	0.738337671	6.17E-08
102657	Cd276	mRNA	0.241990379	0.202886461	0.001464482	0.022731229	-0.264532345	0.335832167	0.541107102	-0.458152522	0.331881244	0.352711784	0.004841842	0.094078648
102693	Phldb1	mRNA	7.23E-06	0.524971648	0.036037523	7.00E-04	-0.351557634	-0.079232005	0.215383282	-0.513923222	2.28E-05	0.699881627	0.080475685	0.006050725
102747	Lrrc49	mRNA	8.78E-51	8.68E-08	1.08E-04	0.779980456	-1.616484915	-0.992583778	0.566315442	-0.056322724	3.80E-49	1.24E-06	4.71E-04	0.91798203
102774	Bbs4	mRNA	2.63E-04	0.001019501	0.597329717	0.238312706	-0.742595524	-0.760177167	-0.074301791	0.248759235	6.72E-04	0.004852919	0.748757968	0.476244843
102791	Tcta	mRNA	0.161023825	0.288713986	0.574461337	0.013103509	0.191536661	0.173100471	-0.075303366	0.398604927	0.233143823	0.459614012	0.728327883	0.06217542
102857	Slc6a8	mRNA	0.025293848	0.122160551	1.04E-08	0.060943903	-0.328288362	0.243837391	0.514731787	-0.253508891	0.044522089	0.239618109	9.08E-08	0.191966127
102866	Pls3	mRNA	1.10E-17	2.10E-05	3.29E-05	0.008084674	-0.878678904	-0.431800403	0.390013601	-0.324542178	1.02E-16	1.68E-04	1.59E-04	0.043039538
102871	Radx	mRNA	1.11E-30	4.25E-05	1.16E-04	0.039774264	-4.604538102	-2.927085887	1.621589575	-1.244243962	2.12E-29	3.12E-04	5.00E-04	0.141307987
102902673	Gm21992	mRNA	0.622588619	0.578787045	0.858653529	0.581040323	1.239468088	1.067427072	-0.222405511	0.938988857	0.722598613	0.743046703	0.909463174	0.802642888
102920	Cenpi	mRNA	0.015592179	0.131481385	0.279247724	1.63E-08	1.37405518	0.887423238	-0.545454473	-2.049011415	0.028749052	0.253787084	0.429440538	4.15E-07
102954	Nudt10	mRNA	9.51E-04	0.04189861	0.319473406	0.659797312	-0.855726081	-0.576567234	0.221762273	0.133987759	0.002220836	0.10275215	0.476302062	0.850233131
102991	Ezhip	mRNA	0.834858015		0.828202979	1.01E-16	-0.850677028		0.885490706	-10.12739443	0.873633635		0.890224876	8.60E-15
103080	Septin10	mRNA	0.129621415	0.468104769	0.11468728	0.057977735	0.258284944	0.12728898	-0.187695738	-0.2572625	0.192861048	0.648674076	0.210599481	0.185431942
103098	Slc6a15	mRNA	0.131580355	0.910612478	0.171582615	2.83E-12	-0.837491016	-0.081129704	0.699474611	-2.880371584	0.19542946	0.950453712	0.291665232	1.25E-10
103135	Pan2	mRNA	0.088138426	0.707396711	0.670798175	0.703119829	-0.172045203	-0.058160221	0.056603967	-0.067010116	0.136917298	0.837429858	0.800234416	0.872751342
103136	Pwp1	mRNA	0.194225585	0.207644649	0.659074234	0.003064897	0.19048968	0.191980636	-0.055443676	-0.390776612	0.274210429	0.358611083	0.793278602	0.020415605
103140	Gstt3	mRNA	2.49E-07	0.002000614	4.24E-09	0.213313578	-2.146596097	-1.311240711	0.780527267	0.341793671	9.47E-07	0.008510012	3.95E-08	0.444531778
103142	Rdh9	mRNA	0.036264494	0.009345013	1.16E-07	9.64E-05	0.853453763	-1.055060486	-1.969115605	1.462228808	0.061653311	0.030595021	8.57E-07	0.001125553
103149	Upb1	mRNA	1.62E-05	0.028359265	2.19E-05	0.559985715	-3.83210549	-2.354324698	1.422223686	-0.287925308	4.87E-05	0.074890447	1.10E-04	0.785905933
103161	Apof	mRNA	0.070931372	0.673746713	0.023419054	0.400788116	1.746922073	-0.30756336	-2.112739904	0.620643095	0.112727493	0.81021401	0.055562087	0.654138583
103172	Chchd10	mRNA	1.85E-08	5.34E-07	0.138921323	0.93806126	1.125567825	1.00110465	-0.181558881	0.01660554	7.91E-08	6.40E-06	0.246704649	0.976882688
103199	Fig4	mRNA	9.10E-09	0.001807187	0.001343772	2.98E-05	0.8774009	0.535467762	-0.39922725	-0.66347192	4.04E-08	0.007797228	0.00449251	4.01E-04
103213	Traf3ip2	mRNA	2.87E-07	0.052452569	0.003386091	0.233752687	-0.789905682	-0.365476976	0.367471125	0.233409638	1.08E-06	0.12236937	0.010223454	0.470135186
103220	Ttc41	mRNA	3.01E-04	0.033986704	0.004707888	7.41E-04	-1.090890884	-0.652509676	0.382248582	0.598887161	7.62E-04	0.086620103	0.013695942	0.006349322
103236	Csnk1g2	mRNA	2.17E-09	1.38E-05	0.015004792	0.282469778	0.589588845	0.413294757	-0.234041049	0.123673157	1.03E-08	1.15E-04	0.037894852	0.530495215
103266	Tmem263	mRNA	0.799602831	0.475664196	0.408325736	0.02894712	-0.036500338	-0.098534308	-0.118231679	-0.318614265	0.862536481	0.655494985	0.572522176	0.111757792
103268	Cep57l1	mRNA	0.048910598	0.190881627	0.282194718	0.088107756	0.516832119	0.331251282	-0.242641763	-0.386845819	0.080731108	0.336646445	0.432678306	0.245978735
103284	Zc3h10	mRNA	4.74E-05	0.002821827	0.179951788	0.220857445	0.695348928	0.554481682	-0.197511039	-0.20013546	1.35E-04	0.011335557	0.302942303	0.454125873
103406	Zfr2	mRNA	2.80E-06	5.87E-04	0.152260904	0.05780474	-1.191154176	-0.93861069	0.195970777	0.391921852	9.31E-06	0.003030107	0.265227747	0.185004735
103425	Ncln	mRNA	7.89E-43	3.02E-12	2.10E-10	0.302494268	1.247820646	0.722559041	-0.582285282	-0.163305031	2.62E-41	1.03E-10	2.37E-09	0.552830289
103466	Nt5dc3	mRNA	0.195380114	0.551148842	0.19353768	0.940476387	0.259421129	0.095234357	-0.219577448	-0.017946339	0.27567188	0.72155973	0.320794858	0.977711375
103468	Nup107	mRNA	0.001419426	5.44E-04	0.995304755	9.86E-06	0.411348392	0.467299977	-8.01E-04	-0.692990426	0.003204288	0.002847822	0.996324876	1.50E-04
103511	Calhm5	mRNA	1.50E-13	0.010768395	1.71E-06	0.120718448	-1.87236555	-0.796967383	1.020270813	-0.412812442	1.03E-12	0.034374018	1.04E-05	0.306364471
103534	Mgat4b	mRNA	2.38E-74	1.69E-14	3.92E-40	0.005840296	2.275763447	0.782200494	-1.551294046	0.395267932	2.03E-72	8.47E-13	4.01E-38	0.03358707
103537	Mbtd1	mRNA	0.051554464	0.389825245	0.125514907	0.016380874	0.235355678	0.112041625	-0.179878332	-0.442702322	0.084543646	0.571089154	0.226991391	0.073719822
103551	Epop	mRNA	1.17E-06	0.021031378	0.00123478	0.311915281	2.203744089	0.796550078	-1.466390361	0.381395948	4.07E-06	0.058994987	0.004158171	0.563501338
103554	Psme4	mRNA	5.61E-04	0.002573946	0.331961627	0.019982635	0.645202159	0.597790492	-0.104530669	-0.365643983	0.001358807	0.010460137	0.490495433	0.085640286
103573	Xpo1	mRNA	0.677515553	0.370128402	0.303397733	3.06E-04	-0.049738433	0.105060993	0.098009714	-0.388009842	0.763191259	0.550567869	0.457830023	0.003002913
103583	Fbxw11	mRNA	0.775279265	0.52488498	0.413834529	0.022059721	-0.046102991	0.100596885	0.089723537	-0.318310274	0.849089124	0.699881627	0.57831112	0.092038904
103655	Sec14l4	mRNA	1.37E-13	1.65E-06	1.93E-09	0.003260055	-3.750571312	-2.571201821	1.123457344	0.887249559	9.37E-13	1.75E-05	1.89E-08	0.02129986
103677	Smg6	mRNA	0.196625809	0.963587303	0.221996617	0.100938054	-0.189055248	0.008050677	0.139136838	-0.239712652	0.277196629	0.983860401	0.357497032	0.270943546
103694	Tmed4	mRNA	0.175435217	0.35148964	0.206003607	0.565773123	0.124490143	0.092918636	-0.088923442	0.061897897	0.251233674	0.531351109	0.337408385	0.790423288
103710	Slc35e4	mRNA	1.71E-09	0.446041108	9.45E-06	0.932755783	-0.820177294	-0.129081368	0.63363527	0.016741635	8.20E-09	0.628420843	5.07E-05	0.973930122
103711	Pnpo	mRNA	2.19E-06	6.80E-05	0.128320934	0.003091433	0.936699825	0.810260964	-0.184651897	-0.702231973	7.39E-06	4.68E-04	0.230982672	0.020548616
103712	6330403K07Rik	mRNA	4.31E-09	1.56E-04	2.97E-09	0.006688605	-3.365950547	-2.291506329	1.020173549	0.674989549	1.98E-08	9.64E-04	2.84E-08	0.037167498
103724	Tbc1d10a	mRNA	0.652076966	0.50354342	0.975837961	0.378580483	0.11066372	0.162358617	-0.003794358	-0.117908179	0.746134433	0.68010531	0.989168386	0.63189883
103733	Tubg1	mRNA	4.02E-30	3.15E-10	3.47E-16	0.683314199	2.371426977	1.298329276	-1.131561809	-0.087161841	7.42E-29	7.36E-09	8.13E-15	0.860456098
103737	Pex12	mRNA	0.521401063	0.348075783	0.987434675	0.626818515	0.150915237	0.21097064	0.002460698	-0.076774695	0.628778371	0.527708364	0.991075974	0.832267921
103742	Mien1	mRNA	3.21E-06	3.21E-05	0.18744615	0.544301234	0.70387568	0.630710869	-0.129563868	0.102301269	1.06E-05	2.44E-04	0.31260167	0.775882521
103743	Tmem98	mRNA	0.01617565	0.001081936	0.588525977	3.55E-08	-0.309279613	-0.314691891	-0.061720812	0.734974459	0.029756561	0.005102576	0.740277205	8.57E-07
103765	Tmem17	mRNA	0.052741901	0.123152974	0.882807035	0.378786094	-0.442084971	-0.353735355	0.031121917	0.207297897	0.086368252	0.241076272	0.927096995	0.632052875
103768	Tubg2	mRNA	0.973312978	0.532090567	0.627993134	2.97E-09	0.010506974	0.225147075	0.158297212	-1.679220479	0.982692581	0.705249102	0.772182895	8.66E-08
103775	Slc25a41	mRNA	0.029386704	0.15706581	0.47427579	0.29615618	-4.438860609	-3.578234481	0.807579928	1.922840951	0.050887558	0.291087193	0.639781008	0.546138879
103784	Wdr92	mRNA	1.26E-05	0.393389507	4.54E-06	1.36E-08	1.185691652	0.272436368	-0.97196647	1.423125541	3.84E-05	0.574939468	2.58E-05	3.50E-07
103806	Maml1	mRNA	6.48E-04	0.004569122	0.130173011	0.109711363	0.573134872	0.45261297	-0.177417539	-0.274041737	0.00155579	0.016939208	0.233748142	0.287421356
103836	Zfp692	mRNA	0.401847721	0.348824766	0.001455335	0.008539144	0.127897359	-0.148116876	-0.333040387	0.340407245	0.509825374	0.528507927	0.004813904	0.044898678
103841	Cuedc1	mRNA	4.62E-07	1.87E-05	0.968676267	2.97E-04	-0.708003882	-0.655063338	-0.003751031	0.525440806	1.70E-06	1.51E-04	0.986098694	0.002934745
103844	Inca1	mRNA	0.194064296	0.187460831	0.738421704	0.072020287	-0.418444521	-0.444686931	-0.08289736	0.589931268	0.274003658	0.33217409	0.855572492	0.21411036
103850	Nt5m	mRNA	4.56E-07	0.0182952	6.37E-04	0.394626253	0.813347382	0.383712287	-0.486614064	0.140643723	1.67E-06	0.052669216	0.00230722	0.647681158
103889	Hoxb2	mRNA	0.001059127	0.638192378	2.82E-04	0.409702098	-0.970664319	-0.163454456	0.750629286	0.23085168	0.002454821	0.790498579	0.001114065	0.662347609
103963	Rpn1	mRNA	1.11E-06	0.967904896	1.00E-17	0.021977258	0.674306068	0.004979422	-0.726302114	0.22167703	3.89E-06	0.986352416	2.73E-16	0.091763802
103967	Dnm3	mRNA	0.431699093	0.113668985	0.103699693	9.14E-06	-0.109748182	-0.26384888	-0.210881408	0.746994291	0.540062347	0.22685695	0.194101326	1.41E-04
103968	Plin1	mRNA	0.0360469	0.416977779	0.020510089	1.36E-07	2.261707731	-0.263020655	-2.58632797	1.666817473	0.061317233	0.599815444	0.049692463	2.99E-06
103978	Gpc5	mRNA	0.978277778	0.814080217	0.750612657	0.969071102	0.111103652	-0.790382069	-0.960805831	0.101760064	0.982692581	0.897560297	0.862824611	0.988687152
103988	Gck	mRNA	3.93E-04	0.004870871	6.60E-04	0.669437137	-3.675055573	-2.921484587	0.700976056	0.155605892	9.76E-04	0.017860832	0.002381364	0.8515861
104001	Rtn1	mRNA	2.74E-88	2.51E-21	9.27E-11	0.166289283	-4.636137777	-2.915379081	1.663557125	-0.503867055	3.29E-86	2.76E-19	1.10E-09	0.380480045
104009	Qsox1	mRNA	5.54E-16	0.785563379	5.17E-23	0.283863056	0.71316909	-0.027836575	-0.797742325	0.203484248	4.55E-15	0.892933151	2.19E-21	0.532626292
104010	Cdh22	mRNA	2.57E-05	0.00111742	2.95E-15	0.030394598	-5.304422548	-3.278645292	1.971426065	1.133685233	7.58E-05	0.005251074	6.24E-14	0.116142413
104015	Synj1	mRNA	3.73E-08	0.242846125	5.66E-14	0.348220226	-0.94624776	-0.213113989	0.675092527	0.148620692	1.55E-07	0.403857936	1.02E-12	0.601328598
104027	Synpo	mRNA	1.13E-05	0.031078778	3.60E-12	6.62E-08	1.233610356	0.596171101	-0.696335996	-1.046576812	3.47E-05	0.080693388	5.15E-11	1.53E-06
104079	Nxph3	mRNA	2.17E-07	2.53E-04	0.012130307	0.29652021	-3.05918201	-2.330165494	0.674222746	0.383402586	8.33E-07	0.001473511	0.031496594	0.546488058
104080	Nxph4	mRNA	0.001842768	0.26828335	0.038387451	0.991734679	2.544235798	0.760875391	-1.843134918	-0.008450596	0.004074335	0.435687288	0.084873366	0.995766336
104082	Wdr7	mRNA	0.003208212	0.664868389	0.001030686	0.122073163	-0.637851429	-0.108866594	0.4716065	-0.269765299	0.006769268	0.802762118	0.003537167	0.30881878
104086	Cyp27a1	mRNA	0.274650543	0.12832873	0.148711044	0.033665526	-0.464001285	-0.644337258	-0.235918451	0.392622137	0.369299037	0.248877092	0.260156103	0.125234957
104099	Itga9	mRNA	8.87E-87	3.60E-12	4.34E-64	0.070996855	2.591414829	0.978849251	-1.669700121	-0.425494184	1.02E-84	1.20E-10	1.00E-61	0.212104537
104110	Adcy4	mRNA	0.014846133	0.077227116	0.360889266	0.214615836	0.742182933	0.584088369	-0.216553048	0.331838648	0.027458435	0.166572821	0.522762662	0.445638254
104111	Adcy3	mRNA	3.45E-16	6.45E-04	9.13E-05	0.415239784	1.463661427	0.750290277	-0.771176957	-0.214046639	2.88E-15	0.003279924	4.03E-04	0.667671955
104112	Acly	mRNA	7.03E-20	0.055299363	9.40E-18	1.08E-04	2.092113394	0.459038407	-1.691976971	0.866412202	7.42E-19	0.127538707	2.57E-16	0.001249256
104130	Ndufb11	mRNA	2.10E-07	3.85E-04	8.78E-05	0.083757152	0.906837859	0.606511433	-0.356919671	0.23791161	8.06E-07	0.002129027	3.89E-04	0.237720077
104156	Etv5	mRNA	0.833372012	0.277887165	0.050311763	0.009768179	0.050501546	-0.232019631	-0.340028814	0.489073922	0.873633635	0.446391146	0.106431604	0.049588398
104158	Ces1d	mRNA	1.68E-10	1.27E-06	5.05E-10	3.94E-05	-3.641759226	-2.648284389	0.941591695	1.224147284	8.82E-10	1.39E-05	5.41E-09	5.16E-04
104174	Gldc	mRNA	0.031296262	8.15E-04	0.111678399	0.009226581	2.231725938	5.015988748	2.726423147	-3.972940941	0.05393139	0.004011049	0.2060967	0.047501963
104175	Sbk1	mRNA	6.91E-10	8.69E-07	1.14E-04	1.67E-09	1.826967649	1.443316902	-0.441823429	-1.588549299	3.42E-09	9.92E-06	4.93E-04	5.05E-08
104183	Chil4	mRNA	8.62E-04	0.347527542	0.049400907	0.93739718	-5.447443731	-3.33489124	2.047803772	-0.124426674	0.002028249	0.527094424	0.104912448	0.976572454
104184	Blmh	mRNA	8.91E-07	0.011592026	0.081402435	1.59E-04	0.439275986	0.307086861	-0.188728441	-0.631799553	3.15E-06	0.03651518	0.158890136	0.001741672
104215	Rhoq	mRNA	1.18E-21	0.082629467	4.04E-07	0.812242457	-0.866870241	-0.235668256	0.574468592	0.03907362	1.39E-20	0.175496973	2.74E-06	0.920460008
104248	Cabin1	mRNA	0.023314059	0.337605211	0.745251361	0.851940001	-0.202785386	-0.112341835	0.033028263	-0.025108144	0.041416082	0.51646209	0.859714612	0.92969977
104252	Cdc42ep2	mRNA	0.016568069	0.562052093	0.08354212	0.271964862	-0.468714215	-0.130819973	0.280252643	0.222428549	0.030384661	0.727913262	0.16231341	0.518648017
104263	Kdm3a	mRNA	2.18E-11	0.00336367	0.03828925	0.07101924	-0.704493286	-0.416007189	0.231596649	-0.25294771	1.24E-10	0.0131606	0.084676476	0.212108537
104271	Tex15	mRNA	0.282795784	0.590480909	0.013989932	4.11E-35	-0.756214514	0.4349856	1.13040888	-4.802541969	0.378543118	0.752752658	0.035704034	2.21E-32
104303	Arl1	mRNA	0.097318311	0.899841383	0.552089035	0.668779204	-0.112509667	-0.010529261	0.045229944	-0.043185255	0.149277704	0.942634842	0.709538494	0.851152921
104318	Csnk1d	mRNA	0.733193566	0.821675541	0.826500666	0.104524894	-0.045777532	0.029735679	0.018477404	-0.204851699	0.812144081	0.897560297	0.890224876	0.277790852
104346	Gas8	mRNA	1.44E-19	2.41E-07	8.99E-06	0.632683389	-1.19904272	-0.717173547	0.42450598	0.075565916	1.49E-18	3.12E-06	4.83E-05	0.834549954
104348	Zfp120	mRNA	0.132579421	0.239840687	0.939750418	0.585756481	-0.322926561	-0.277621408	-0.012059397	0.106603402	0.196739341	0.400452955	0.96794889	0.806516167
104349	Zfp119a	mRNA	8.89E-05	0.099031394	0.041124921	0.49462031	-1.013313617	-0.50515375	0.450366491	-0.170051324	2.43E-04	0.20283791	0.089990546	0.738448886
104360	Isl2	mRNA	0.53335795	0.809296186	0.670245992	0.18476683	-1.811128776	-0.809813045	0.938527597	-2.217848823	0.639150815	0.897560297	0.799697835	0.407407279
104362	Meig1	mRNA	0.03529505	0.148861982	1.10E-04	0.051442584	-2.586158856	-1.759573458	0.775684116	0.766878327	0.060099176	0.278962653	4.78E-04	0.169765955
104382	Barhl2	mRNA	0.522870176	0.610801593	0.799188378	0.794792177	2.552293512	1.573148605	-1.038062646	1.06130169	0.630097612	0.770075254	0.885393182	0.91798203
104383	Rcor2	mRNA	6.84E-04	0.036217947	0.146718706	0.08502887	-1.131671993	-0.703750381	0.372476697	-0.43383012	0.001635076	0.091266845	0.25748813	0.240011568
104384	Rhox9	mRNA		0.664165448	0.634002023	0.629552397		-1.753547258	-1.922857518	1.948039376		0.802762118	0.774962712	0.833497535
104394	E2f4	mRNA	1.83E-09	1.14E-04	8.27E-04	0.24324842	0.72328445	0.457500619	-0.322796063	-0.140425608	8.75E-09	7.38E-04	0.00291214	0.48197394
104401	Pcnx3	mRNA	5.03E-04	0.002275123	0.650189166	0.682573553	0.320590856	0.331705708	-0.046614636	-0.051900427	0.001226752	0.009437603	0.7874665	0.859905246
104416	Bap1	mRNA	3.16E-26	2.17E-09	6.83E-04	0.088098546	0.877630364	0.614223922	-0.32034372	-0.2276305	4.75E-25	4.33E-08	0.002450968	0.245978735
104418	Dgkz	mRNA	1.43E-04	0.240576817	0.103361388	0.130140685	-0.325206632	-0.115941817	0.152327625	0.192714603	3.80E-04	0.401208577	0.193663957	0.322448627
104443	Npffr2	mRNA	0.834858015	0.559019955	0.575990491	0.251286457	-0.850677028	-2.334590752	-1.54463783	-1.784813185	0.873633635	0.725712235	0.729354332	0.49204133
104444	Rexo2	mRNA	3.62E-06	0.237038432	0.004523355	0.941733398	0.587748027	0.222407532	-0.42155686	-0.013076519	1.19E-05	0.397216461	0.013231903	0.978429049
104445	Cdc42ep1	mRNA	1.36E-08	0.003793113	0.612592924	0.165450096	0.497738496	0.48204759	-0.072582901	0.24889777	5.91E-08	0.014507534	0.760541623	0.379340876
104457	0610010K14Rik	mRNA	1.53E-18	1.30E-06	1.69E-05	0.15893355	1.151788587	0.707948944	-0.500604429	0.268183198	1.49E-17	1.42E-05	8.64E-05	0.369958045
104458	Rars	mRNA	1.86E-04	0.095639148	0.071270998	0.186678703	0.407558009	0.244731888	-0.219738138	-0.189861841	4.86E-04	0.19725172	0.142327152	0.409614052
104479	Ccdc117	mRNA	0.257093655	0.319579871	0.63325941	0.019943299	-0.145707159	-0.158538785	-0.069170768	-0.430335682	0.349507379	0.496329694	0.774962712	0.085547455
104570	Ppp4r3b	mRNA	0.107680067	0.863863299	0.007301067	0.004844083	-0.338382559	-0.036677917	0.243911731	-0.370053876	0.163601088	0.918283438	0.020201547	0.029169549
104582	Rprml	mRNA	0.123127009	0.733938371	0.288071826	0.957421437	3.769870705	0.58034283	-3.243606276	0.110744045	0.184236777	0.857481323	0.439179024	0.985101357
104601	Mycbpap	mRNA	1.80E-14	3.84E-08	2.67E-15	0.030910964	-3.651663899	-2.640351387	0.95622711	0.601566552	1.32E-13	5.94E-07	5.71E-14	0.117531049
104625	Cnot6	mRNA	7.53E-07	0.008054423	8.52E-06	3.36E-04	0.736603289	0.386424159	-0.407808711	-0.642399593	2.69E-06	0.027004193	4.61E-05	0.003256714
104662	Tsr1	mRNA	0.011229665	0.092272805	0.047786696	0.001125355	0.684816393	0.469817387	-0.272423718	-0.572043086	0.02129625	0.19177104	0.102091298	0.008985125
104681	Slc16a6	mRNA	1.33E-27	9.36E-06	1.12E-16	0.156300681	-2.375762393	-1.143215433	1.174187711	-0.418158869	2.15E-26	8.20E-05	2.73E-15	0.365781922
104709	Pik3r6	mRNA	0.043705958	0.052254276	0.423105736	0.03824679	0.857971933	0.673718325	-0.245490253	0.614284829	0.072928791	0.122015095	0.587011567	0.13756093
104718	Ttc7b	mRNA	2.23E-18	0.044884618	1.12E-19	0.091065759	1.275965873	0.299152526	-1.033699805	0.245259566	2.15E-17	0.10844119	3.61E-18	0.251863173
104721	Ddx1	mRNA	0.007735735	0.844545754	0.002288825	0.77781506	0.302114855	-0.033200873	-0.392646193	-0.043727417	0.015150822	0.906111609	0.007195914	0.91798203
104725	Sptssa	mRNA	0.980919949	0.531301777	0.822797618	0.230715044	0.002913134	0.079067541	0.019558224	0.166964196	0.984437763	0.704609819	0.890224876	0.46607319
104732	Tedc1	mRNA	4.29E-05	0.548687102	8.80E-04	6.43E-06	-1.335903477	-0.255777365	1.021117897	-1.418467665	1.22E-04	0.719576026	0.003075248	1.02E-04
104759	Pld4	mRNA	2.78E-07	7.78E-07	0.028680158	2.01E-07	-1.240531442	-0.779227887	0.402888072	0.902866853	1.05E-06	8.96E-06	0.066128363	4.28E-06
104771	Jkamp	mRNA	6.66E-24	1.08E-05	4.28E-09	0.358604649	1.09178278	0.524295566	-0.62487688	0.13198879	8.83E-23	9.32E-05	3.99E-08	0.611198627
104776	Aldh6a1	mRNA	0.00810602	0.860433345	0.001210193	2.30E-04	0.225271963	-0.018975809	-0.301096505	0.451177727	0.01580567	0.916330874	0.004088018	0.002353131
104799	Vipas39	mRNA	2.90E-06	4.66E-05	0.106398484	0.270444742	0.588221558	0.458549538	-0.186483878	-0.165192177	9.63E-06	3.36E-04	0.198270553	0.516641385
104806	Fancm	mRNA	2.75E-04	0.024572322	0.064441155	0.11553336	0.679309948	0.390617722	-0.34653166	-0.362946076	7.00E-04	0.066838024	0.130761637	0.297596085
104816	Aspg	mRNA	7.88E-09	3.31E-04	0.006534912	0.079979951	-5.191003511	-3.704517774	1.435554477	-1.609247579	3.52E-08	0.001862349	0.018356071	0.230296619
104831	Ptpn23	mRNA	4.69E-09	0.155257127	8.45E-07	0.549977386	0.615892522	0.178047304	-0.495168927	0.093321814	2.15E-08	0.288441452	5.42E-06	0.779553387
104836	Cbll1	mRNA	0.427311232	0.991044012	0.627765823	0.09421142	-0.113848771	-0.001765926	0.05427337	-0.299731615	0.535479551	0.99347463	0.77205727	0.258091443
104859	Tecpr2	mRNA	0.00163365	0.014504047	0.970459676	0.018735085	-0.458514556	-0.405053618	-0.003980329	0.422676561	0.003649538	0.043833871	0.986865749	0.081747158
104871	Spata7	mRNA	1.12E-12	2.39E-04	0.011606632	0.81257994	-1.337577135	-0.845005292	0.435472013	-0.048679098	7.15E-12	0.001405155	0.030268501	0.920460008
104884	Tdp1	mRNA	0.002189999	0.003994591	0.688218884	0.017376307	0.393822619	0.397871351	-0.053169144	-0.385228995	0.004774632	0.015158347	0.815453928	0.077108904
104885	Tmem179	mRNA	0.17532218	0.010186847	0.12791792	0.056717085	-1.670826972	-3.098282884	-1.483943615	1.910323387	0.251110727	0.032848294	0.23037795	0.182519528
104886	Rab15	mRNA	1.15E-62	4.43E-13	2.48E-06	0.324676304	-3.152405952	-2.145537655	0.949163824	0.274238605	7.12E-61	1.75E-11	1.47E-05	0.576857445
104910	Slc25a47	mRNA	0.187979209	0.437820172	0.383704646	0.694500224	0.513081414	0.275174636	-0.296429009	0.128992589	0.266655089	0.62049826	0.547709825	0.867834273
104923	Adi1	mRNA	0.513383263	0.203021241	2.52E-04	0.001511094	0.099662349	-0.186656643	-0.34266314	0.52501939	0.621788107	0.352912738	0.001007135	0.011455875
104943	Fam110c	mRNA	3.52E-09	5.32E-04	1.66E-04	0.861713342	-2.094203484	-1.346852332	0.693433131	-0.038167537	1.63E-08	0.00279772	6.91E-04	0.935146045
105000	Dnal1	mRNA	3.10E-36	5.49E-10	5.22E-11	0.906292412	-1.975602536	-1.155389382	0.763829798	0.019921578	7.55E-35	1.23E-08	6.43E-10	0.961239398
105005	Lratd1	mRNA	3.05E-142	1.48E-09	1.56E-14	0.652180695	-3.252821625	-1.554964146	1.64082467	-0.130405533	1.08E-139	3.05E-08	3.02E-13	0.847225355
105014	Rdh14	mRNA	1.11E-05	0.04945878	0.008435062	0.106473285	0.77922689	0.390813262	-0.443898936	0.31450425	3.41E-05	0.116597711	0.022878234	0.281230378
105083	Pelo	mRNA	3.07E-06	0.010329386	0.004596083	0.281933614	0.7838281	0.393867897	-0.446763766	0.181235527	1.02E-05	0.03317995	0.013412852	0.530100676
105148	Iars	mRNA	9.62E-04	8.96E-04	0.805505802	0.00200872	0.925325388	0.949973205	-0.032714105	-0.566570229	0.002243857	0.004358045	0.889963534	0.014416699
105171	Arrdc3	mRNA	0.591816895	0.201459748	0.224941884	3.03E-04	0.186458606	0.48496621	0.239876362	-0.792650887	0.69328623	0.35086158	0.361265566	0.002980783
105180375	Tmem265	mRNA	0.441023843	0.602093642	0.961174997	0.285738954	-0.172173256	-0.125384861	-0.010597369	0.287335748	0.549495245	0.762752041	0.982027427	0.535343439
105193	Nhlrc1	mRNA	0.264743488	0.2482113	0.865636397	0.085252383	-0.45368031	-0.441133021	-0.040755849	0.442544821	0.35806266	0.410073695	0.914660792	0.240317711
105203	Tasor2	mRNA	0.308694663	0.378762896	0.045554928	0.025297806	-0.154702145	0.143456226	0.241309278	-0.470500599	0.408329197	0.559430334	0.098164001	0.101488589
105239	Rnf44	mRNA	3.85E-10	2.63E-04	0.029128161	0.423013362	0.573090067	0.426592388	-0.203864044	-0.119175055	1.95E-09	0.001522122	0.067019394	0.674730531
105242399	Gm21083	mRNA	8.74E-05	0.002140115	0.42637038	0.646160822	-1.389555759	-1.124279322	0.207648273	0.134839316	2.40E-04	0.008993038	0.590423909	0.843658483
105242418	Gm38690	mRNA	0.834858015	0.488661471	0.453767755	0.893822955	-0.850677028	-2.751379357	-1.960744774	-0.24485994	0.873633635	0.667146379	0.619200002	0.954594372
105242430	Gm38699	mRNA	0.302384332	0.702544686	0.605030875	0.085126995	-0.752821771	-0.337337705	0.355860299	-1.192483996	0.401274999	0.833563695	0.75488145	0.2402163
105242433	Gm38702	mRNA	0.9517572	0.699182194	0.622512749	0.438036386	-0.050032067	-0.32188409	-0.328928187	0.633519683	0.968106274	0.831073909	0.768302611	0.688277058
105242435	Gm38704	mRNA	0.511760606	0.791649665	0.728589045	0.998542901	-0.472011955	-0.200187015	0.210762974	-0.001337827	0.62006671	0.892933151	0.84750965	0.999234929
105242449	Gm21103	mRNA	0.559526007		0.555053149	0.662368911	-2.331039267		2.35791867	-1.762887371	0.663920551		0.712400224	0.850309223
105242472	Gm11639	mRNA	0.978277778	0.796226641	0.828202979	0.832644053	0.111103652	1.053715126	0.885490706	-0.862251662	0.982692581	0.892933151	0.890224876	0.920460008
105242668	Gm38821	mRNA	0.69871285	0.514580617	0.6999783	0.551547374	0.467699393	1.233235317	0.710709799	2.027414509	0.78116308	0.691508825	0.824751616	0.780423319
105242736	Gm6749	mRNA	0.586081607	0.956430525	0.488532173	0.974723854	0.847583515	0.076906125	-0.820998803	-0.034956204	0.687684748	0.978789817	0.652504399	0.988687152
105242869	Gm38958	mRNA	0.081441822	0.797028083	0.03609041	0.116379506	3.321943779	-0.305529243	-3.683098611	2.792210751	0.127511667	0.893628783	0.080584064	0.299254754
105242930	Gm39002	mRNA	0.652592335	0.796226641	0.514987751		-1.358404539	1.053715126	2.353057259		0.746448947	0.892933151	0.676014534
105243	Slc9a3	mRNA	0.371216679	0.485915724	0.799188378	1.24E-07	3.533443763	2.545781866	-1.038062646	-6.87896677	0.476265844	0.665236167	0.885393182	2.74E-06
105243089	Gm39115	mRNA	0.834858015		0.828202979		-0.850677028		0.885490706		0.873633635		0.890224876
105243147	Gm39147	mRNA		0.660270305	0.63056834	0.758259995		-1.774418029	-1.941542868	1.005464112		0.802762118	0.773456272	0.907735866
105243312	Gm39270	mRNA	0.792604987	0.982023344	0.799188378	0.794792177	1.072876324	0.091942453	-1.038062646	1.06130169	0.856307455	0.988039788	0.885393182	0.91798203
105243585	Gm39469	mRNA	0.038434301	0.567046792	0.239686609	0.986629102	-0.434443685	-0.134660957	0.24236474	0.004173499	0.064977463	0.732936446	0.379967431	0.992164644
105243794	Gm39566	mRNA	0.570764442	0.73051601	0.975632303	0.971621076	-1.369945657	-1.37615364	-0.06707288	0.096567534	0.673264318	0.854884567	0.989168386	0.988687152
105243808	Gm39572	mRNA	0.015706924	0.471709478	0.069748777	0.212982355	-4.817187296	-2.350856631	2.416433762	-1.775809103	0.028948769	0.651950138	0.139754288	0.444210198
105244006	Gm39701	mRNA	1.07E-24	1.15E-04	1.20E-09	0.424042745	-1.382235368	-0.561541328	0.762985696	-0.128967803	1.49E-23	7.44E-04	1.21E-08	0.675581935
105244034	Gm33887	mRNA	3.65E-86	1.14E-21	2.13E-08	0.003196033	-4.839333784	-3.549127458	1.231992308	-0.959208954	4.14E-84	1.33E-19	1.79E-07	0.021035319
105244099	Gm39773	mRNA	0.834858015		0.828202979	0.666631618	-0.850677028		0.885490706	-1.740072513	0.873633635		0.890224876	0.85083016
105244150	LOC105244150	mRNA	0.082091182	0.202873931	0.532278853	0.765889417	1.480108761	1.076798159	-0.457139472	0.221692721	0.128408652	0.352711784	0.691036547	0.912446703
105244158	1700024J04Rik	mRNA	0.403952157	0.794469222	0.568695406	0.18757674	-1.163696485	-0.383486792	0.719227646	2.796243709	0.511703496	0.892933151	0.723694621	0.410660484
105244208	Rps6-ps4	mRNA	0.430112891	0.018112863	0.011040583	0.004568384	-0.038342887	0.22295673	0.204468716	-0.34805076	0.538479072	0.052242416	0.028959625	0.027805813
105244343	Gm39972	mRNA	5.35E-58	6.09E-24	1.26E-25	0.489276583	-3.817820992	-2.530746766	1.231186969	-0.185537037	2.92E-56	9.03E-22	6.38E-24	0.733856231
105244392	Gm40011	mRNA	0.039770861	0.083730778	0.841980803	0.787209612	-4.203065325	-3.940543242	0.20836935	-0.305975135	0.066979641	0.177472965	0.899226685	0.91798203
105244402	Gm14444	mRNA	0.120790723	0.569293316	0.431274715	0.755539655	-0.858471391	-0.379202626	0.422797804	-0.187000969	0.181166472	0.734911003	0.595540732	0.90725658
105244426	Gm40035	mRNA	0.834858015		0.828202979		-0.850677028		0.885490706		0.873633635		0.890224876
105244600	Gm40190	mRNA	0.059606177	0.157533081	0.608632795	0.045620654	-1.537678733	-1.24857222	0.234085547	1.277738255	0.096392252	0.291646297	0.757637215	0.155869184
105244717	Gm40275	mRNA	0.520856786	0.779454012	0.630909301	0.418723064	2.564209348	0.682838244	-1.939685761	-1.704703821	0.628600909	0.891628686	0.773456272	0.67092195
105244804	Gm40349	mRNA	9.34E-07	4.04E-04	2.07E-22	0.083107962	-7.051854873	-5.106706923	1.89291446	0.568674335	3.30E-06	0.002219711	8.34E-21	0.236664695
105244826	Gm40363	mRNA	0.598744998	0.96190939	0.749777342	0.358209638	-0.313320948	0.059444256	0.312513095	1.075550206	0.699229699	0.982671441	0.862721731	0.611157345
105244829	Gm40365	mRNA	0.730778565	0.903950786	0.969144429	0.468128619	-0.140599578	-0.065541482	0.019245628	0.398918267	0.810294922	0.945700859	0.986195574	0.715049419
105244831	Gm40367	mRNA	0.587709517	0.357641241	0.171604019	0.019851883	-0.099214571	0.189975717	0.232367833	0.447968127	0.689173806	0.537237377	0.291674826	0.08533082
105244833	Gm40369	mRNA	0.457915992	0.732760454	0.632695518	0.72490889	-0.37054285	0.39575924	0.710610684	0.842324499	0.565924005	0.856431533	0.774962712	0.886813398
105244844	Gm40378	mRNA	0.675429334	0.959758875	0.597916793	0.742901378	-0.870237233	0.101228196	0.919577755	-0.620206722	0.761398313	0.981204212	0.749167656	0.898865654
105244887	Gm40415	mRNA	0.035137335	0.052061849	0.692204932	0.815669297	2.68580347	2.097308128	-0.646191122	-0.310463151	0.059869249	0.121690304	0.818772217	0.920460008
105244925	Gm40447	mRNA	0.033848212	0.604936856	0.041660072	0.55886124	2.602333331	0.42958464	-2.223764328	-0.497573682	0.057945304	0.765188336	0.090967981	0.785325972
105244931	Gm40453	mRNA	0.768850842	0.412680861	0.122613844	0.438842316	-0.73880399	3.244523906	3.935899701	-2.779839326	0.843548863	0.595733009	0.222833565	0.688812536
105244947	Gm40469	mRNA	0.517249849	0.90603295	0.345982599	0.396627162	0.276918613	-0.052006232	-0.386051813	0.382743762	0.625487037	0.947124981	0.505921304	0.649885515
105244999	Gm40514	mRNA	0	1.48E-54	3.20E-22	0.166526537	-4.50430496	-3.057459726	1.389124185	-0.414241127	0	1.43E-51	1.26E-20	0.380739297
105245	Txndc5	mRNA	0.186109925	0.440291728	0.978210058	0.025688311	-0.13319765	-0.078339412	-0.002269926	-0.250884008	0.264328173	0.622801334	0.989415062	0.102572918
105245011	Gm40525	mRNA	1.80E-20	1.18E-09	2.63E-14	0.854331739	-2.319231147	-1.557346937	0.705888549	0.044157845	1.97E-19	2.48E-08	4.90E-13	0.930740631
105245043	Gm2396	mRNA	0.106514746	0.220198593	0.739869647	0.292198325	-2.481565087	-2.08065348	0.342504014	1.687276043	0.161984577	0.375636498	0.856703112	0.542282399
105245047	Gm40556	mRNA	0.012653747	0.235168275	0.194513407	0.969805981	-1.886889262	-1.085319657	0.74113952	-0.028805695	0.023728987	0.394693866	0.32197962	0.988687152
105245088	Gm40587	mRNA	0.665420019		0.660581939		-1.746121466		1.773338788		0.754210727		0.793538686
105245097	Gm40595	mRNA	6.61E-05	0.203157063	9.66E-04	0.0716213	-2.386375554	-0.969603535	1.358018774	-0.864932694	1.84E-04	0.3530821	0.003345449	0.213260948
105245236	Gm19802	mRNA	0.792604987	0.836395194	0.627173713	0.034891373	1.072876324	-0.833288638	-1.960052723	-3.288577681	0.856307455	0.900709764	0.771646235	0.128520254
105245278	Gm40755	mRNA	2.13E-07	0.048065866	7.29E-04	0.868146356	-1.735983655	-0.821539279	0.854968779	-0.054811986	8.16E-07	0.114088975	0.002600901	0.939520048
105245342	Gm40814	mRNA	1.36E-81	2.53E-15	2.12E-08	1.56E-06	-3.193508662	-2.129226003	1.006288158	-1.116297213	1.39E-79	1.41E-13	1.77E-07	2.81E-05
105245369	Gm40835	mRNA	0.34802889	0.277510764	0.787658834	0.622370323	-1.008095402	-1.139138271	-0.191151324	0.410858759	0.451501562	0.446020227	0.885393182	0.831377266
105245381	Gm40847	mRNA	0.717010327	0.891147452	0.94514997	0.164580336	-0.126556163	-0.047813502	0.022276809	-0.430331745	0.798334587	0.936728488	0.971338533	0.378240037
105245382	Gm9241	mRNA	0.006438287	0.204738342	0.07507102	0.821991415	-1.318384881	-0.68836385	0.572072569	0.095754381	0.012801049	0.355162728	0.148775504	0.920460008
105245383	Gm40848	mRNA	0.136011814	0.411394991	0.615390664	0.530232928	-1.145998771	-0.728437193	0.358174293	0.607315307	0.201250863	0.594405976	0.762257423	0.766208589
105245389	Gm40853	mRNA	0.124657811	0.028439776	0.491264046	0.387565767	-0.650997264	-0.832457947	-0.236843574	0.324730643	0.186255808	0.075049182	0.655192319	0.641138363
105245400	Gm40862	mRNA	0.219625027	0.036537726	0.134686488	0.243647591	-0.623741788	-1.07700052	-0.511588608	0.440043955	0.305259606	0.091911116	0.240267713	0.482386767
105245402	Gm40864	mRNA	0.626872175	0.862639752	0.523689726	0.491879335	1.963134812	-0.526860601	-2.546175149	-1.30122319	0.724158284	0.917742837	0.683240481	0.735784204
105245406	Gm5954	mRNA	0.335646116	0.541386403	0.756384909	0.4240258	-1.234157499	-0.887931764	0.280549455	1.087747076	0.438237597	0.712997287	0.867358854	0.675581935
105245424	Gm40881	mRNA	0.271998724	0.276347173	0.864893051	0.962753889	-0.845311337	-0.904783963	-0.119367893	0.037621939	0.366026398	0.445055718	0.914292928	0.987189211
105245436	Gm40892	mRNA	0.004537286	0.021721659	0.314246045	0.072766003	-2.854517112	-2.188209873	0.609665235	1.082906156	0.009288239	0.060560825	0.47028914	0.215780512
105245453	Gm2399	mRNA	3.27E-28	4.16E-06	2.09E-19	0.37186389	3.444553704	1.44781781	-2.056026467	0.265460243	5.48E-27	4.01E-05	6.63E-18	0.62519096
105245580	A930018O16Rik	mRNA	0.92535898	0.723826221	0.805525671	0.579016725	0.109584695	0.44957912	0.286543119	0.912804274	0.94725217	0.850420676	0.889963534	0.801182144
105245682	Gm41099	mRNA	0.731541172	0.581396418	0.363716175	0.79629116	-0.400350227	0.916649844	1.25299703	-0.526302167	0.810799878	0.745460042	0.526157494	0.918526477
105245911	Gm41291	mRNA	0.144809485	0.413992519	0.574018473	0.337155704	-0.872851149	-0.549306792	0.265058238	0.541056376	0.212599749	0.596888071	0.72796587	0.589928198
105246	Brd9	mRNA	5.07E-09	0.027967745	5.07E-05	0.267371323	0.520458737	0.208344907	-0.369326884	0.149560544	2.31E-08	0.074047897	2.36E-04	0.512595966
105246049	Gm41408	mRNA	0.530430076	0.839925314	0.182982044	0.646925174	0.331427217	-0.096662313	-0.482495778	0.156789384	0.636137336	0.902960214	0.307066068	0.843768899
105246303	Gm41607	mRNA	0.137838263	0.557985951	0.014261221	0.017310542	0.738399207	-0.235028934	-1.032370571	1.011310154	0.203545832	0.725712235	0.03628133	0.076907973
105246320	Gm26637	mRNA	0.244779961	0.457396292	0.622030624	0.248020017	-0.960702267	-0.645779598	0.260416987	0.763113549	0.335234231	0.638404158	0.767963631	0.488006681
105246572	Gm41844	mRNA	5.26E-09	0.00363537	1.09E-11	6.67E-04	-2.589740525	-1.376939256	1.152616584	-1.128955273	2.40E-08	0.014023775	1.46E-10	0.005804009
105246618	Gm41885	mRNA	1.28E-11	3.80E-07	1.18E-10	0.671870934	-3.367473908	-2.471841873	0.842582984	0.12328715	7.47E-11	4.72E-06	1.38E-09	0.853182817
105246807	Gm42031	mRNA	1.32E-91	1.67E-33	7.56E-22	0.561798571	-4.750816584	-3.366636397	1.325362139	-0.137464708	1.65E-89	5.14E-31	2.92E-20	0.787684566
105246824	Gm42048	mRNA	0.013646851	1.33E-04	0.840634096	1.32E-12	-0.906370561	-0.918954597	-0.0735504	0.751518463	0.025419672	8.44E-04	0.898443996	6.04E-11
105246825	Gm42049	mRNA	5.00E-06	0.381126327	7.24E-21	3.57E-13	4.538121699	-0.664638137	-5.260748714	2.903897357	1.61E-05	0.562150336	2.59E-19	1.81E-11
105246904	Gm42102	mRNA	0	1.86E-60	1.15E-17	0.17256227	-3.911340463	-2.692360928	1.162028951	-0.315439158	0	2.01E-57	3.09E-16	0.389932149
105246940	Gm42134	mRNA	0.437435753	0.982023344	0.423825194	0.980540296	-1.777378864	0.091942453	1.814750661	0.099529017	0.545760773	0.988039788	0.587489267	0.988687152
105246961	AB010352	mRNA	0.015250973	0.246448448	0.437998266	0.637026727	-0.414780119	-0.225933117	0.131771905	-0.128253973	0.028142402	0.408077629	0.602767579	0.837368957
105246978	Gm42166	mRNA	7.03E-05	0.201532179	0.00334416	0.3992934	-1.81149267	-0.632674123	1.122510181	-0.38172683	1.95E-04	0.350954494	0.010108397	0.652545396
105247050	Gm42226	mRNA	8.71E-12	6.68E-04	9.16E-12	0.001027678	2.264437363	1.169333655	-1.15366361	-0.743010096	5.15E-11	0.003378937	1.24E-10	0.008329248
105247109	Gm42267	mRNA	6.03E-10	0.016593036	1.21E-04	0.074105709	-1.916078094	-0.924774405	0.933705693	-0.556781637	3.00E-09	0.048675553	5.22E-04	0.218613587
105247180	Gm42323	mRNA	0.010415522	0.406405784	0.081052795	0.416288187	-2.126253232	-0.779545084	1.285863001	0.742993152	0.019864434	0.588908972	0.158391418	0.668733039
105247198	Gm42337	mRNA	0.37704568	0.767039373	0.517539056	0.958160502	2.008621567	0.509307276	-1.557231589	0.123288179	0.482571454	0.883077548	0.677664972	0.985466286
105247207	Gm42346	mRNA	0.014016885	0.032207752	0.747313115	0.830892609	-4.04198893	-3.711299669	0.270347227	0.198198128	0.026047268	0.083003668	0.861010404	0.920460008
105247220	Gm42355	mRNA	0.191656727	0.087564042	0.465597101	0.555126727	-2.587861608	-3.400712689	-0.864798516	0.874149221	0.271080848	0.184043586	0.630747413	0.783067843
105247234	Gm42368	mRNA	1.47E-235	5.52E-71	1.99E-25	0.311185942	-4.558228913	-3.196867328	1.304816805	-0.271011549	2.26E-232	8.46E-68	9.88E-24	0.562722127
105247240	Gm42372	mRNA	0.765910654	0.013139173	6.60E-04	0.446935973	0.229437848	-1.536755751	-1.82418614	0.4615929	0.841372299	0.040367776	0.002381766	0.695872192
105247297	LOC105247297	mRNA	0.662051348	0.656423603	0.974856978	0.795710541	-1.764158667	-1.795069648	-0.088511572	1.026074421	0.753396899	0.802762118	0.988909452	0.918301344
105278	Cdk20	mRNA	0.005954784	0.158511783	0.015103005	0.412200484	-0.866718111	-0.441806048	0.368196244	0.145710498	0.011925705	0.292956915	0.038113775	0.665152011
105298	Epdr1	mRNA	6.92E-50	4.58E-04	9.01E-06	0.127435751	3.595479376	1.459063034	-2.193267663	0.575974383	2.86E-48	0.002465542	4.84E-05	0.318013359
105348	Golm1	mRNA	3.73E-04	0.026691167	0.021983176	0.4542745	-0.835113266	-0.529055255	0.248605605	0.17726101	9.32E-04	0.071387326	0.052654926	0.702867345
105349	Akr1c18	mRNA	1.72E-08	0.003781779	8.67E-08	2.56E-05	5.075324654	2.110773116	-3.032144305	-4.288702462	7.39E-08	0.014474807	6.56E-07	3.52E-04
105351	AW209491	mRNA	0.378732333	0.378068947	0.674827974	0.385228824	0.158066516	0.146893235	-0.067607205	-0.143806905	0.484361059	0.558899063	0.803558911	0.639118332
105352	Dusp22	mRNA	0.016810867	0.480332904	0.123839497	0.60007226	0.354452465	0.137040146	-0.274266273	0.10743934	0.030781048	0.660321792	0.224619895	0.816081561
105372	Utp15	mRNA	0.021678148	0.218631035	0.154735575	0.035447608	0.293221832	0.168052352	-0.182734619	-0.340419481	0.038722208	0.373586087	0.268401689	0.129907662
105377	Slf1	mRNA	6.12E-12	0.004289919	0.003906261	0.687838844	-1.015823455	-0.528749647	0.430020662	-0.074445073	3.67E-11	0.016079984	0.011617721	0.863871467
105387	Akr1c14	mRNA	0.899913208	0.362593891	0.082607876	2.65E-07	0.045811769	0.323063094	0.217692635	-1.827671409	0.926543497	0.542479667	0.160886727	5.49E-06
105418	E330034G19Rik	mRNA	0.157723661	0.222165744	0.532935675	1.30E-23	-4.30905775	-3.344532449	0.912281063	-6.582601262	0.228939711	0.37811553	0.691646692	2.41E-21
105428	Fam149b	mRNA	0.613304365	0.314150416	0.922243382	0.533856829	0.067078689	0.135840634	0.011014025	-0.081330372	0.713436478	0.489882883	0.955223041	0.76804857
105439	Slain1	mRNA	9.58E-36	3.31E-12	7.98E-12	0.943061369	-3.103623095	-2.017607529	1.029138576	0.018002645	2.28E-34	1.11E-10	1.09E-10	0.978995961
105440	Kctd9	mRNA	1.91E-08	0.152828623	4.41E-05	0.81814917	0.878640276	0.238117733	-0.697197902	-0.045696187	8.19E-08	0.284760944	2.08E-04	0.920460008
105445	Dock9	mRNA	0.07114512	0.010647611	0.006871494	0.803311384	-0.582739318	-0.817886689	-0.290328271	0.056044073	0.113018581	0.034041632	0.0191648	0.920460008
105446	Gmpr2	mRNA	4.19E-04	0.024068761	0.115313476	0.487984888	0.595112859	0.433129784	-0.219516612	-0.130950894	0.001037059	0.065799156	0.211497553	0.733090383
105450	Mmrn2	mRNA	0.083473489	0.133593709	0.51421965	0.258675654	0.375289529	0.329539406	-0.104297284	0.211058537	0.130350157	0.256947515	0.675839887	0.501559829
105501	Abhd4	mRNA	3.73E-77	4.16E-07	2.72E-19	1.30E-05	2.212961263	0.878387261	-1.392971241	0.84848721	3.41E-75	5.09E-06	8.51E-18	1.93E-04
105504	Exoc5	mRNA	1.45E-07	0.016117033	1.54E-04	0.551183151	0.821941994	0.429890014	-0.449397207	-0.094903382	5.67E-07	0.047590399	6.46E-04	0.780084365
105511	Fam170b	mRNA	0.522355084	0.43643908	0.066637105	0.287538196	2.555339793	-1.324168765	-3.93500585	2.104940028	0.629641168	0.619256654	0.134528794	0.537266522
105513	Chmp7	mRNA	4.88E-05	3.01E-04	0.209812118	0.138937946	0.846692751	0.773782389	-0.130356833	-0.206025052	1.38E-04	0.001707617	0.342415305	0.336919109
105518	A630023A22Rik	mRNA	0.001794097	0.132469103	0.092293388	0.302918187	-5.539553058	-3.757319459	1.725279914	2.068757206	0.003978151	0.255291724	0.176263132	0.55344338
105522	Ankrd28	mRNA	0.030085575	0.346215078	0.547807388	0.003066177	-0.23076312	-0.109797594	0.06402467	-0.390519993	0.052000281	0.525908122	0.705996737	0.020416345
105559	Mbnl2	mRNA	0.746180584	0.175986846	0.003157998	0.290563056	0.049229263	-0.231509989	-0.337086109	0.179898433	0.824404156	0.317345691	0.009614777	0.541033565
105590	Zfp957	mRNA	0.410070385	0.974281677	0.440608141	2.57E-07	-1.482134204	0.101999481	1.524102284	-5.920221388	0.517949707	0.988039788	0.60535784	5.32E-06
105594	Cphx1	mRNA	0.186554886	0.227917712	0.883424212	1.88E-10	-4.231205575	-3.918208846	0.24819363	-4.339938166	0.264827347	0.385479585	0.927367439	6.42E-09
105638	Dph3	mRNA	6.28E-04	0.049507322	0.310673815	0.775745164	0.407835052	0.327192819	-0.136805429	-0.04640464	0.001511025	0.116682236	0.466361955	0.917756409
105651	Ppp1r3e	mRNA	0.21817136	0.945656281	0.090827755	0.999985656	-0.533147073	0.030761693	0.502990203	5.89E-06	0.30335422	0.973060474	0.174002701	0.999985656
105653	Phyhip	mRNA	0.564722861	0.245333547	2.38E-05	0.045543639	-0.432820442	-1.114377339	-0.731816432	0.776110762	0.66772831	0.4068542	1.18E-04	0.155691067
105663	Thtpa	mRNA	0.21848043	0.025427373	0.415305675	0.582037935	0.14353555	0.285984093	0.084998625	-0.071995825	0.303741888	0.068646071	0.579674014	0.803458897
105670	Rcbtb2	mRNA	1.27E-12	0.001967092	0.001669451	0.795697363	-0.662954742	-0.338049768	0.267810111	-0.029102972	8.07E-12	0.008390705	0.005436953	0.918301344
105675	Ppif	mRNA	1.73E-06	4.19E-07	0.607808049	0.306387831	0.574735428	0.699591835	0.067436133	-0.173476272	5.89E-06	5.13E-06	0.756968668	0.557449449
105689	Mycbp2	mRNA	0.015259706	0.150413281	0.045626777	0.827035228	0.326517403	0.17731709	-0.207324269	-0.03771602	0.028155705	0.281153605	0.098307379	0.920460008
105704528	Gm13090	mRNA	0.834858015	0.831193635	0.985084901	0.644227031	-0.850677028	-0.869838226	-0.076281966	-1.387494558	0.873633635	0.897560297	0.989415062	0.842526691
105722	Ano6	mRNA	6.40E-21	0.001729762	0.034156123	0.432424462	-0.657823639	-0.384208822	0.216513874	0.122380798	7.21E-20	0.007524954	0.076895941	0.683126782
105727	Slc38a1	mRNA	0.146743549	0.872269811	1.36E-04	0.5073399	0.525029301	0.057125025	-0.525736872	0.119230756	0.215067669	0.924014205	5.76E-04	0.748626465
105732	Fam83h	mRNA	2.11E-13	0.005668015	5.59E-05	0.928620906	-1.529633982	-0.733005931	0.737357639	0.026359859	1.42E-12	0.020282451	2.58E-04	0.972433232
105734	Tigd5	mRNA	0.028728673	0.109480384	0.475387037	0.860153174	0.550277942	0.414891575	-0.191875288	-0.048027045	0.049878981	0.219977355	0.640867018	0.934317182
105734727	Gm27021	mRNA	1.36E-07	1.15E-04	0.056321549	0.616658755	3.968356103	2.140546938	-1.885062952	-0.367284582	5.35E-07	7.41E-04	0.116978927	0.827753253
105734733	Gm13030	mRNA	0.025885702	0.136039813	0.798422947	0.671157435	-3.335215366	-2.982972594	0.29741777	0.709330198	0.045446959	0.260671508	0.885393182	0.852734278
105734734	Gm11715	mRNA		0.831193635	0.799188378	0.794792177		-0.869838226	-1.038062646	1.06130169		0.897560297	0.885393182	0.91798203
105782	Scrib	mRNA	0.600731422	0.510929657	0.461191978	0.987949013	-0.083440633	-0.128938399	-0.102442703	0.00255564	0.701283523	0.687607315	0.626246597	0.993187175
105785	Kdelr3	mRNA	7.93E-08	0.621890079	0.00137755	5.32E-06	-0.719590835	-0.105595048	0.557593632	-0.963089323	3.18E-07	0.780247219	0.004588859	8.62E-05
105787	Prkaa1	mRNA	0.809925383	0.459678252	0.247645958	0.010715833	-0.037677743	0.119104363	0.099277119	-0.269351407	0.868986621	0.640714012	0.38994652	0.053312194
105827	Amigo2	mRNA	1.55E-60	1.05E-23	5.14E-09	0.733388802	-2.852469286	-1.877800827	0.916466256	0.059103048	9.07E-59	1.52E-21	4.72E-08	0.892823219
105833	Ccdc65	mRNA	0.014917537	0.07320281	6.85E-09	0.901529329	-3.604425885	-2.658833763	0.894259352	-0.045383659	0.02756842	0.159566162	6.16E-08	0.95866832
105835	Sgsm3	mRNA	0.004091445	0.142039424	0.020132622	0.850159164	-0.628153746	-0.32649899	0.245677339	-0.032868938	0.008445749	0.269000321	0.048899549	0.92824207
105837	Mtbp	mRNA	0.721246666	0.287659092	0.244391235	0.013308726	-0.075600131	-0.232877316	-0.21426401	-0.461707267	0.802326117	0.458439227	0.386069732	0.062831514
105841	Dennd3	mRNA	3.57E-10	0.003571884	7.43E-06	0.982472501	-1.461755747	-0.742844362	0.660434595	0.003997268	1.82E-09	0.013819449	4.05E-05	0.98985515
105844	Card10	mRNA	2.64E-60	7.05E-14	4.03E-13	0.01341235	-1.761653909	-1.010525782	0.694048019	0.474809535	1.53E-58	3.11E-12	6.54E-12	0.063130196
105847	Lmf2	mRNA	2.57E-11	1.45E-05	0.006368146	0.349874082	0.595872009	0.421952818	-0.231275731	-0.116424261	1.45E-10	1.21E-04	0.017950298	0.60257697
105853	Mal2	mRNA	3.01E-26	7.73E-12	7.14E-10	0.292467644	-5.290831906	-3.895358915	1.340937226	-0.394085146	4.54E-25	2.46E-10	7.49E-09	0.542455401
105855	Nckap1l	mRNA	2.53E-13	1.20E-21	0.131373906	2.16E-14	-1.692372871	-1.3558852	0.277828996	1.483130595	1.70E-12	1.38E-19	0.235607389	1.33E-12
105859	Csdc2	mRNA	0.671889618	0.300306058	9.63E-05	0.008366268	0.197235296	-0.488399702	-0.740283281	0.609943941	0.758055615	0.473472427	4.23E-04	0.044196234
105866	Krt72	mRNA	0.56145648	0.660270305	0.827427149	0.96811866	-2.319978188	-1.774418029	0.499277905	0.104558077	0.664927896	0.802762118	0.890224876	0.988687152
105886298	Cmc4	mRNA	0.54947639	5.36E-04	1.58E-05	0.070962391	-0.14972947	-0.801419719	-0.707207203	0.448372581	0.655320916	0.002815939	8.15E-05	0.212073721
105886299	Gm44805	mRNA		0.438353769	0.401948289	0.411042761		-3.069186017	-3.239783462	3.255800569		0.620728376	0.565429915	0.663828931
105940408	Gm20498	mRNA	7.30E-07	0.164414272	1.10E-05	0.240519067	1.371118755	0.332624005	-1.094981182	0.286158502	2.61E-06	0.301292389	5.83E-05	0.478514404
105943584	Gm45927	mRNA	0.004466126	0.271223509	3.00E-04	0.779566966	0.774905018	0.272817198	-0.559136722	0.056238644	0.009153725	0.439215884	0.001178408	0.91798203
105988	Espl1	mRNA	0.259654968	0.377348652	0.524844772	1.95E-18	0.503784489	0.388359199	-0.175861715	-2.136888725	0.352600186	0.558185567	0.684168689	2.04E-16
106014	Tafa5	mRNA	1.06E-08	3.88E-04	0.02103883	0.700538768	1.305117951	0.840771947	-0.521511672	-0.089424999	4.66E-08	0.00214365	0.050767493	0.870848557
106021	Topors	mRNA	0.572937341	0.778621429	0.832247771	0.178155215	-0.069503872	-0.035722743	-0.023780502	-0.182815356	0.675021834	0.891064208	0.892372502	0.397545358
106025	Sharpin	mRNA	2.18E-07	0.010409838	1.83E-08	0.027374735	0.866425974	0.419406464	-0.503655821	0.278843153	8.33E-07	0.033397551	1.55E-07	0.107434642
106039	Gga1	mRNA	2.00E-04	0.002446976	0.137428206	0.183374201	0.397344029	0.311949931	-0.142521716	0.183508165	5.20E-04	0.010012733	0.244451824	0.405709123
106042	Prickle1	mRNA	8.29E-14	1.35E-04	1.47E-06	0.105210938	-1.471804756	-0.672717435	0.74263924	-0.28607531	5.76E-13	8.55E-04	9.04E-06	0.278694467
106052	Fbxo4	mRNA	6.19E-10	0.007896346	0.005066751	0.878806909	0.714551973	0.387257588	-0.384005925	-0.025541151	3.08E-09	0.026551642	0.014640972	0.945713725
106064	AW549877	mRNA	0.778429458	0.213053071	0.028850523	0.884278084	-0.039821996	-0.174753068	-0.191443052	0.029015863	0.852120351	0.366300755	0.066488045	0.948999376
106068	Slc45a4	mRNA	3.03E-06	5.74E-04	0.003229942	0.102992976	0.779753093	0.550579262	-0.286270878	0.247243553	1.01E-05	0.002980207	0.009816053	0.274926215
106073	Mfsd5	mRNA	3.26E-09	0.008434473	0.002808802	0.315887974	0.659636163	0.36658444	-0.349975012	0.156566802	1.52E-08	0.028099123	0.008667108	0.56733846
106143	Cggbp1	mRNA	0.07650215	0.050134553	0.691793855	5.82E-04	0.204577944	0.227702327	-0.033885689	-0.362206833	0.120513064	0.1179037	0.818442896	0.00518799
106200	Txndc11	mRNA	9.57E-05	0.002108994	0.220444823	0.988663362	0.457827883	0.393068529	-0.121589878	0.001743219	2.61E-04	0.008886766	0.355616908	0.993692437
106205	Zc3h7a	mRNA	0.257908837	0.321030552	0.505960504	0.258950362	-0.112405328	-0.12979704	-0.074353276	0.159790007	0.350538201	0.498204096	0.669118757	0.501892678
106248	Qtrt2	mRNA	0.011859988	0.31464195	0.070716346	0.121921643	0.347472243	0.14525547	-0.259162508	-0.315934755	0.022374479	0.49048304	0.141356317	0.30847704
106298	Rrn3	mRNA	0.05311694	0.13581383	0.120420645	0.059585201	0.429095736	0.328955623	-0.157585452	-0.299442977	0.086903708	0.260346407	0.219429486	0.189002881
106326	Osbpl11	mRNA	3.67E-29	0.001965174	4.39E-20	0.553505887	1.10922678	0.307277071	-0.85907449	-0.085497822	6.43E-28	0.008386415	1.45E-18	0.781486198
106338	Nsun3	mRNA	0.05622881	0.853678864	0.209072841	0.3328443	-0.268212066	-0.030116368	0.180862546	0.187435605	0.091470218	0.912103358	0.341438289	0.585484981
106344	Rfc4	mRNA	6.11E-04	0.00394836	0.702903078	5.05E-05	0.763406461	0.721556956	-0.098252303	-1.021798498	0.001472966	0.015010788	0.826881724	6.45E-04
106347	Ildr1	mRNA	6.04E-11	1.00E-05	4.65E-21	0.445361397	-4.44075734	-3.069578417	1.317647596	-0.264099928	3.30E-10	8.71E-05	1.68E-19	0.694283456
106369	Ypel1	mRNA	5.30E-14	1.55E-04	6.93E-08	0.595713925	1.761131242	0.857509055	-0.961069446	-0.11449102	3.76E-13	9.60E-04	5.31E-07	0.812984207
106389	Eaf2	mRNA	8.30E-05	0.001987913	0.054724617	0.189930113	-1.622853054	-1.274104853	0.293386789	0.292734791	2.28E-04	0.008463816	0.114281077	0.413689736
106393	Srl	mRNA	4.35E-04	0.247542641	0.001696657	0.007609554	0.974833053	0.277244635	-0.753438018	-0.602513651	0.00107273	0.409252467	0.005511008	0.040963276
106407	Slc51a	mRNA	0.654948168	0.84458095	0.84907697	0.629552397	-1.347440095	-0.791766245	0.501454892	1.948039376	0.748726403	0.906111609	0.903352297	0.833497535
106489	Sft2d1	mRNA	4.36E-04	0.012202284	0.011387498	0.083773816	0.976875292	0.615247472	-0.419067177	0.274367689	0.001074859	0.038040104	0.029785163	0.237720077
106504	Stk38	mRNA	1.54E-04	0.023445126	0.723655454	0.433507021	-0.315359664	-0.229079029	0.029420793	-0.090748408	4.07E-04	0.064333314	0.8434191	0.684041719
106512	Gpsm3	mRNA	0.001677192	0.004569472	0.393280658	7.08E-05	-0.656284035	-0.44664346	0.151117519	0.846900472	0.003737321	0.016939208	0.5569391	8.66E-04
106522	Pkdcc	mRNA	3.90E-12	0.441045196	1.39E-106	5.68E-12	3.401696946	-0.362238211	-3.819557583	1.868471426	2.37E-11	0.623771187	1.07E-103	2.38E-10
106529	Tecr	mRNA	3.01E-74	1.52E-16	1.86E-48	2.83E-05	1.81925328	0.839869996	-1.03627288	0.513690268	2.54E-72	1.01E-14	2.60E-46	3.85E-04
106557	Ldhal6b	mRNA	0.163389169	0.076926949	0.681205472	0.14149766	1.9447274	2.432866654	0.421959635	-1.342109584	0.236216832	0.166070114	0.809330522	0.341046908
106564	Ppcs	mRNA	2.77E-14	8.28E-07	0.001419408	0.823738699	1.150568696	0.702217126	-0.505212752	-0.0398288	2.00E-13	9.49E-06	0.004712181	0.920460008
106565	Dlk2	mRNA	0.684280921	0.453353422	0.730528467	0.29192383	0.528568159	1.093571568	0.509268085	-1.494506197	0.769170724	0.634253403	0.849071896	0.542189133
106572	Rab31	mRNA	2.81E-15	0.001139972	2.75E-09	0.988268523	1.511187445	0.667623107	-0.900270112	0.003105646	2.20E-14	0.0053434	2.64E-08	0.993436202
106581	Fam234a	mRNA	8.98E-04	0.368655295	4.70E-05	0.94451238	0.256555262	-0.103960524	-0.417689771	-0.009046603	0.002106871	0.549176062	2.21E-04	0.979581297
106582	Nrm	mRNA	0.004244556	0.001047348	0.884766895	8.33E-04	0.681880977	0.708795526	-0.031770386	-0.794164394	0.008733508	0.004964471	0.928566243	0.006976313
106583	Scaf8	mRNA	0.062698316	0.445032671	0.531949005	0.16416097	-0.191936089	-0.075323761	0.060021246	-0.228002766	0.100796327	0.627631414	0.690705219	0.377584311
106585	Ankrd12	mRNA	0.023726465	0.008491358	0.273400678	0.239407849	-0.420118624	-0.489406948	-0.125221406	0.189944458	0.042059723	0.028257925	0.422237963	0.477366129
106618	Wdr90	mRNA	1.66E-22	1.42E-08	0.005004996	0.421940583	-1.28226815	-0.864437572	0.360100878	0.154862925	2.05E-21	2.42E-07	0.014491936	0.673965805
106628	Trip10	mRNA	0.060298936	0.914811981	0.055842601	0.900700307	-0.219856207	0.013927823	0.177192004	0.01587555	0.097388132	0.953268187	0.11621892	0.958174916
106633	Ift140	mRNA	5.52E-29	1.08E-04	6.50E-09	0.391940715	-1.065320219	-0.449907705	0.558123316	0.113263331	9.58E-28	7.04E-04	5.88E-08	0.645927934
106639	Vmac	mRNA	2.48E-09	0.015466553	1.49E-06	0.617183469	-1.162822455	-0.51292624	0.593268396	0.093113256	1.17E-08	0.046158739	9.17E-06	0.828088882
106648	Cyp4f15	mRNA	1.97E-04	9.52E-04	0.436495772	0.006760262	-2.536282136	-2.29539852	0.186733669	1.040440746	5.13E-04	0.004584086	0.601225255	0.037488002
106672	AI413582	mRNA	1.88E-04	0.19132713	1.48E-05	0.003377913	1.197562365	0.396154765	-0.858667945	0.709681585	4.92E-04	0.337255539	7.69E-05	0.021894615
106707	Rpusd1	mRNA	1.90E-04	0.005849234	0.131032878	0.584856272	0.596414587	0.46029959	-0.192883354	-0.103631607	4.97E-04	0.020814644	0.235100525	0.805867804
106722	Mpig6b	mRNA	0.557619166	0.572801096	0.080542303	0.609278712	-0.533534717	0.552353199	1.021129856	0.358675573	0.662191012	0.737937281	0.157626832	0.822493398
106757	Catsperd	mRNA	0.065337856	0.005055359	0.072918718	1.78E-08	-0.738878133	-1.088305	-0.404271383	1.623966347	0.104666338	0.018471041	0.145069293	4.50E-07
106759	Ticam1	mRNA	0.081480754	0.02933136	0.853573666	0.4801521	0.313974275	0.391406116	0.02150002	-0.09502135	0.127551003	0.076828781	0.906364971	0.726322432
106763	Ttbk1	mRNA	0.810112954	0.280307566	0.125208617	0.279110335	0.31404287	-1.219986626	-1.589787845	-0.835400839	0.869053352	0.449337377	0.226570305	0.526980549
106766	Stap2	mRNA	5.35E-16	6.59E-05	1.58E-04	0.024133497	-1.277611873	-0.686217787	0.533696346	0.500056122	4.40E-15	4.54E-04	6.60E-04	0.098139054
106794	Dhx57	mRNA	0.013726289	0.327534157	0.379913697	0.370107572	-0.258265915	-0.111881762	0.089560968	-0.137324382	0.025548377	0.505332177	0.543892536	0.623487987
106795	Tcf19	mRNA	0.04007741	0.045371445	0.576587547	0.006506178	0.540278747	0.493933553	-0.105551409	-0.642682706	0.06745287	0.109401807	0.729773802	0.036401628
106821	Oard1	mRNA	5.44E-04	0.183143848	0.009575373	0.362359004	-0.611847285	-0.255637312	0.299064673	0.158409213	0.001320333	0.326759608	0.025565637	0.615439818
106840	Unc119b	mRNA	7.12E-09	0.03343839	1.83E-04	0.67730879	-0.706323745	-0.268101367	0.381183948	0.050479143	3.19E-08	0.085492399	7.57E-04	0.85687577
106861	Abhd3	mRNA	3.37E-17	0.301764131	5.38E-28	8.22E-31	1.377958806	0.143656528	-1.291545297	1.534530588	3.00E-16	0.474947032	3.20E-26	3.09E-28
106869	Tnfaip8	mRNA	1.82E-30	4.92E-12	6.69E-13	0.044499464	-2.195915977	-1.42449983	0.714860549	0.416677997	3.45E-29	1.61E-10	1.06E-11	0.153181632
106877	Afap1l1	mRNA	1.26E-11	2.87E-06	1.61E-04	0.685603686	1.568159036	1.083169936	-0.543095557	0.086297837	7.35E-11	2.87E-05	6.71E-04	0.862084711
106878	Smim3	mRNA	9.40E-08	1.22E-04	0.0375593	0.143052189	1.466825726	1.161732775	-0.362987866	-0.299265647	3.74E-07	7.79E-04	0.083291101	0.34395192
106894	Hmgxb3	mRNA	2.34E-07	6.86E-04	0.211145132	0.894072231	0.488378752	0.404472993	-0.141180299	-0.020854177	8.92E-07	0.003457386	0.343959912	0.954643336
106931	Kctd1	mRNA	9.44E-16	0.036656924	6.06E-09	0.093590921	-1.420415083	-0.479590729	0.884035057	-0.343182249	7.63E-15	0.092136623	5.49E-08	0.256653788
106947	Slc39a3	mRNA	6.12E-05	0.003712707	0.385310763	0.777650596	0.475003793	0.429640461	-0.101674752	0.055364492	1.72E-04	0.014262284	0.54936689	0.91798203
106952	Arap3	mRNA	4.33E-15	2.90E-04	3.76E-05	0.183976964	1.036350697	0.541884072	-0.55206987	0.25477751	3.31E-14	0.001653549	1.80E-04	0.40642108
106957	Slc39a6	mRNA	0.985390017	0.287165863	0.132066151	7.67E-06	0.004627858	0.266809307	0.205045688	-0.727612185	0.987849616	0.457896985	0.236527998	1.21E-04
107022	Gramd3	mRNA	3.10E-25	0.01447746	1.18E-06	0.404075707	-1.482173264	-0.576835355	0.846620374	-0.19324607	4.42E-24	0.043770894	7.36E-06	0.657489297
107029	Me2	mRNA	0.437108574	8.14E-07	5.76E-13	0.45421115	0.09168893	-0.49644173	-0.645422355	-0.133892975	0.545499926	9.32E-06	9.21E-12	0.70282726
107035	Fbxo38	mRNA	0.569203537	0.413938863	0.180464821	0.012339337	-0.070738841	0.120110804	0.133478171	-0.359048868	0.671873518	0.596865054	0.303667871	0.059344526
107045	Lars	mRNA	0.017652038	0.08258726	0.048838013	0.058707179	0.539114103	0.401109111	-0.195906409	-0.266406968	0.032161875	0.175447848	0.104003446	0.187031986
107047	Psmg2	mRNA	2.10E-06	0.021753447	0.020207758	0.810191934	0.637909432	0.370009154	-0.324251921	-0.039425945	7.07E-06	0.060613719	0.049049861	0.920460008
107065	Lrrtm2	mRNA	0.478880855	0.699650099	0.732369214	0.373457107	-1.463722267	-0.895806807	0.505591706	-1.221589098	0.587392916	0.831255363	0.850623748	0.626858925
107071	Wdr74	mRNA	2.11E-23	1.26E-06	1.94E-08	0.32296154	1.223424302	0.610067705	-0.670615321	-0.156607334	2.73E-22	1.38E-05	1.64E-07	0.575069259
107094	Rrp12	mRNA	0.067684185	0.13503714	0.443792618	0.011616174	0.560001934	0.476896765	-0.140039633	-0.512502371	0.108068906	0.259235792	0.608738884	0.056665071
107146	Glyat	mRNA		0.831193635	0.799188378	0.318110571		-0.869838226	-1.038062646	-2.584985743		0.897560297	0.885393182	0.569450079
107173	Gpr137	mRNA	0.810480162	0.682507329	0.402946581	0.008329983	-0.0549615	0.095467073	0.093915414	0.472406708	0.869126719	0.817701752	0.566352925	0.044058073
107182	Btaf1	mRNA	0.185425154	0.276201688	0.377755996	0.493399737	0.186491938	0.126671338	-0.116125433	-0.099362254	0.263517671	0.444927102	0.542101074	0.737212964
107197	Uqcc3	mRNA	6.75E-09	0.001093332	7.50E-05	0.076324854	0.936077129	0.508919971	-0.484491875	0.363146833	3.04E-08	0.005149721	3.37E-04	0.222987368
107221	Ffar4	mRNA	0.003571448	5.90E-04	0.420808387	7.84E-05	-2.161031769	-2.456730589	-0.349997158	3.238118216	0.007466617	0.003039848	0.584972332	9.42E-04
107227	Macrod1	mRNA	0.508523966	0.174978246	0.370132863	0.003507235	0.215811242	0.420804102	0.148444474	0.498235525	0.616873295	0.316022671	0.533646415	0.022569186
107239	Carns1	mRNA	2.14E-11	0.127718015	1.46E-04	0.841710159	-1.153269052	-0.378632356	0.717360316	0.050153188	1.22E-10	0.247980308	6.14E-04	0.924593034
107242	AI837181	mRNA	0.018848136	0.094286563	0.054092976	0.369059321	0.545843452	0.396253329	-0.205706044	0.138867931	0.034165944	0.195008744	0.113150181	0.622368567
107250	Kazald1	mRNA	0.325642592	0.945191612	0.047325758	0.059302717	0.314592808	-0.021738071	-0.393363161	-0.592519279	0.427168907	0.97280003	0.101319275	0.188481426
107260	Otub1	mRNA	2.79E-06	7.92E-04	0.002488018	0.847112328	0.656211598	0.447924096	-0.265366069	0.025554646	9.28E-06	0.003917207	0.007758758	0.927180496
107271	Yars	mRNA	9.40E-22	0.005863612	2.98E-06	0.646446487	0.985553019	0.422821288	-0.619616155	-0.071760972	1.11E-20	0.020852557	1.74E-05	0.843724587
107272	Psat1	mRNA	1.75E-15	8.40E-04	7.03E-10	0.699043659	-1.362164241	-0.640033509	0.66458275	0.080444684	1.39E-14	0.004117661	7.37E-09	0.870084777
107303348	Gm45935	mRNA	0.116070925	0.822781505	0.309981816	0.085206881	-0.711216387	0.258696956	0.9169188	-1.533297697	0.174996764	0.897560297	0.465639432	0.240317711
107305	Vps37c	mRNA	0.201529172	0.348833047	0.063925485	0.672785094	-0.124994687	0.106830816	0.174937256	-0.052660291	0.28303993	0.528507927	0.129957478	0.853531292
107321	Lpxn	mRNA	3.07E-06	0.001014993	0.710648509	9.95E-04	-1.301294007	-1.150351435	0.093032835	1.119351904	1.02E-05	0.004835214	0.832764506	0.008116105
107328	Trpt1	mRNA	0.751942027	0.561942819	0.186283044	5.99E-04	0.062848159	-0.106981743	-0.227063954	0.735482511	0.828896922	0.727822989	0.31108243	0.005314801
107338	Gbf1	mRNA	0.191602597	0.389156327	0.077238462	0.605825176	-0.129164731	0.111721424	0.183629408	-0.069771274	0.271025034	0.57033883	0.152369373	0.820131572
107351	Kank1	mRNA	6.16E-31	8.38E-15	1.93E-08	0.943780886	-2.029941764	-1.393706925	0.580112555	-0.012956734	1.20E-29	4.35E-13	1.63E-07	0.979472053
107358	Tm9sf3	mRNA	0.147168884	0.890187945	0.075734888	0.293105785	-0.240131717	-0.024588766	0.158083882	-0.118606665	0.215549796	0.936362054	0.149898547	0.54275315
107368	Pdzd8	mRNA	0.09350299	0.909100162	0.009638519	0.025895444	-0.298116466	0.021107651	0.261568764	-0.343313387	0.144195972	0.949252301	0.025704569	0.103202417
107371	Exoc6	mRNA	4.47E-11	0.048626738	1.05E-05	0.94427166	-0.875383627	-0.301596337	0.516877677	0.012844312	2.47E-10	0.115063887	5.59E-05	0.979567337
107373	Fam111a	mRNA	0.029379194	0.677749888	0.038039563	0.68859521	-0.61735271	-0.109013824	0.449196055	-0.093427647	0.050879323	0.813485624	0.084224934	0.864097732
107375	Slc25a45	mRNA	5.79E-07	0.055472574	4.38E-06	0.004126425	0.981324062	0.372505391	-0.666214614	0.573398178	2.10E-06	0.127858027	2.49E-05	0.025673556
107392	Brms1	mRNA	0.014757989	0.009717422	0.445546397	0.644952217	0.448562294	0.38341023	-0.123208603	0.075448765	0.02730157	0.031612388	0.610376026	0.842739496
107435	Hat1	mRNA	0.386811302	0.651592417	0.419510635	0.048613055	-0.099205632	0.062349989	0.105056904	-0.317424794	0.493225122	0.801467251	0.584001717	0.163036565
107448	Unc5a	mRNA	8.83E-06	0.01545562	0.088323432	0.5236754	1.191148688	0.718771984	-0.529906002	0.203551261	2.75E-05	0.046141084	0.17001457	0.76161796
107449	Unc5b	mRNA	0.631205176	0.944854179	0.4547254	0.349113628	-0.211319515	-0.030147517	0.123099572	-0.239590207	0.727019802	0.972616012	0.620287271	0.602040598
107476	Acaca	mRNA	0.031599213	0.097871077	0.014206283	4.74E-04	0.53678024	-0.517252462	-1.112369819	1.019604375	0.054397638	0.200886366	0.036156474	0.004371147
107477	Guca1b	mRNA	0.310173929	0.885110879	0.243019602	0.453173912	0.392331385	-0.062932931	-0.510737807	0.330284757	0.409963037	0.93267513	0.384329386	0.701916618
107503	Atf5	mRNA	0.001669436	8.04E-04	0.697297131	0.97569563	0.800200132	0.918603858	0.059860906	0.007337881	0.003721384	0.003966484	0.822692376	0.988687152
107508	Eprs	mRNA	6.52E-04	0.141238449	0.016988779	0.18904125	0.52381736	0.277211944	-0.303624546	-0.20727146	0.001566124	0.267836603	0.042182495	0.412544431
107513	Ssr1	mRNA	1.83E-16	0.172527711	9.29E-11	0.272240722	0.493730089	0.099622346	-0.450973761	0.103496607	1.56E-15	0.312579017	1.10E-09	0.518989126
107515	Lgr4	mRNA	0.368605584	0.201569953	2.86E-20	6.05E-07	-0.405870638	0.570656075	0.916796675	-0.635168494	0.473540656	0.350987044	9.62E-19	1.18E-05
107522	Ece2	mRNA	0.035096084	0.579641616	6.41E-06	0.101798847	0.969478789	-0.249823326	-1.272332793	0.463341772	0.059809994	0.743832292	3.53E-05	0.272581177
107526	Gimap4	mRNA	0.004348578	5.95E-05	0.77722282	0.020939412	0.685496127	0.684928903	-0.059647955	0.493765689	0.008926664	4.16E-04	0.884785334	0.088585463
107527	Il1rl2	mRNA	2.52E-05	0.700715189	0.002019762	0.933789396	-0.523560806	-0.064275953	0.401408144	-0.01808212	7.44E-05	0.831983376	0.006425191	0.974632977
107528	Magee1	mRNA	0.120805898	0.759508299	0.14087121	0.083499283	-0.242739245	0.056486965	0.241855498	-0.332515337	0.181174525	0.877970311	0.249377748	0.237410399
107566	Arl2bp	mRNA	0.177887952	0.067284635	0.805163627	0.698105362	0.15707481	0.234920935	0.020175852	-0.050156867	0.254253436	0.14911806	0.889731649	0.869829135
107568	Wwp1	mRNA	0.867803785	0.229531681	0.227931745	0.003552831	0.029349326	0.214046368	0.127268896	-0.348127241	0.899524041	0.387318918	0.365358743	0.022831287
107569	Nt5c3	mRNA	9.64E-06	0.074915242	5.50E-06	0.344034669	0.717710556	0.300358547	-0.475159582	0.12345919	2.99E-05	0.162509263	3.07E-05	0.597474366
107581	Col16a1	mRNA	2.53E-06	2.87E-05	0.222811549	0.003250814	-1.001353169	-0.696379458	0.249892779	-0.542449388	8.45E-06	2.21E-04	0.35855979	0.02127615
107585	Dio3	mRNA	0.033748551	0.551183287	3.84E-08	0.043690463	1.611309019	-0.36544678	-2.035715404	0.577929746	0.057785401	0.72155973	3.08E-07	0.15092961
107586	Ovol2	mRNA	1.01E-11	5.77E-04	0.001854217	0.887573313	-3.156504583	-2.099617705	0.999922407	-0.069951006	5.92E-11	0.002990812	0.005963138	0.950802933
107587	Osr2	mRNA	1.62E-07	0.044378366	8.65E-18	0.153044885	1.532503797	0.58442217	-1.00350766	0.231319291	6.30E-07	0.107542988	2.38E-16	0.360723949
107589	Mylk	mRNA	4.97E-36	2.05E-22	9.03E-17	6.59E-05	-2.381185867	-0.939532147	1.386032931	-0.644809382	1.20E-34	2.56E-20	2.25E-15	8.15E-04
107605	Rdh1	mRNA	0.317705824	0.111630331	0.001339223	0.007157564	0.63336988	-0.872561307	-1.569467716	1.404447605	0.418457178	0.223467206	0.004479678	0.039124819
107607	Nod1	mRNA	0.018117842	0.468741318	8.92E-05	1.83E-07	-0.65606115	-0.204603654	0.3930933	0.704349108	0.032929378	0.649262675	3.94E-04	3.93E-06
107626	Asmt	mRNA	0.834858015		0.828202979		-0.850677028		0.885490706		0.873633635		0.890224876
107650	Pi4kb	mRNA	0.003424105	0.010655722	0.601898166	0.146929318	0.341650528	0.347884186	-0.051006004	-0.190289179	0.007182145	0.034061644	0.752647203	0.35075801
107652	Uap1	mRNA	2.56E-04	0.772397241	2.60E-04	0.348159534	-0.710932078	-0.070206955	0.583296936	-0.175420491	6.55E-04	0.886367759	0.001036808	0.601313177
107656	Krt9	mRNA	0.039702421	0.14576704	0.59972571	0.106803163	-4.206375153	-3.571476572	0.577430959	3.763444529	0.066883214	0.274561511	0.750691427	0.281771213
107684	Coro2a	mRNA	0.728064211	0.313376171	0.00968244	4.95E-07	-0.107599196	0.323674838	0.375762584	-0.83736201	0.807915568	0.488841313	0.025814262	9.77E-06
107686	Snrpd2	mRNA	5.37E-08	1.18E-04	6.78E-04	0.849770896	1.113099172	0.797142843	-0.372461432	-0.029132529	2.20E-07	7.60E-04	0.002437728	0.928139771
107701	Sf3b4	mRNA	3.11E-13	5.58E-07	0.00358683	0.930047967	0.66908864	0.458406646	-0.268287821	0.010231388	2.07E-12	6.67E-06	0.010759328	0.972734957
107702	Rnh1	mRNA	9.52E-07	9.36E-05	0.332681885	0.917486551	0.61066742	0.568244488	-0.09902652	0.01977442	3.35E-06	6.22E-04	0.491216058	0.967481605
107723	Slc12a6	mRNA	0.235214059	0.2373912	3.75E-04	0.249613601	0.165932007	-0.164810987	-0.388099024	0.186531633	0.323789564	0.397590269	0.001436933	0.490012226
107732	Mrpl10	mRNA	2.19E-12	0.001191009	5.06E-14	0.168022521	1.182053466	0.52412385	-0.714882559	0.168672823	1.36E-11	0.005531877	9.15E-13	0.38299341
107733	Mrpl41	mRNA	8.24E-50	5.86E-09	2.27E-12	0.079843046	1.437636827	0.701297952	-0.793096583	0.234588622	3.39E-48	1.08E-07	3.35E-11	0.230043564
107734	Mrpl30	mRNA	2.74E-10	1.66E-06	0.041454617	0.656637244	0.743694137	0.605306509	-0.194937025	-0.06948676	1.41E-09	1.76E-05	0.090604872	0.848852876
107746	Rapgef1	mRNA	0.065392615	0.022302028	0.769497946	0.028366986	0.367353887	0.457487942	0.031626276	-0.263029698	0.104726817	0.061795903	0.877989519	0.110204004
107747	Aldh1l1	mRNA	2.27E-44	0.041622064	1.18E-65	2.62E-26	3.258555778	0.248274943	-3.069062837	1.63081253	7.92E-43	0.10223753	2.96E-63	6.75E-24
107751	Prrxl1	mRNA	0.792604987	0.982023344	0.799188378	0.980540296	1.072876324	0.091942453	-1.038062646	0.099529017	0.856307455	0.988039788	0.885393182	0.988687152
107753	Lgals2	mRNA	0.456698926	0.561333392	1.73E-08	6.52E-08	0.430913224	-0.318678442	-0.803947375	1.213514285	0.564927035	0.727612162	1.47E-07	1.51E-06
107765	Ankrd1	mRNA	0.055406535	0.015617833	0.414991161	0.530669682	-3.47237858	-4.209231201	-0.785948189	0.828223353	0.09030752	0.046474293	0.579409807	0.766305146
107766	Haao	mRNA	6.85E-08	0.01831012	5.35E-04	0.416733917	-2.775794833	-1.338420451	1.37980095	0.388595297	2.77E-07	0.05269567	0.001979718	0.669105496
107767	Scamp1	mRNA	1.26E-07	0.007209388	0.030794494	0.627238941	-0.621956405	-0.326521067	0.238826653	0.069775553	4.95E-07	0.024628951	0.070311434	0.832489723
107769	Tm6sf1	mRNA	0.00229693	0.050210785	0.031555707	6.37E-05	0.565033274	0.353704217	-0.269746749	0.680159056	0.004985406	0.118032176	0.071819113	7.91E-04
107770	Tm6sf2	mRNA	0.302777307	0.156706077	0.478806762	0.053962595	-0.482799097	-0.629433807	-0.203753333	0.637015041	0.401767632	0.290553919	0.64406974	0.176011862
107771	Bmyc	mRNA	4.85E-04	0.242419333	1.98E-13	0.001337197	1.568463956	0.488388364	-1.136102555	0.584692088	0.001186047	0.403403492	3.32E-12	0.010407343
107815	Scml2	mRNA	0.123181683	0.200388611	0.898740126	1.26E-04	-0.600468111	-0.497488291	0.045306452	-1.15691202	0.184292049	0.34950767	0.938755888	0.001414734
107817	Jmjd6	mRNA	0.04571007	0.181470649	0.157333566	0.527709152	0.3798214	0.196357772	-0.239714157	-0.089077092	0.076025706	0.324340652	0.271720378	0.764028422
107823	Nsd2	mRNA	0.037680938	0.092446434	0.208724565	1.66E-04	0.37460163	0.310644907	-0.121371812	-0.530224654	0.063820621	0.192045093	0.341019972	0.001788815
107829	Thoc5	mRNA	5.78E-04	0.147729871	1.69E-04	0.295276001	0.675542521	0.278968513	-0.453911989	-0.14249158	0.001397813	0.277095199	7.02E-04	0.545027844
107831	Adgrb1	mRNA	0.434085437	0.431339953	0.973944755	0.328977409	-0.655322122	-0.619221637	-0.022544009	0.813308261	0.542276587	0.613868443	0.988804863	0.58141747
107869	Cth	mRNA	9.10E-04	0.041818849	0.04221834	0.265388755	1.027927644	0.604529992	-0.480009763	0.32524858	0.002131169	0.102627608	0.092024147	0.510149752
107885	Mthfs	mRNA	0.622201849	0.865635223	0.983457769	0.054280551	-0.096556368	-0.036253454	0.003681708	0.420377448	0.722240459	0.919634301	0.989415062	0.176647056
107889	Gcm2	mRNA		0.831193635	0.799188378	0.001044881		-0.869838226	-1.038062646	-4.933207138		0.897560297	0.885393182	0.008439524
107895	Mgat5	mRNA	7.69E-16	0.009983748	2.55E-13	0.124698924	-1.876230645	-0.707728354	1.109996183	-0.336329297	6.26E-15	0.03231235	4.21E-12	0.313433785
107932	Chd4	mRNA	0.778753217	0.660158447	0.428434121	0.071147391	-0.042931585	0.069107132	0.054396087	-0.198204543	0.852388512	0.802762118	0.592521817	0.212322366
107934	Celsr3	mRNA	0.00799516	0.010096066	0.89693732	0.007708872	-2.017848331	-2.0259225	-0.068880781	1.983615827	0.015617529	0.032607012	0.937511488	0.041367422
107939	Pom121	mRNA	0.021627765	0.041222626	0.780737222	0.058841256	0.283094751	0.306985139	-0.033594209	-0.372993191	0.038647157	0.101450553	0.885393182	0.187363734
107951	Cdk9	mRNA	1.20E-04	0.06054898	7.64E-04	0.001551365	0.421539319	0.187505396	-0.291583929	0.326122787	3.22E-04	0.137270724	0.00271403	0.011699749
107970	H1f6	mRNA	0.792604987	0.81357757	0.634346953	0.764623664	1.072876324	-0.79040023	-1.920982536	0.981375307	0.856307455	0.897560297	0.774962712	0.911853107
107971	Frs3	mRNA	0.185249552	0.850417387	0.001316888	0.046786405	0.456232669	-0.063013798	-0.574754761	0.398168831	0.26336941	0.910143547	0.004412195	0.158696711
107975	Pacs1	mRNA	0.125603659	0.896712075	0.014524491	0.540572972	0.298209166	0.028359123	-0.326425428	0.10222243	0.187547692	0.940535196	0.036859905	0.773109075
107976	Babam2	mRNA	2.07E-74	8.01E-09	5.30E-09	0.858755931	1.226499216	0.671623296	-0.611593129	0.032560529	1.77E-72	1.43E-07	4.85E-08	0.933231493
107986	Ddb2	mRNA	0.023191851	0.092390178	0.941550504	0.09996572	-0.38734348	-0.320495911	0.009795024	0.269115264	0.041210873	0.191949909	0.968856427	0.269268332
107993	Bfsp2	mRNA	0.017658781	0.17378449	0.20624006	0.780416155	-3.224040782	-2.24942499	0.924792193	-0.241114428	0.032170987	0.314329642	0.337676135	0.91798203
107995	Cdc20	mRNA	3.09E-05	4.35E-04	0.163069769	1.31E-21	1.442148502	1.128012962	-0.373387701	-2.161308546	9.00E-05	0.002363324	0.279815992	1.92E-19
107999	Gtpbp6	mRNA	5.00E-05	0.021749918	0.014063402	0.197915179	0.569632183	0.340223039	-0.286013849	0.182475268	1.42E-04	0.060613068	0.035856929	0.424191119
108000	Cenpf	mRNA	0.09277384	0.096311468	0.53317642	1.66E-21	0.65979462	0.512075381	-0.207300753	-2.541733355	0.143287304	0.198238231	0.691910614	2.40E-19
108011	Ap4e1	mRNA	5.40E-11	6.64E-05	0.294120723	0.263419547	-0.675692747	-0.502138888	0.116577545	0.189024398	2.97E-10	4.58E-04	0.44648838	0.507811536
108012	Ap1s2	mRNA	2.66E-140	1.27E-27	2.43E-07	0.643123662	-3.561316012	-2.506549007	0.997553928	0.159232909	8.61E-138	2.74E-25	1.71E-06	0.841552754
108013	Celf4	mRNA	1.35E-05	4.53E-06	0.909631954	3.89E-08	-1.472524036	-1.440252782	-0.022409823	1.063971027	4.09E-05	4.32E-05	0.946732672	9.33E-07
108014	Srsf9	mRNA	4.22E-17	6.02E-05	1.09E-05	0.358033089	1.058841636	0.582665679	-0.532300788	0.132750126	3.75E-16	4.20E-04	5.82E-05	0.610967193
108015	Chrnb4	mRNA	0.206326467	0.263231847	0.97599488	0.398111922	-1.703147019	-1.624457203	0.027424036	-0.776627742	0.289030538	0.429336115	0.989168386	0.651465337
108017	Fxyd4	mRNA	1.52E-12	0.6779973	0.006170483	0.051671312	-2.357612539	-0.266275368	2.035857723	-1.532098441	9.57E-12	0.813676389	0.017451603	0.170311186
108030	Lin7a	mRNA	0.002498616	0.067585949	0.281099826	0.876759757	-1.061562263	-0.666339371	0.339059316	-0.053182926	0.005377046	0.149537875	0.431562427	0.944539566
108037	Shmt2	mRNA	2.41E-18	4.00E-10	5.12E-04	0.001244112	0.962243101	0.661435553	-0.357863946	-0.413330867	2.32E-17	9.21E-09	0.001901185	0.009799925
108043	Chrnb3	mRNA	0.834858015	0.558728334	0.575657593	0.806162375	-0.850677028	-2.336263646	-1.545788311	0.695721667	0.873633635	0.725712235	0.729253989	0.920460008
108052	Slc14a1	mRNA	1.90E-116	3.00E-24	1.79E-07	0.344442749	-4.722323581	-3.365693183	1.300513181	-0.531414521	3.94E-114	4.60E-22	1.29E-06	0.597830314
108058	Camk2d	mRNA	6.27E-17	1.84E-05	0.002453273	0.651184321	-1.02576772	-0.577555186	0.391670286	0.063653602	5.49E-16	1.49E-04	0.007663322	0.846756503
108062	Cstf2	mRNA	2.65E-04	0.40821008	1.12E-04	0.00834502	0.438848865	0.108274894	-0.388089715	-0.362510475	6.77E-04	0.590592937	4.86E-04	0.044100329
108067	Eif2b3	mRNA	4.95E-07	0.049498891	6.06E-04	0.556907923	1.014447495	0.426239062	-0.644589262	-0.115795853	1.81E-06	0.116677317	0.002207963	0.784283789
108069	Grm3	mRNA	0.417556627	0.55367031	0.741352827	0.593172353	-3.061665997	-2.365343968	0.650082379	1.593329653	0.525393904	0.723168443	0.857784831	0.811843838
108072	Grm6	mRNA	0.806676561	0.633772918	0.828202979	0.832644053	0.988508451	1.924748652	0.885490706	-0.862251662	0.866513889	0.786465071	0.890224876	0.920460008
108073	Grm7	mRNA	0.014504118	0.192751503	0.212772587	0.001627157	1.185214345	0.598852635	-0.644360222	-1.636285752	0.026870068	0.339163723	0.346045258	0.012183233
108075	Ltbp4	mRNA	3.25E-05	0.033293846	9.68E-04	0.227072238	-1.07321934	-0.55006206	0.468629608	0.202169602	9.42E-05	0.085158351	0.003351625	0.461895641
108077	Skiv2l	mRNA	0.003062248	0.380420198	0.011954034	0.048874712	0.270622897	0.085339296	-0.242789526	0.23589005	0.006487243	0.561294862	0.031065047	0.16355484
108078	Olr1	mRNA	9.25E-25	1.57E-37	0.39857663	9.78E-13	-5.09577005	-4.764859965	0.270745239	3.783674274	1.29E-23	5.91E-35	0.562388982	4.56E-11
108079	Prkaa2	mRNA	0.050633681	0.937402613	0.021681915	0.826801275	0.421614612	0.013538681	-0.463988142	0.039161995	0.083240547	0.968395127	0.052043601	0.920460008
108083	Pip4k2b	mRNA	0.858998117	0.108370767	0.047919839	0.309707133	-0.029475325	0.269577994	0.241836401	-0.162398311	0.892575378	0.218248496	0.102318919	0.560933289
108086	Rnf216	mRNA	0.425416713	0.249355513	0.979322635	0.03828992	0.109092564	0.163573146	-0.002594523	-0.264400137	0.533612178	0.411631301	0.989415062	0.137653004
108089	Rnf144a	mRNA	2.12E-14	1.12E-05	3.02E-08	0.498199731	2.152100907	1.168312271	-1.042987754	0.149780776	1.55E-13	9.62E-05	2.46E-07	0.74137523
108096	Slco1a5	mRNA	4.16E-04	5.78E-04	0.614469597	0.269239712	2.830483618	2.65713927	-0.231961432	0.651464219	0.001028614	0.002996667	0.761626259	0.515020751
108097	Prkab2	mRNA	0.890812178	0.645799673	0.835724244	5.01E-09	-0.029017771	0.066298017	0.039846685	-1.018710414	0.918709109	0.796659516	0.894752376	1.41E-07
108098	Med21	mRNA	5.76E-05	0.242753909	0.001359278	0.485970564	0.534547627	0.177346332	-0.413759534	0.110927258	1.62E-04	0.403777595	0.004538438	0.731016635
108099	Prkag2	mRNA	2.17E-09	0.015789426	0.001229989	0.172654097	-0.690170284	-0.332540289	0.30056148	-0.23523128	1.03E-08	0.046870611	0.004145053	0.390092689
108100	Baiap2	mRNA	2.08E-35	5.18E-14	4.96E-04	4.43E-04	-1.138647361	-0.789980154	0.291892746	0.574621922	4.89E-34	2.36E-12	0.001849025	0.004143775
108101	Fermt3	mRNA	0.001859896	0.001735997	0.673035948	2.23E-10	-0.965180266	-0.786047581	0.119300107	1.792726622	0.004109254	0.007548507	0.802008503	7.53E-09
108105	B3gnt5	mRNA	6.64E-05	0.177629512	0.010302084	0.85281047	-2.811070819	-1.30467741	1.446672911	-0.133793912	1.85E-04	0.319337271	0.027219268	0.929892295
108112	Eif4ebp3	mRNA	0.3032334	0.811580652	0.053592078	0.006206178	0.38176384	0.085225763	-0.351871752	0.601552056	0.402257275	0.897560297	0.112335378	0.035131536
108114	Slc22a7	mRNA	0.834858015	0.831193635	0.985084901	0.980540296	-0.850677028	-0.869838226	-0.076281966	0.099529017	0.873633635	0.897560297	0.989415062	0.988687152
108115	Slco4a1	mRNA	0.02309045	0.08184407	0.481681456	0.118512365	-1.955559259	-1.450775081	0.443797925	-1.269215451	0.04104253	0.174110339	0.646620758	0.302789657
108116	Slco3a1	mRNA	0.150474939	0.005778063	0.167971846	7.66E-04	0.198995176	0.422442274	0.166815297	-0.633273003	0.219782156	0.020593199	0.286765329	0.006521217
108121	U2af1	mRNA	5.30E-05	0.263307404	1.74E-04	0.044704954	0.566849929	0.186351744	-0.437796545	-0.278486084	1.50E-04	0.42942127	7.22E-04	0.153607302
108123	Napg	mRNA	0.392113883	0.95389292	0.179742384	0.582722799	0.095247931	0.007658802	-0.145315949	0.079028442	0.499079855	0.977630804	0.302672372	0.803990419
108124	Napa	mRNA	4.11E-24	1.42E-07	2.16E-09	0.013601099	0.77352959	0.401690655	-0.429035823	0.233986095	5.51E-23	1.93E-06	2.10E-08	0.063786158
108138	Xrcc4	mRNA	0.511599726	0.586984579	0.83299528	0.52285715	-0.117818899	-0.091478806	-0.030611311	0.117172153	0.619948918	0.750221997	0.892760244	0.761527522
108143	Taf9	mRNA	2.44E-09	5.23E-05	8.00E-04	0.067033502	0.8197042	0.567550122	-0.309193372	-0.241856582	1.15E-08	3.71E-04	0.002826027	0.204439611
108147	Atic	mRNA	0.839541826	0.378529172	0.531224628	0.034182359	0.030088641	0.167755088	0.080443903	-0.341854154	0.877236925	0.559342086	0.68997323	0.126730606
108148	Galnt2	mRNA	0.79358469	0.020040708	0.023145931	0.057595622	0.02640034	0.291850503	0.208297321	-0.27243746	0.85724593	0.056844415	0.055005765	0.184524223
108150	Galnt7	mRNA	0.069164991	0.185274977	0.16300557	0.132750372	0.363065914	0.268360794	-0.152948005	-0.194626733	0.110188164	0.329564469	0.279731765	0.327058305
108151	Sema3d	mRNA	6.67E-07	3.41E-05	0.161680843	0.085261213	1.818032761	1.552677733	-0.322245097	-1.407419017	2.40E-06	2.57E-04	0.277896456	0.240317711
108153	Adamts7	mRNA	7.30E-06	0.205335124	2.07E-04	0.670628292	0.711344258	0.213305491	-0.554578876	0.106914479	2.30E-05	0.355825225	8.45E-04	0.85217734
108154	Adamts6	mRNA	0.041997171	0.873572245	0.044403611	8.54E-05	-0.539189512	-0.038904537	0.443567787	-1.092307268	0.070325182	0.924728896	0.096074589	0.001011452
108155	Ogt	mRNA	5.35E-05	0.047609857	0.798843909	0.604975833	-0.237227537	-0.161095245	0.019069551	-0.086623061	1.51E-04	0.113181866	0.885393182	0.819369222
108156	Mthfd1	mRNA	1.53E-17	1.33E-05	0.003255653	0.004294523	0.764231585	0.506989051	-0.314307019	-0.367602765	1.40E-16	1.12E-04	0.009881211	0.026447668
108159	Ubxn8	mRNA	2.04E-09	0.016200985	0.002965161	0.014555572	0.576344079	0.294990469	-0.33813019	0.373763216	9.72E-09	0.047771659	0.009085951	0.067180388
108160	Fam50a	mRNA	0.915772903	0.14987976	0.023281433	0.842394672	0.012342212	-0.203090985	-0.272536608	0.032163536	0.93967811	0.280498415	0.055278097	0.924726034
108161	Fam50b	mRNA	0.800807055	0.62697441	0.828202979		1.018478652	1.961783034	0.885490706		0.863405674	0.782489642	0.890224876
108167320	LOC108167320	mRNA	0.722462791	0.897686451	0.599045711	0.046121603	0.105904205	0.039322892	-0.123636691	0.537714682	0.803292011	0.941322241	0.750246178	0.157180212
108167321	Gm10479	mRNA	0.680136709	0.923492307	0.836090791	0.826040356	-0.233028724	-0.062846459	0.115626384	0.139873811	0.765443817	0.95978864	0.894937734	0.920460008
108167347	Gm2619	mRNA	0.250319116	0.831193635	0.315885317	0.280047663	-3.068941224	-0.869838226	2.14315606	-2.378633791	0.341731003	0.897560297	0.471941027	0.527991854
108167368	LOC108167368	mRNA	0.639414527	0.806554447	0.649369383	0.441776017	0.117274714	0.06429589	-0.10975239	0.214623969	0.734879216	0.897560297	0.786604394	0.691257113
108167387	LOC108167387	mRNA	0.834858015		0.828202979		-0.850677028		0.885490706		0.873633635		0.890224876
108167391	LOC108167391	mRNA	0.658462376	0.445037183	0.558908979	0.437745671	0.786464184	2.045733938	1.220040015	-1.907725449	0.751456048	0.627631414	0.715860719	0.688273727
108167409	Gm45972	mRNA	0.021927826	0.725794005	0.033672286	0.586358241	-1.255918272	-0.234000987	0.961973519	0.341369324	0.039160617	0.851698937	0.07598228	0.806953998
108167415	Gm45978	mRNA	8.55E-21	8.48E-09	5.85E-08	3.50E-06	-4.223614166	-3.004823684	1.159257872	-1.247337287	9.57E-20	1.51E-07	4.55E-07	5.88E-05
108167437	Gm44812	mRNA	0.314968594	0.061878943	0.004560537	0.13761908	1.451116444	-1.581072411	-3.080289203	1.186936621	0.415527334	0.139642773	0.013325926	0.334472815
108167440	AU020206	mRNA	1.20E-46	1.66E-04	3.10E-56	0.36918321	2.682117137	0.466360254	-2.273420202	-0.245991154	4.43E-45	0.001022539	5.42E-54	0.622368567
108167506	Gm46022	mRNA		0.831193635	0.799188378	0.980540296		-0.869838226	-1.038062646	0.099529017		0.897560297	0.885393182	0.988687152
108167533	Gm46041	mRNA	0.004535509	0.046200192	0.450968017	0.186639609	-2.262317798	-1.794308865	0.411354705	0.921065783	0.009285631	0.11083346	0.616342938	0.409614052
108167560	Gm46058	mRNA	0.022114009	0.698148632	0.031246256	0.373311493	-1.763089966	-0.398538769	1.311090225	-0.723945652	0.03945117	0.830668549	0.071195771	0.626670545
108167572	LOC108167572	mRNA	0.834858015		0.828202979	0.832644053	-0.850677028		0.885490706	-0.862251662	0.873633635		0.890224876	0.920460008
108167694	LOC108167694	mRNA	0.033740841	0.714884222	0.064287878	0.549886548	1.569337428	0.228841787	-1.397164103	0.425575205	0.057777555	0.843038116	0.130550805	0.779553387
108167700	Gm46139	mRNA	1.83E-04	0.321272246	0.003285113	0.177686292	-1.900537766	-0.648788828	1.191372681	-0.819235429	4.78E-04	0.498326904	0.009959193	0.397065402
108167725	Gm46156	mRNA	3.53E-32	6.99E-08	6.62E-15	7.44E-05	-2.341418407	-1.286360176	0.997291505	-0.637967468	7.24E-31	1.03E-06	1.34E-13	9.00E-04
108167827	Gm46238	mRNA	0.914826788	0.587526516	0.712866173	0.73834311	0.098089269	0.506708063	0.35030337	-0.319658772	0.938915888	0.75049484	0.834473778	0.896065075
108167830	Gm46240	mRNA	0.842349387	0.630354147	0.514987751		-0.466492064	1.94335371	2.353057259		0.879579773	0.785136034	0.676014534
108167848	Gm12258	mRNA	0.001226715	0.081566762	0.096389449	0.875591286	-0.722905341	-0.396819026	0.267671197	0.032930839	0.002809416	0.173661008	0.182803148	0.943592331
108167860	Efcab13	mRNA		0.831193635	0.799188378	0.794792177		-0.869838226	-1.038062646	1.06130169		0.897560297	0.885393182	0.91798203
108167883	Gm46270	mRNA	0.027290282	0.206764852	0.322493441	0.681764213	-2.36460672	-1.496718258	0.81441707	0.42779308	0.04759184	0.357500728	0.479568423	0.859292621
108167886	Gm46272	mRNA	0.009337334	5.41E-04	0.24236416	0.216619263	1.25590047	1.80457775	0.490443431	-0.571118385	0.017986366	0.002834871	0.383423871	0.448251878
108167918	Gm46290	mRNA	0.905826404	0.493232138	0.328487851	0.424875302	-0.202318511	1.98164494	2.133418641	-2.129340085	0.931645205	0.671354897	0.486294444	0.67650643
108167922	LOC108167922	mRNA	0.688832499	0.822413233	0.74553812	0.698800541	1.599404988	0.681570705	-0.978814206	-0.911041983	0.772760327	0.897560297	0.859714612	0.870048532
108167925	Gm46294	mRNA	0.670153747	0.424973777	0.622313273	0.558602838	-0.708889216	-1.239157764	-0.588693051	0.845426374	0.757587249	0.60744037	0.768210102	0.785180519
108167945	Gm46305	mRNA	0.361189668	0.61865492	0.76012152	0.877630962	-0.522553975	-0.309626507	0.15253557	-0.079912487	0.465660428	0.777461051	0.87045719	0.94513182
108167961	Gm46319	mRNA	0.213206003	0.659866041	0.350509298	0.863091008	-3.122216991	-1.373935238	1.6852987	-0.336080119	0.297393802	0.802762118	0.510966139	0.936099919
108167989	Gm46340	mRNA	0.621300719	0.93084577	0.614249478	0.90606307	-0.544375649	0.10861029	0.58937899	-0.161598544	0.721330408	0.96462033	0.761626259	0.961162986
108167995	Gm46345	mRNA	0.753375942	0.76785443	0.985084901	0.980540296	1.001897245	0.982352061	-0.076281966	0.099529017	0.830233021	0.883504387	0.989415062	0.988687152
108168003	Gm46353	mRNA	0.966399734	0.131687566	0.051970442	0.148504726	-0.025075442	1.028401101	0.99388668	-0.830058581	0.978487813	0.254124421	0.109390304	0.353350514
108168034	Gm46382	mRNA	9.04E-04	0.054188325	0.513535294	0.258954269	-1.721185585	-1.339029751	0.323222007	0.694793976	0.002118727	0.125557826	0.675228134	0.501892678
108168049	Gm46390	mRNA	6.13E-05	8.51E-05	0.96688162	0.06664054	1.580541574	1.655532621	0.019514039	-0.795465181	1.72E-04	5.71E-04	0.98513873	0.203892146
108168084	Gm46415	mRNA	0.955089288	0.208114636	0.154106743	0.431680855	-0.079811529	2.802034988	2.819615915	-2.142140659	0.970533777	0.359245717	0.267511499	0.682709692
108168101	Gm46430	mRNA	0.019042821	0.01012578	0.33013631	0.870295577	-0.377067783	-0.418873337	-0.098839677	0.026228344	0.034471499	0.032680028	0.488232421	0.940573098
108168148	Gm5798	mRNA	0.2618849	0.796226641	0.15363875	0.562506957	-2.364468862	1.053715126	3.360146576	-2.31436119	0.355020871	0.892933151	0.266874329	0.787763363
108168152	Gm8126	mRNA	0.020459995	0.300750173	0.417953941	0.368308068	-4.660805364	-3.558321708	1.035543967	1.907148678	0.03679891	0.47399451	0.582395484	0.621794075
108168153	Gm17124	mRNA	0.557330876		0.510002725		-2.343638229		2.371594929		0.661911027		0.672590169
108168155	Gm5799	mRNA	0.834858015	0.487249208	0.451815054	0.403602669	-0.850677028	-2.760049461	-1.967860863	2.948561277	0.873633635	0.666381851	0.61722712	0.657070746
108168162	Gm43305	mRNA	2.01E-121	3.96E-43	3.79E-80	0.159910533	-3.698419008	-2.278611562	1.361691971	-0.435389674	4.54E-119	2.02E-40	1.49E-77	0.371587102
108168186	Gm7876	mRNA	0.792604987	0.808258405	0.63056834	0.7571643	1.072876324	-0.812015376	-1.941542868	1.005439295	0.856307455	0.897560297	0.773456272	0.907735866
108168203	Gm46487	mRNA		0.656423603	0.627173713	0.794957217		-1.795069648	-1.960052723	1.026037622		0.802762118	0.771646235	0.918059673
108168208	Gm45521	mRNA	0.665420019		0.660581939		-1.746121466		1.773338788		0.754210727		0.793538686
108168307	Gm46567	mRNA	0.948188746	0.73444453	0.787706699	0.704588518	0.09025099	0.499086966	0.350695132	0.659245396	0.965646165	0.857909199	0.885393182	0.873716708
108168308	Smim34	mRNA	0.56145648		0.512708944	0.666631618	-2.319978188		2.361513774	-1.740072513	0.664927896		0.674851876	0.85083016
108168336	Gm46592	mRNA	0.1232197	0.205008062	0.79206476	0.582169457	-3.764910969	-3.350057845	0.35085829	1.119564442	0.184315761	0.355403678	0.885393182	0.803581357
108168358	Gm46608	mRNA	0.832428299	0.630760604	0.370790285	0.783470554	0.077636017	-0.178227586	-0.313372636	0.100465551	0.873633635	0.785535906	0.534178143	0.91798203
108168367	LOC108168367	mRNA	0.800807055	0.62697441	0.828202979	0.562506957	1.018478652	1.961783034	0.885490706	-2.31436119	0.863405674	0.782489642	0.890224876	0.787763363
108168373	Gm46617	mRNA	0.180179797	0.644247733	0.243162777	0.234780277	0.52665764	0.179334503	-0.404205111	0.492264261	0.257071724	0.795171692	0.384522956	0.471263167
108168376	Gm46620	mRNA	2.24E-36	1.68E-04	4.24E-05	0.417630022	-1.114874237	-0.561575746	0.495574195	-0.127508494	5.50E-35	0.001031163	2.01E-04	0.670064434
108168393	Gm7276	mRNA	0.627762235	0.841346523	0.528461202	0.113193968	-0.469959752	0.237575691	0.652175075	3.172448911	0.724959826	0.904276667	0.687285748	0.293797024
108168395	Gm45871	mRNA	0.049304635	0.002947184	0.113288858	0.0126401	-0.332576193	-0.51738874	-0.241822829	0.429861052	0.081279837	0.011766347	0.208424471	0.060527375
108168411	Gm46650	mRNA	0.00129044	0.012036889	0.486508508	0.104735679	-4.837924603	-4.25506759	0.52034386	1.978592981	0.002940777	0.037613743	0.650646684	0.278047
108168499	Gm46696	mRNA	0.004132848	0.191624012	0.039945497	0.02492914	1.399985485	0.603988741	-0.852809142	-1.071383001	0.008524546	0.33759966	0.087825049	0.10048868
108168679	LOC108168679	mRNA	0.554839264	0.561717959	0.950532912	0.289288638	-0.385038574	-0.356744536	-0.026202781	0.433679472	0.660473513	0.727634229	0.97524603	0.539516843
108168680	LOC108168680	mRNA	0.256004254	0.104337069	1.17E-07	5.11E-05	0.756345722	-0.968441603	-1.778622328	1.378349355	0.348180108	0.211593578	8.63E-07	6.52E-04
108168740	Gm46731	mRNA	0.748129365	0.172114977	0.033564859	0.994321508	0.10693676	-0.419131123	-0.584021329	0.001870526	0.826013866	0.312107933	0.075804564	0.996923887
108168747	Gm46735	mRNA	0.072508915	0.50314695	0.180616977	0.035593248	0.550280552	0.206377522	-0.400564782	0.763259783	0.114997185	0.679958373	0.303874808	0.130288778
108168756	Gm46741	mRNA	0.487886403	0.133113389	0.366184699	0.064049065	0.459630983	1.315431553	0.798158624	-1.566458092	0.596262571	0.256211235	0.52894298	0.198622997
108168771	Gm50595	mRNA	0.50782392	0.869858196	0.452066757	0.84090229	1.592038948	-0.321573981	-1.97051968	0.523476129	0.616266876	0.92218768	0.617434252	0.924347024
108168775	Gm46752	mRNA	0.81390176	0.345399889	0.390816929	0.950860774	-0.476099813	-1.72220778	-1.301248453	-0.084538037	0.871397486	0.525036376	0.554611235	0.982206526
108168904	Gm43403	mRNA	0.148251576	0.714861094	0.235103015	0.314413897	1.108718923	0.267533546	-0.897586412	-0.673912359	0.216877652	0.843038116	0.374315622	0.566017384
108168906	Gm43707	mRNA	0.545764329	0.200492009	0.281282181	0.742427771	-0.380733487	-0.787369863	-0.459690377	0.190240894	0.651440494	0.349540239	0.431692188	0.898577778
108168923	Gm46840	mRNA	6.82E-29	1.59E-10	2.22E-06	2.74E-06	-3.045051145	-2.026213187	0.962137672	1.481758524	1.18E-27	3.98E-09	1.33E-05	4.71E-05
108168925	Gm46841	mRNA	0.407744175	0.391535032	0.902878364	0.154542851	-0.664397253	-0.695185503	-0.084898623	1.151256433	0.5155755	0.572866426	0.941806501	0.362974801
108168936	LOC108168936	mRNA	0.95611171	0.996592011	0.994016515	0.86909826	-0.044790292	0.003859893	-0.005841193	0.165683194	0.971305611	0.997531362	0.995199484	0.94009337
108168956	LOC108168956	mRNA	0.021355994	0.369841345	0.229572034	0.658976257	-3.27997222	-1.905537412	1.315035973	-0.587330554	0.038239193	0.550342983	0.367489986	0.850233131
108168963	Zfp978	mRNA	0.615804252	0.767659256	0.902774352	0.203014086	-0.897450633	-0.638943505	0.196878969	-1.665234087	0.715983861	0.883466193	0.941751082	0.43152275
108169010	LOC108169010	mRNA	0.554839264	0.561717959	0.950532912	0.289288638	-0.385038574	-0.356744536	-0.026202781	0.433679472	0.660473513	0.727634229	0.97524603	0.539516843
108169013	Gm46894	mRNA	5.09E-40	3.15E-10	9.75E-139	4.17E-05	-3.27111007	-1.531029943	1.684137727	-0.711107414	1.50E-38	7.36E-09	2.26E-135	5.43E-04
108169021	Gm46900	mRNA	0.171915014	0.859587141	0.193844519	0.957365185	-2.481593894	-0.528670317	1.912118921	0.109808727	0.246881452	0.915641761	0.321159642	0.985101357
108169023	Gm46901	mRNA	0.263246671	0.883347935	0.100018063	0.399936989	0.351954461	-0.042886513	-0.452940779	0.22666883	0.356429627	0.931421898	0.188257329	0.653199098
108169043	Gm46911	mRNA	1.06E-35	3.53E-06	4.28E-23	0.009069561	-2.600633146	-1.188141859	1.353699335	-0.512336999	2.52E-34	3.47E-05	1.81E-21	0.046886459
108169060	Gm50598	mRNA	0.553872945	0.260632312	0.612750878	0.003896984	0.441952873	0.836255646	0.334819859	-1.537733544	0.659542549	0.426268017	0.760616583	0.024555319
108169073	Gm15921	mRNA	0.595062755	0.613181624	0.241522915	0.460387588	-0.905407052	1.560964901	2.412895845	-1.790291277	0.696073471	0.77211266	0.382354469	0.708115108
108169096	Gm46933	mRNA	0.773959521	0.435504409	0.264296688	0.871411089	-0.28088471	0.913436579	1.138875637	-0.189975389	0.847895052	0.618455265	0.411093631	0.94115406
108169150	Gm46963	mRNA	0.85274888	0.982023344	0.828696198	0.794792177	-0.750042931	0.091942453	0.797342985	1.06130169	0.887329516	0.988039788	0.890224876	0.91798203
108169152	Gm46965	mRNA	0.094385741	0.142170702	0.991187072	0.368487161	-0.628369677	-0.566432169	0.003604486	0.33025129	0.145423781	0.269165798	0.993656718	0.622020909
108169171	Gm46977	mRNA	0.059914363	0.509391258	0.215706783	0.807195096	-1.53543231	-0.618989922	0.85438729	0.209640874	0.096834735	0.686239904	0.349772309	0.920460008
108169183	Gm5581	mRNA	0.834858015		0.828202979	0.832644053	-0.850677028		0.885490706	-0.862251662	0.873633635		0.890224876	0.920460008
108645	Mat2b	mRNA	0.813246069	0.721402529	0.169001286	0.31253507	0.020860781	-0.035288853	-0.113256362	-0.119982566	0.871048821	0.848523528	0.288203796	0.56411419
108652	Slc35b3	mRNA	1.98E-04	0.156684864	0.04269953	0.807763611	-0.546278272	-0.21890356	0.269796617	0.040678003	5.14E-04	0.290543875	0.092963523	0.920460008
108653	Rimklb	mRNA	3.27E-10	0.085881711	1.04E-05	1.48E-15	-1.341091818	-0.464651671	0.818727478	-1.921768761	1.67E-09	0.180983308	5.57E-05	1.05E-13
108654	Fam210a	mRNA	4.53E-44	2.31E-07	1.45E-17	0.11886791	1.361216956	0.547072628	-0.870976692	-0.314490211	1.55E-42	3.01E-06	3.87E-16	0.303285243
108655	Foxp1	mRNA	0.001698089	0.130576368	0.457511539	0.623394232	-0.374142923	-0.23164949	0.084386047	-0.066766276	0.003778871	0.252464115	0.622900292	0.831975339
108657	Rnpepl1	mRNA	0.001650911	0.002230544	0.557482475	0.617053949	0.334308067	0.337964997	-0.053624728	0.064921098	0.003683645	0.009294607	0.714553497	0.828036797
108660	Rnf187	mRNA	1.39E-20	1.43E-04	1.24E-04	0.473945066	0.665771387	0.380621905	-0.342092105	0.088024695	1.54E-19	8.92E-04	5.32E-04	0.720649886
108664	Atp6v1h	mRNA	5.50E-12	0.001368871	7.00E-05	0.227111989	1.077300665	0.61217619	-0.522706972	0.199293575	3.31E-11	0.006201388	3.17E-04	0.461926444
108670	Epsti1	mRNA	9.99E-08	0.002237956	0.002920837	0.478725789	-1.881495887	-1.216350414	0.608633959	0.218278925	3.97E-07	0.009323381	0.008963497	0.725216834
108671	Dnajc9	mRNA	0.228539632	0.342673776	7.28E-04	0.328105206	0.18732224	-0.154956139	-0.398906932	-0.159905655	0.31585043	0.522096798	0.002596639	0.580610976
108672	Zdhhc15	mRNA	0.006024078	0.331953343	0.120934573	0.008861424	-0.626450382	-0.244771917	0.325064384	-0.584966251	0.012047504	0.510161918	0.220179662	0.046051438
108673	Ccdc86	mRNA	2.92E-08	8.56E-06	0.193566415	0.055703128	0.908729802	0.775293655	-0.191328924	-0.327447317	1.23E-07	7.58E-05	0.320813756	0.180369747
108679	Cops8	mRNA	1.87E-11	5.57E-04	7.26E-04	0.256382498	0.68923799	0.418440712	-0.327765589	-0.137934802	1.07E-10	0.002902259	0.002590152	0.498658778
108682	Gpt2	mRNA	9.64E-05	0.001047524	0.847674602	0.016908518	-0.912203475	-0.890552166	-0.034194339	0.558769786	2.63E-04	0.004964471	0.902690537	0.07555101
108686	Ccdc88a	mRNA	5.94E-05	0.484256768	0.001038659	0.098898812	0.466705005	0.093442399	-0.42994324	-0.3022595	1.67E-04	0.663738898	0.003561227	0.267265995
108687	Edem2	mRNA	2.11E-23	1.08E-08	2.05E-05	0.002751921	1.081741028	0.66021094	-0.478790526	0.449171585	2.73E-22	1.88E-07	1.04E-04	0.018688971
108689	Stn1	mRNA	0.158179394	0.786718442	0.385926876	0.218356468	-0.229361223	-0.04866693	0.123482591	-0.199173045	0.229547114	0.892933151	0.54982177	0.450810521
108699	Chn1	mRNA	4.06E-06	0.060936204	2.70E-05	0.004293945	-1.182971825	-0.527798012	0.596831898	-0.690519158	1.33E-05	0.137953681	1.33E-04	0.026447668
108705	Pttg1ip	mRNA	1.86E-08	0.046596329	0.002058699	0.125737272	0.334675322	0.169453714	-0.222323699	0.1738701	7.96E-08	0.111492947	0.006529976	0.315031277
108707	Fam207a	mRNA	1.09E-04	0.002175705	0.611158001	0.192975405	0.408562811	0.406986295	-0.059163691	-0.178153784	2.95E-04	0.009105288	0.759540435	0.41798089
108723	Card11	mRNA	0.001318164	0.016960619	0.076678017	8.29E-07	-1.565253871	-1.079309324	0.42869322	1.344511726	0.002996565	0.04957989	0.151425174	1.57E-05
108735	Sft2d2	mRNA	4.96E-16	0.006452488	4.59E-04	0.077444086	-0.616609297	-0.262228787	0.297476892	0.193272784	4.09E-15	0.022515768	0.001725781	0.225066255
108737	Oxsr1	mRNA	0.478781719	0.738911594	0.475195404	0.015455783	-0.094927388	0.050406003	0.088685869	-0.358125074	0.587389086	0.861786865	0.640655342	0.070404229
108755	Lyrm2	mRNA	0.686181163	0.861019583	0.49680099	0.793254934	0.063319821	0.030201788	-0.089034283	0.041999135	0.770697123	0.916689811	0.660735321	0.91798203
108760	Galnt16	mRNA	3.60E-05	0.747693973	6.24E-15	2.09E-04	-1.85123203	0.159322366	1.953753882	-1.102952759	1.04E-04	0.868202983	1.26E-13	0.002178976
108767	Pnrc1	mRNA	0.57318472	0.37039741	0.184296306	1.13E-04	-0.08722717	-0.134055209	-0.10377431	0.387980843	0.675270227	0.550722213	0.30861471	0.001298108
108797	Mex3b	mRNA	0.340645658	0.092695807	0.634234802	0.008996902	0.158507682	0.283912218	0.068389635	-0.457448564	0.443761707	0.192519645	0.774962712	0.046621017
108800	Ston2	mRNA	2.91E-154	3.15E-22	9.43E-22	2.45E-04	-2.858513222	-1.656147726	1.145191099	-0.646194965	1.28E-151	3.89E-20	3.59E-20	0.002484502
108802	Calr4	mRNA	0.430488379	0.384822178	0.054726236	0.670732552	0.495406742	-0.622536581	-1.173595608	-0.231182136	0.538766617	0.565880582	0.114281077	0.852252131
108803	Spem2	mRNA	0.5711868	0.796226641	0.422128701		-1.369946145	1.053715126	2.366548598		0.673560741	0.892933151	0.586103376
108811	Ccdc122	mRNA	0.329206788	0.12631528	0.336277145	0.025591506	-0.206766478	-0.320169056	-0.169276201	0.589675013	0.431220853	0.245853644	0.494896422	0.102244074
108812	Flacc1	mRNA	0.073873461	0.001200891	0.086356056	6.74E-04	-1.424097913	-2.361040239	-0.996849519	1.989254991	0.116860364	0.00556793	0.16686969	0.005854907
108829	Jmjd1c	mRNA	1.77E-06	0.038796869	0.056000199	0.554892327	-0.493656111	-0.24950011	0.187008663	-0.09924288	6.01E-06	0.096431191	0.116455246	0.782854857
108832	Tmem74b	mRNA	0.10599063	0.015433811	0.401211344	0.057462812	0.515710202	0.869279229	0.296384688	0.861283828	0.161312867	0.0461134	0.565029642	0.18425597
108837	Ibtk	mRNA	0.069443788	0.305047009	0.058853736	0.009666733	0.300152922	0.172379977	-0.184975776	-0.353978227	0.110601206	0.479099106	0.121447758	0.049153269
108841	Rdh13	mRNA	0.021191619	0.170301201	0.256251177	0.449635202	0.391321339	0.262082705	-0.186597104	-0.138314082	0.037985366	0.309574049	0.401073724	0.698541867
108853	Mtrf1l	mRNA	0.092426833	0.28669247	0.242018454	0.710029826	0.342470851	0.172650557	-0.22562677	-0.069650744	0.142822495	0.457375787	0.382975167	0.87718638
108857	Ankhd1	mRNA	0.007368819	0.789237994	0.007550508	0.225310461	-0.323802531	0.040199806	0.30650754	-0.228109016	0.014510652	0.892933151	0.02080155	0.459956787
108888	Atad3a	mRNA	4.29E-29	9.64E-07	1.83E-12	0.063546128	1.312782172	0.601420741	-0.768637563	-0.269336096	7.46E-28	1.08E-05	2.73E-11	0.197651098
108897	Aif1l	mRNA	9.95E-41	3.80E-07	5.16E-83	0.001100713	4.559327003	1.595579988	-3.021941515	-0.933069035	3.03E-39	4.72E-06	2.33E-80	0.008825921
108899	2700081O15Rik	mRNA	0.577962421	0.699451093	0.445044781	0.234533004	0.085374994	0.043534085	-0.098028639	-0.137397755	0.679815097	0.831119445	0.609823707	0.471019448
108900	Fam72a	mRNA	0.471436215	0.813964662	0.754266672	0.924102737	-0.275352009	-0.100865172	0.114898868	-0.037673194	0.580110835	0.897560297	0.865840965	0.970219789
108902	B4gat1	mRNA	1.58E-08	0.01088383	3.69E-04	0.444956789	0.61602982	0.302719574	-0.36992773	-0.149418619	6.83E-08	0.03465229	0.001418192	0.693999491
108903	Tbcd	mRNA	0.114791846	0.635032813	0.004472548	0.185435393	0.177045512	-0.051399243	-0.285188949	0.153109183	0.173337095	0.787656519	0.0130957	0.408018727
108907	Nusap1	mRNA	1.60E-06	4.22E-06	0.744369348	4.16E-26	1.260568262	1.2298255	-0.089890436	-2.261477898	5.47E-06	4.05E-05	0.859714612	1.05E-23
108909	Aida	mRNA	0.456084304	0.924522085	0.518020053	0.273341342	-0.113711591	0.01503986	0.071136289	-0.15609343	0.564528844	0.960177002	0.678185976	0.520374273
108911	Rcc2	mRNA	1.21E-04	0.001484396	0.029471344	0.00181538	0.660096512	0.559356381	-0.158724978	-0.31390183	3.25E-04	0.006627953	0.067674397	0.013316335
108912	Cdca2	mRNA	2.96E-05	0.023026609	0.008851966	1.55E-23	1.638180893	0.81374347	-0.883379919	-2.283536498	8.64E-05	0.06344995	0.023861373	2.79E-21
108927	Lhfp	mRNA	0.025139216	0.011413104	0.567238281	0.502328968	0.61811485	0.785278565	0.110130594	-0.205460364	0.044270996	0.036068939	0.722436423	0.744980411
108934	Smim13	mRNA	1.01E-06	0.240225686	3.38E-08	4.44E-05	0.850110015	0.208117093	-0.699696562	-0.657702877	3.56E-06	0.400768349	2.74E-07	5.75E-04
108937	Rnf169	mRNA	2.88E-04	0.123009377	0.08204466	0.237182391	-0.437710139	-0.196719611	0.183684621	-0.160220349	7.31E-04	0.24086976	0.159924442	0.474642927
108943	Trmt10a	mRNA	0.178244785	0.276009438	0.521067007	0.81650689	0.323076532	0.261742586	-0.118456075	-0.050735863	0.254724042	0.444695304	0.681211286	0.920460008
108946	Zzz3	mRNA	0.090231415	0.065288947	0.627264527	0.141030166	-0.195461369	-0.194752976	-0.056010253	-0.232486139	0.139804209	0.14552346	0.771646235	0.340266999
108954	Ppp1r15b	mRNA	0.012009106	0.062941739	0.122662986	0.634114813	0.306852624	0.243581965	-0.120752831	0.054940531	0.022625764	0.141302015	0.222900987	0.835019602
108956	Apol7c	mRNA	0.628370739	0.119316768	0.285393041	0.566720337	0.295035207	1.134820133	0.782211432	0.610853748	0.725399141	0.235429772	0.436244996	0.791216619
108958	Miga2	mRNA	0.194874053	0.330559097	0.002061425	0.05567142	0.160152708	-0.122840994	-0.339548115	0.279410595	0.274999857	0.508486533	0.006537499	0.18034354
108960	Irak2	mRNA	1.33E-15	8.74E-05	2.10E-05	0.525498613	-1.516585776	-0.893282295	0.565147348	0.115805839	1.07E-14	5.85E-04	1.06E-04	0.763016315
108961	E2f8	mRNA	0.168335405	0.10112369	0.862576532	1.56E-10	0.649590428	0.7707582	0.059851777	-1.754889601	0.242494863	0.206410834	0.912678164	5.37E-09
108978	4930555G01Rik	mRNA	0.233884497	0.854841637	0.221536525	0.486841283	1.711811488	0.181884908	-1.578267381	0.737046764	0.322103323	0.912574941	0.356926269	0.731899545
108989	Tpr	mRNA	0.439059524	0.646302459	0.253671421	0.05056294	0.086235658	0.055936028	-0.087467777	-0.241216997	0.547380032	0.796905619	0.397776045	0.167599674
108995	Tbc1d10c	mRNA	0.080885757	0.221816332	0.374656041	0.003779403	-1.065901396	-0.699548462	0.307784082	0.971712755	0.126748462	0.377590726	0.538685375	0.023951108
109006	Ciapin1	mRNA	3.59E-15	2.58E-06	0.001532149	0.399079076	1.345509843	0.90315576	-0.499878737	-0.156094347	2.77E-14	2.61E-05	0.005043937	0.652536006
109019	Nabp1	mRNA	0.003878626	7.16E-05	0.0453723	0.003970121	-0.688647585	-1.015820375	-0.383718248	0.693931625	0.008050513	4.89E-04	0.097850213	0.024957513
109032	Sp110	mRNA	1.41E-17	2.11E-06	5.37E-04	0.186380668	-1.322430952	-0.788581467	0.475820525	-0.206479396	1.29E-16	2.18E-05	0.001984126	0.40928305
109042	Cavin3	mRNA	0.04267028	0.296979738	0.522817558	0.4605536	0.291494159	0.233702601	-0.113912288	0.19383884	0.071348849	0.469475576	0.682487471	0.708115108
109050	Inka2	mRNA	1.10E-07	0.001061464	0.002947135	0.692909507	-1.4306904	-0.689917888	0.68508441	-0.10768626	4.37E-07	0.005021812	0.00903671	0.866818018
109052	Krt75	mRNA	1.94E-04	0.036018022	0.006203858	0.048135789	-3.782856281	-2.450270014	1.275757612	1.411686191	5.07E-04	0.090837718	0.017535279	0.162205346
109054	Pfdn4	mRNA	3.04E-04	0.009621335	0.058349726	0.919847844	0.862655552	0.589789306	-0.328477009	-0.017967644	7.69E-04	0.031371248	0.120555563	0.968691566
109065	Dnaaf2	mRNA	0.398748297	0.258880145	0.268562944	0.090463969	-0.09055747	-0.170508053	-0.137145616	0.274201548	0.50645365	0.424156646	0.416295056	0.250901176
109075	Exosc4	mRNA	6.70E-11	5.73E-05	6.41E-05	0.558129865	1.108325007	0.668894043	-0.49574382	0.099118195	3.65E-10	4.02E-04	2.92E-04	0.784827006
109077	Ints5	mRNA	0.009061024	0.009452765	0.835843467	0.042386572	0.351220613	0.385667141	-0.023231062	-0.278872107	0.017501559	0.030876348	0.894791288	0.14808084
109079	Sephs1	mRNA	0.005561297	0.013311931	0.323856954	0.009323469	0.461269842	0.415971217	-0.102607941	-0.356003746	0.011193481	0.040848574	0.481170788	0.047908798
109082	Fbxw17	mRNA	0.031635319	0.169193978	0.993106665	0.099968644	-0.334384885	-0.27680097	0.001431913	-0.404298748	0.054454722	0.308097187	0.994598793	0.269268332
109093	Rars2	mRNA	0.025445586	0.15098542	0.156644777	0.018777964	0.495963084	0.33582908	-0.217882441	-0.400428045	0.044750805	0.281965158	0.270824992	0.081858141
109095	Rbm15b	mRNA	0.020384033	0.016053502	0.735105413	0.103426323	0.418550438	0.432738832	-0.04339026	-0.280155615	0.036669426	0.047433264	0.853014136	0.275886813
109108	Slc30a9	mRNA	7.37E-11	2.34E-04	6.75E-04	0.293029609	0.847822508	0.501739281	-0.402841736	-0.143558126	4.00E-10	0.001377703	0.002428353	0.54273871
109113	Uhrf2	mRNA	0.053719967	0.971099429	0.024171428	5.95E-05	-0.357528676	0.005933214	0.307024465	-0.536118347	0.087752112	0.987964786	0.057090962	7.45E-04
109115	Supt3	mRNA	2.78E-05	0.037643444	0.009564454	0.064119757	0.55035217	0.275869151	-0.331590267	-0.276753407	8.15E-05	0.094159747	0.025540169	0.198645313
109129	Mmadhc	mRNA	7.77E-10	0.006717969	3.83E-04	0.59098513	0.884019351	0.464877274	-0.476002464	0.085175615	3.83E-09	0.023218003	0.001463438	0.810142731
109135	Plekha5	mRNA	0.17229962	0.123695523	8.98E-15	1.80E-05	-0.351010905	0.40479756	0.697251734	-0.54671064	0.247376086	0.241874351	1.79E-13	2.59E-04
109136	Mmaa	mRNA	8.21E-04	0.273474593	0.005744099	0.09958925	-0.505976847	-0.176159474	0.273412755	0.221920659	0.001939448	0.442011236	0.01637077	0.268667694
109145	Gins4	mRNA	3.57E-04	0.082006832	0.1938058	0.316427957	0.400423113	0.271581368	-0.18582585	-0.192465794	8.93E-04	0.174335606	0.321152991	0.568008911
109151	Chd9	mRNA	2.42E-12	8.07E-05	0.014934736	0.442028785	-0.711567096	-0.417655612	0.237226091	-0.136484557	1.50E-11	5.45E-04	0.0377509	0.691288327
109154	Mlec	mRNA	0.00185461	0.187189446	3.97E-04	0.011858495	-0.228814595	0.131074849	0.303055221	-0.274408985	0.004099046	0.331844111	0.001511269	0.057533162
109161	Ube2q2	mRNA	0.676151272	0.516064501	0.87986899	0.322711821	0.061854055	0.09504076	-0.023005408	-0.158197486	0.762072642	0.69269316	0.925284565	0.574890726
109168	Atl3	mRNA	5.58E-09	0.047061721	6.60E-05	0.623581669	0.598044267	0.246068865	-0.408845001	-0.084052248	2.53E-08	0.112143325	3.00E-04	0.832030036
109169	Igip	mRNA	0.524998068	0.714669055	0.129923629	0.10166019	0.072678346	-0.041305317	-0.170779154	0.212260154	0.6320023	0.842946513	0.233390909	0.272297865
109181	Trip11	mRNA	0.216073103	0.823069454	0.164319751	0.530845107	-0.157662739	0.029219492	0.129860558	-0.07442957	0.300893237	0.897560297	0.281673609	0.766351131
109205	Sobp	mRNA	4.57E-22	9.48E-10	2.67E-07	0.094266171	2.38408174	1.40214453	-1.038046994	-0.374685356	5.51E-21	2.02E-08	1.87E-06	0.258203751
109212	Pimreg	mRNA	1.07E-11	1.35E-10	0.034800332	1.69E-10	2.237736965	1.512779276	-0.783324353	-1.759149003	6.24E-11	3.42E-09	0.078118197	5.78E-09
109218	Tmem139	mRNA	1.94E-10	7.66E-05	0.012183568	0.411738837	-3.221368532	-2.353207616	0.811373496	0.355534201	1.01E-09	5.20E-04	0.031599423	0.664724323
109222	Rarres1	mRNA	0.014342129	4.50E-04	0.057927035	6.13E-06	-2.083251604	-3.220284689	-1.200971348	3.776482336	0.026595486	0.002430595	0.119802611	9.83E-05
109225	Ms4a7	mRNA	0.020838797	0.102428784	0.68812089	0.123505001	-0.456526815	-0.337664457	0.061957133	0.378915153	0.037424092	0.208588644	0.815452775	0.311266431
109229	Fam118b	mRNA	0.048546841	0.32878309	0.36576694	0.8479746	0.27445624	0.17663983	-0.154123571	0.036192823	0.080209523	0.506601942	0.528463273	0.927322758
109232	Sccpdh	mRNA	0.120638062	0.564230042	0.069575976	0.829547256	0.234470768	0.082767436	-0.208792328	0.027177244	0.180981583	0.730014291	0.139453342	0.920460008
109241	Mbd5	mRNA	0.003828175	0.693017409	4.61E-08	0.002490934	-0.63439256	0.091371776	0.66798226	-0.502679864	0.007955627	0.826042979	3.65E-07	0.017167395
109242	Kif24	mRNA	3.87E-07	0.019332431	0.003325703	0.104064075	-1.712052395	-0.919972792	0.734236219	-0.462587011	1.43E-06	0.0551472	0.01005589	0.277115443
109245	Lrrc39	mRNA	0.741692952	0.759542412	0.309538924	0.207804063	0.112957941	-0.112284915	-0.283147942	-0.367099161	0.820435805	0.877970311	0.465162911	0.437698714
109246	Tspan9	mRNA	0.019115434	0.127278757	6.05E-06	0.135340472	-0.451507552	0.281644509	0.676484126	-0.305582549	0.034589387	0.247362445	3.35E-05	0.330575927
109254	Adtrp	mRNA	2.97E-19	3.18E-08	9.81E-05	0.210089113	-4.498194916	-3.374509969	1.065544923	-0.59285549	3.02E-18	5.02E-07	4.30E-04	0.440870066
109263	Rlf	mRNA	1.14E-13	0.002420641	2.60E-04	0.208234411	-0.909673128	-0.439180858	0.413286632	-0.239257068	7.85E-13	0.009916003	0.001035252	0.438125555
109264	Me3	mRNA	0.3806177	0.384564291	0.819905785	4.36E-04	-0.27299557	-0.259442548	-0.041598916	-0.977384983	0.486300969	0.565635816	0.890224876	0.004079367
109267	Ssc4d	mRNA	0.268964182	0.472504423	0.001467548	0.196878609	0.484919589	-0.303839318	-0.844921626	0.356257481	0.36262959	0.652705509	0.004851111	0.422579184
109270	Prr5	mRNA	0.223284164	0.356150108	0.009173324	0.107355488	0.175889784	-0.162764148	-0.395180265	0.290862046	0.309604844	0.536033347	0.024612914	0.282949995
109272	Mybpc1	mRNA	1.80E-20	6.33E-09	2.33E-35	0.769984211	-5.655380976	-3.806426289	1.796882813	-0.100621396	1.97E-19	1.16E-07	2.00E-33	0.915060058
109275	Actr5	mRNA	0.072707338	0.449664396	0.13104047	0.770043336	0.346065256	0.148094164	-0.255300491	0.053919537	0.115270954	0.631590473	0.235100525	0.915072389
109284	R3hdm4	mRNA	2.92E-05	3.45E-04	0.755853319	0.330308415	0.419830876	0.446150448	-0.030455999	-0.132724586	8.53E-05	0.001931368	0.866937501	0.582727374
109294	Prex2	mRNA	0.001096925	0.34623071	0.048591464	0.726528856	-0.771888427	-0.290600534	0.423627021	0.094834268	0.002536381	0.525908122	0.103581315	0.888077718
109299	Tmem250-ps	mRNA	0.046165181	0.264501	0.019052033	0.027790854	0.29684546	0.160954669	-0.19275904	0.284146672	0.076713592	0.430830651	0.046592896	0.108656972
109305	Orai1	mRNA	2.11E-11	1.61E-07	0.081731924	0.995642054	0.859621238	0.679142561	-0.237905039	-9.24E-04	1.21E-10	2.16E-06	0.159432382	0.997501975
109323	C1qtnf7	mRNA	4.42E-14	6.41E-06	2.69E-06	0.014520405	-1.599464339	-0.72107393	0.822798822	-0.50413475	3.14E-13	5.87E-05	1.58E-05	0.067051052
109331	Rnf20	mRNA	8.98E-06	0.033653035	0.116023924	0.079882809	-0.503383409	-0.283387742	0.162922356	-0.249836071	2.80E-05	0.085862155	0.212737348	0.230122807
109332	Cdcp1	mRNA	2.35E-96	8.12E-22	2.04E-10	0.858529112	-5.08188036	-3.627157783	1.399260242	-0.054021412	3.33E-94	9.63E-20	2.31E-09	0.933064756
109333	Pkn2	mRNA	0.394242072	0.247840412	0.905667385	0.042180654	0.096682831	0.142662634	-0.011131154	-0.322188436	0.501350653	0.409608113	0.943970939	0.147718119
109342	Slc5a10	mRNA	0.236014405	0.718244546	0.380592801	0.813802347	1.691138912	0.445009255	-1.301603671	0.323044238	0.324552745	0.845753645	0.544527795	0.920460008
109346	Ankrd39	mRNA	0.010054681	0.212276339	0.328088926	0.615180491	0.519312081	0.338983876	-0.23757056	-0.130898044	0.019239795	0.365101805	0.48603505	0.826537328
109349	Fam163b	mRNA	0.21305981	0.147729583	0.722447861	0.723210424	-2.587448518	-2.983068919	-0.450532563	-0.416167363	0.297212322	0.277095199	0.842365214	0.886101665
109359	Abraxas2	mRNA	0.804787215	0.768596719	0.778442875	0.043256852	-0.038088745	0.051437742	0.032212619	-0.320017748	0.865958947	0.883803682	0.885393182	0.150059947
109552	Sri	mRNA	0.004019211	0.176981857	0.015187223	0.450007752	-0.458177554	-0.215054479	0.186618793	0.084717606	0.008309274	0.318482304	0.038305414	0.698857907
109593	Lmo3	mRNA	4.07E-04	0.120775299	0.019189154	0.668165045	-3.379759992	-1.906459543	1.414246413	-0.330242975	0.001007957	0.237534225	0.046891056	0.85083016
109594	Lmo1	mRNA	0.046163907	0.879269623	6.56E-11	6.05E-08	1.707636009	-0.118210492	-1.881259536	1.496498372	0.076713592	0.928488126	7.94E-10	1.41E-06
109620	Dsp	mRNA	1.45E-19	8.10E-11	6.89E-16	0.005000733	-5.001247576	-3.60707655	1.339360341	-0.689406698	1.50E-18	2.14E-09	1.56E-14	0.029888583
109624	Cald1	mRNA	1.32E-04	0.332301922	0.002965649	0.002297001	-0.815804807	-0.156062125	0.604755802	-0.520651907	3.52E-04	0.510527001	0.009085951	0.016100453
109637	Upk1a	mRNA	1.34E-68	6.13E-66	9.47E-12	1.41E-12	-4.484496106	-3.056720874	1.372686279	-1.561460883	9.95E-67	8.67E-63	1.28E-10	6.43E-11
109648	Npy	mRNA	0.795880734	0.951922587	0.704854141	0.286411546	-0.400067419	0.099526304	0.436386867	1.920852162	0.859223781	0.976721641	0.828229347	0.535949273
109652	Acy1	mRNA	3.45E-06	0.155737183	7.92E-05	0.979766525	0.997641915	0.325052512	-0.729107887	-0.005031387	1.14E-05	0.289078011	3.54E-04	0.988687152
109658	Txlna	mRNA	0.512208613	0.331330185	0.712376359	0.428963125	0.047007047	0.07730396	-0.026898257	-0.087774368	0.620528139	0.50945963	0.834102718	0.680303043
109660	Ctrl	mRNA	0.80003346	0.741411529	0.52159332	0.210701299	0.173358969	-0.288045166	-0.516241341	1.155617222	0.862900238	0.8633607	0.681610476	0.441463788
109663	Hoxc11	mRNA	0.408903761	0.702665215	0.634692284	0.469666894	3.27060665	1.403743809	-1.91910575	-1.735460245	0.516688119	0.833589898	0.774962712	0.716640974
109672	Cyb5a	mRNA	1.40E-07	0.041976049	1.50E-06	0.008116703	0.851263466	0.356949982	-0.552340341	-0.42802875	5.49E-07	0.10288719	9.23E-06	0.043197797
109674	Ampd2	mRNA	1.63E-09	0.021346189	3.79E-07	0.71008257	0.794239595	0.313673331	-0.538597767	-0.060127539	7.84E-09	0.059714139	2.59E-06	0.877193809
109676	Ank2	mRNA	5.56E-05	0.436374839	1.71E-04	3.84E-10	-0.962050852	-0.204751059	0.699851671	-1.350556823	1.57E-04	0.61921327	7.11E-04	1.25E-08
109685	Hyal3	mRNA	3.51E-07	0.002080872	0.070986698	0.924508108	-1.753331938	-1.192399446	0.503047684	-0.044423212	1.31E-06	0.008792438	0.141835454	0.970422335
109689	Arrb1	mRNA	1.45E-57	5.61E-05	9.46E-14	0.524448954	-1.349044453	-0.497727256	0.793801161	-0.081449826	7.80E-56	3.95E-04	1.66E-12	0.762088111
109700	Itga1	mRNA	0.434208468	0.185873728	9.56E-04	0.00452024	-0.362074311	0.665134622	0.970816442	-0.987042523	0.542356936	0.33028456	0.003313223	0.027602288
109711	Actn1	mRNA	6.34E-07	0.328134174	3.11E-18	0.003123665	-0.696359041	0.146600738	0.785698451	-0.517560389	2.29E-06	0.505941141	8.99E-17	0.020690725
109729085	Htd2	mRNA	0.406975445	0.777463791	0.209325191	0.969195512	-1.475062228	-0.494393627	0.910797103	0.04134607	0.514779634	0.890348764	0.34169965	0.988687152
109731	Maob	mRNA	0.043730367	0.001569241	0.006636474	0.058438822	-0.430401158	-0.677584404	-0.303352339	0.483726267	0.072949755	0.006931567	0.018604643	0.186451839
109754	Cyb5r3	mRNA	4.71E-26	0.006639894	0.001649684	0.730420525	-0.663023122	-0.306634845	0.299233382	0.066861344	7.01E-25	0.022999544	0.005383774	0.891197208
109778	Blvra	mRNA	0.262375237	0.491359027	0.02081109	0.09481931	0.164107998	-0.092139529	-0.314039309	0.291357934	0.355432065	0.669329621	0.050306151	0.259299876
109785	Pgm3	mRNA	1.12E-10	0.571167538	3.97E-08	0.06168822	0.724788441	0.075072646	-0.706515948	0.300362181	5.94E-10	0.736451772	3.18E-07	0.193669439
109791	Clps	mRNA	0.978277778	0.808258405	0.745283216	0.969292897	0.111103652	-0.812015376	-0.97880964	0.117017226	0.982692581	0.897560297	0.859714612	0.988687152
109801	Glo1	mRNA	2.52E-17	0.090716851	3.10E-05	0.387395429	0.75587873	0.261918873	-0.550794938	0.14275026	2.26E-16	0.189285881	1.51E-04	0.640913278
109815	Selenos	mRNA	1.24E-08	0.449707134	2.69E-12	2.57E-05	1.089004947	0.160673813	-0.984569292	0.696635084	5.42E-08	0.63160227	3.93E-11	3.53E-04
109820	Pgc	mRNA	0.00568011	0.427370286	0.02471107	0.807068338	-3.690459455	-1.48654677	2.144311904	0.36286644	0.011411488	0.609775942	0.058179937	0.920460008
109821	F11	mRNA	2.97E-06	0.007882542	0.008215107	0.379045457	-4.920601284	-3.589228203	1.284553736	0.784059118	9.85E-06	0.026524622	0.022389221	0.632225189
109828	C7	mRNA	6.97E-12	0.136541239	7.88E-68	1.92E-15	3.997931807	-1.158891725	-5.21135855	2.946681765	4.17E-11	0.261305068	2.14E-65	1.36E-13
109857	Cbr3	mRNA	0.66086422	0.736916016	0.100961494	0.05138659	-0.160573204	0.121610205	0.226824854	0.508770259	0.753396899	0.86003149	0.189705109	0.169670657
109880	Braf	mRNA	0.018676239	0.075438208	0.581464878	0.560338284	-0.298170495	-0.178775017	0.063068019	-0.083904207	0.033884269	0.16343168	0.734039422	0.786206261
109889	Mzf1	mRNA	3.11E-04	0.041878621	0.179146377	0.149219586	-1.090814799	-0.718553411	0.314638654	0.467478921	7.86E-04	0.102716827	0.301806039	0.354691763
109900	Asl	mRNA	4.57E-20	0.002884119	2.12E-17	0.258612	1.559933609	0.501012257	-1.116261266	0.208059617	4.88E-19	0.011549663	5.55E-16	0.501488208
109901	Cela1	mRNA	1.40E-08	6.30E-04	0.038174413	0.892830326	2.010027593	1.289162313	-0.77887404	0.076554709	6.09E-08	0.003219699	0.084452788	0.953902639
109904	Mcf2	mRNA	0.010727325	0.014869565	0.759976731	0.444634605	-2.596157214	-2.449438084	0.093317498	0.292322846	0.02041695	0.044732729	0.870441942	0.693612246
109905	Rap1a	mRNA	2.45E-19	0.001177632	2.88E-04	0.474220214	0.651027116	0.359465435	-0.348530672	0.110651808	2.51E-18	0.005487758	0.001133798	0.720758101
109910	Zfp91	mRNA	0.001522826	0.07614561	0.052566233	0.59750214	0.237864929	0.144320984	-0.150429972	-0.072326643	0.003420989	0.164731382	0.110443392	0.814384858
109929	Zbtb25	mRNA	0.047097511	0.231221509	0.344564441	0.90468075	-0.458087601	-0.266511515	0.134443364	0.020750433	0.078066258	0.389634193	0.504365602	0.96034821
109934	Abr	mRNA	5.18E-40	1.77E-05	9.54E-09	0.796192191	-1.289702064	-0.608616251	0.623431712	-0.042242952	1.53E-38	1.44E-04	8.41E-08	0.918468757
109959	Amy2a5	mRNA		0.481243706	0.45581118	0.552367024		-2.797069259	-2.961830785	2.02742949		0.661004816	0.621218948	0.780700354
109978	Art4	mRNA	1.90E-59	0.038894427	1.87E-55	0.129931343	2.08491577	0.224447805	-1.917048821	0.330700028	1.07E-57	0.096623975	3.12E-53	0.322057473
109979	Art3	mRNA	0.955062439	0.18156903	0.044395478	8.59E-04	0.026309208	-0.690758261	-0.776277383	1.286755643	0.970533777	0.324453432	0.096068222	0.007151318
110006	Gusb	mRNA	6.02E-08	0.51281035	7.02E-12	0.202777963	0.914021795	0.095066623	-0.877354475	0.182432788	2.45E-07	0.689707821	9.65E-11	0.431167325
110012	Tpgs1	mRNA	0.023029636	0.037637764	0.343187244	0.884047653	0.851255783	0.763308178	-0.14360964	0.033584455	0.040946255	0.094159747	0.50270752	0.948999376
110033	Kif22	mRNA	1.24E-05	0.003191294	0.021176898	6.55E-18	1.918113348	1.194166748	-0.784624755	-2.203845662	3.79E-05	0.012598729	0.051060714	6.65E-16
110052	Dek	mRNA	0.035161553	0.021144136	0.51939387	0.020438152	-0.219194363	-0.223548237	-0.061236539	-0.270304017	0.059899465	0.059251287	0.679696086	0.086876029
110058	Syt17	mRNA	2.84E-08	3.56E-04	0.001538606	0.532372182	-5.495963767	-4.027334585	1.414514557	0.422759057	1.19E-07	0.001989954	0.005060694	0.767111247
110074	Dut	mRNA	5.94E-16	0.002044479	2.31E-07	0.020095064	1.386779351	0.585751298	-0.857202808	-0.458792389	4.87E-15	0.008656563	1.63E-06	0.085903995
110075	Bmp3	mRNA	4.31E-04	0.071861708	0.526589758	4.62E-11	-1.342539736	-1.019046152	0.267021208	-2.982665882	0.001064595	0.157127008	0.685670694	1.73E-09
110078	Pygb	mRNA	2.24E-112	2.92E-25	2.31E-30	0.069756107	-2.558860711	-1.326377996	1.175949716	-0.307384123	4.28E-110	4.79E-23	1.56E-28	0.209737608
110082	Dnah5	mRNA	2.06E-05	0.001472548	4.48E-59	0.01350158	-5.617525422	-4.189057683	1.37748228	0.769601534	6.15E-05	0.006589923	8.63E-57	0.063457015
110083	Dnah12	mRNA	1.95E-05	0.001563531	1.92E-10	0.028359669	-5.131284596	-3.893779179	1.185096838	0.75573163	5.84E-05	0.006912985	2.18E-09	0.110204004
110084	Dnah1	mRNA	2.44E-05	0.003468031	3.21E-14	0.003083482	-4.483198016	-3.167650775	1.262272784	0.994504424	7.21E-05	0.013505608	5.93E-13	0.020503027
110094	Phka2	mRNA	0.798699106	0.808223276	0.270141046	0.533166953	0.030693493	-0.031992476	-0.120238272	0.095361081	0.8619139	0.897560297	0.418253386	0.767712625
110095	Pygl	mRNA	6.68E-54	4.22E-19	0.094099086	0.055282176	-2.211695085	-1.905806732	0.249844723	0.445900714	3.19E-52	3.85E-17	0.179157071	0.179339593
110109	Nop2	mRNA	2.83E-10	4.16E-06	0.003589994	0.001438595	0.998117841	0.70410841	-0.351091938	-0.418356628	1.45E-09	4.02E-05	0.010767072	0.011035501
110115	Cyp11b1	mRNA	3.33E-14	5.87E-04	0.091124625	0.079316217	6.738364137	4.5250968	-2.269052751	-3.802929103	2.40E-13	0.003030107	0.174400463	0.229088275
110119	Mpi	mRNA	0.091341137	0.650843154	0.060736029	0.042902355	0.25222594	0.046778171	-0.26142272	0.304052148	0.14135764	0.801161701	0.124562117	0.149189786
110147	Ehmt2	mRNA	3.50E-15	0.001507636	3.22E-07	0.113873219	0.534030874	0.243933574	-0.347204865	0.155352065	2.70E-14	0.006707777	2.23E-06	0.294802726
110157	Raf1	mRNA	1.01E-08	1.33E-04	0.001974147	0.139448826	0.634797585	0.444104391	-0.247837311	-0.173954066	4.44E-08	8.44E-04	0.006291979	0.337884849
110168	Gpr18	mRNA	0.012019475	0.554718436	0.061536744	0.924114837	-2.097067133	-0.564095201	1.475946937	-0.077140765	0.022633758	0.723915822	0.125903389	0.970219789
110172	Slc35b1	mRNA	2.81E-10	0.002153992	0.309626064	0.634216316	0.474572649	0.412445602	-0.118930697	-0.072740227	1.44E-09	0.009039099	0.465219465	0.835019602
110173	Manba	mRNA	4.79E-29	1.22E-07	1.65E-06	0.996325444	-1.347777686	-0.736621437	0.55412155	-7.20E-04	8.34E-28	1.68E-06	1.01E-05	0.997760612
110175	Ggct	mRNA	2.85E-04	0.27861593	2.00E-35	5.51E-10	1.718255645	-0.48390406	-2.257905199	1.794592034	7.24E-04	0.44720501	1.72E-33	1.77E-08
110196	Fdps	mRNA	1.11E-122	2.25E-19	3.33E-56	8.43E-04	5.303436058	2.060410682	-3.301300676	0.838513658	2.56E-120	2.11E-17	5.76E-54	0.007039636
110197	Dgkg	mRNA	8.00E-12	5.06E-06	0.034735282	0.105221229	-2.739981408	-2.114685231	0.56803685	0.579153205	4.75E-11	4.76E-05	0.078000558	0.278694467
110198	Akr7a5	mRNA	4.46E-09	1.14E-05	8.79E-04	0.708187084	1.061490303	0.792399881	-0.325437153	0.058642599	2.05E-08	9.78E-05	0.00307188	0.875843279
110208	Pgd	mRNA	3.11E-13	0.053169262	3.95E-05	0.163860183	0.981667377	0.35591387	-0.68341697	0.250442944	2.07E-12	0.123649289	1.88E-04	0.377118722
110213	Tmbim6	mRNA	0.587782741	0.018975787	0.370062158	0.048782059	0.037955524	0.153643344	0.058281405	0.260938228	0.689215926	0.054356275	0.53358604	0.163399006
110253	Triobp	mRNA	1.69E-09	0.00245283	1.43E-06	0.697967771	0.826555587	0.408150163	-0.474355198	-0.047345716	8.10E-09	0.010032835	8.83E-06	0.869783018
110257	Hba-a2	mRNA	0.995783787	0.348149687	0.274884782	0.370227563	0.002146591	0.327391465	0.268377062	-0.705663963	0.996384017	0.527776905	0.424034635	0.623612848
110265	Msra	mRNA	6.40E-13	0.009737528	5.62E-06	0.07695673	0.85976644	0.343681754	-0.572549031	0.27208508	4.15E-12	0.031648889	3.13E-05	0.224287469
110279	Bcr	mRNA	0.009043613	0.859190009	0.006705026	0.711271545	-0.347319627	-0.022693149	0.267469099	0.054841207	0.017469756	0.915324752	0.018782596	0.878026974
110304	Glra3	mRNA	0.557191001		0.507753997	0.832644053	-2.344441826		2.379951872	-0.862251662	0.661911027		0.670532357	0.920460008
110308	Krt5	mRNA	0.040944199	0.26999568	0.23077533	0.291029644	-2.405568592	-1.502555809	0.847930556	1.103681901	0.068755143	0.437761957	0.368937533	0.541479
110310	Krt7	mRNA	6.33E-04	0.001105614	0.386055644	0.013979455	-1.676324332	-1.540654622	0.08241021	0.592571654	0.001523151	0.00519958	0.54996289	0.065162243
110312	Pmch	mRNA	0.810939009	0.796226641	0.661973639	0.660644746	-0.768847953	1.053715126	1.765878709	-1.772129197	0.869126719	0.892933151	0.793819368	0.850233131
110323	Cox6b1	mRNA	9.86E-30	0.014717875	1.90E-13	0.320441273	0.849431318	0.261586896	-0.645067437	0.142393448	1.78E-28	0.044341667	3.19E-12	0.572366842
110326	Tas1r1	mRNA	4.42E-11	2.12E-04	0.005044298	0.266773697	-3.997029681	-2.909156098	1.031666664	0.600996489	2.44E-10	0.001259997	0.01459204	0.511784906
110332	Pp2d1	mRNA	0.259302599	0.572766053	0.592834421	0.599486947	0.77116742	0.417755104	-0.410394672	0.433414435	0.352225241	0.737937281	0.744663449	0.81593656
110350	Dync2h1	mRNA	1.05E-50	2.24E-06	5.85E-11	0.612921488	-1.887733107	-0.917993943	0.912658914	0.093205719	4.54E-49	2.30E-05	7.15E-10	0.824871083
110351	Rap1gap	mRNA	0.016888825	0.074382584	0.773299907	0.086602617	-0.391977223	-0.387127057	-0.05300431	0.381674823	0.030905412	0.161582482	0.881126019	0.243137561
110355	Grk2	mRNA	0.033174362	0.032675479	0.466158456	0.082016318	0.206701678	0.196542395	-0.067553896	0.193482686	0.056876052	0.083938558	0.63127685	0.23446974
110379	Sec13	mRNA	8.46E-25	3.08E-04	8.17E-12	0.574940831	0.970543528	0.394703631	-0.632346543	0.064245455	1.18E-23	0.001744166	1.12E-10	0.79751159
110380	Shroom2	mRNA	1.54E-36	0.001446114	8.36E-10	0.021915906	-1.492757679	-0.57476493	0.860588707	-0.548868927	3.81E-35	0.006492159	8.64E-09	0.091642566
110385	Pde4c	mRNA	0.210023822	0.817884293	0.316499673	0.441395911	0.847615734	0.154356556	-0.747843229	0.603856678	0.293553496	0.897560297	0.472782563	0.690971783
110391	Qdpr	mRNA	5.16E-34	2.55E-08	6.52E-11	0.064607808	1.225532517	0.622666894	-0.66008783	0.280860881	1.15E-32	4.11E-07	7.91E-10	0.199531616
110417	Pigh	mRNA	0.016014863	0.118881594	0.448276614	0.355049375	-0.392616481	-0.234047044	0.102635972	-0.135535942	0.029472516	0.234688114	0.613253276	0.607920443
110446	Acat1	mRNA	5.50E-14	0.124033541	4.22E-75	8.71E-10	1.794768604	0.360604048	-1.489971667	0.827343639	3.89E-13	0.242383032	1.47E-72	2.74E-08
110454	Ly6a	mRNA	3.38E-05	0.001644638	0.019347384	0.709860847	-0.862119748	-0.401837135	0.401675661	0.153546157	9.79E-05	0.007219529	0.047234057	0.877035342
110460	Acat2	mRNA	1.02E-40	2.90E-05	2.45E-50	2.22E-14	2.617539709	0.819412656	-1.856171812	1.163645433	3.09E-39	2.23E-04	3.55E-48	1.36E-12
110521	Hivep1	mRNA	1.39E-06	0.270501561	6.44E-14	0.018511229	-1.074757926	-0.258266377	0.757741053	-0.325252109	4.78E-06	0.438392281	1.15E-12	0.081034112
110524	Dgkq	mRNA	0.01309032	0.797095623	0.002244459	0.228568196	0.36781091	-0.046162513	-0.471773524	0.241751286	0.024485539	0.893628783	0.007064701	0.463532152
110532	Adarb1	mRNA	5.65E-07	0.05400191	6.57E-16	0.097139815	-1.471038747	-0.584046584	0.827780802	-0.492389808	2.05E-06	0.125204301	1.49E-14	0.263270498
110542	Amhr2	mRNA	3.59E-04	0.04883407	6.45E-47	0.083762319	1.291046093	-0.669316855	-2.016833984	0.296412934	8.98E-04	0.115465361	8.78E-45	0.237720077
110557	H2-Q6	mRNA	9.00E-05	2.77E-05	0.475020693	3.18E-19	-0.957541193	-0.767460313	0.131846211	1.507062879	2.46E-04	2.14E-04	0.640466452	3.55E-17
110558	H2-Q9	mRNA	0.048242798	0.031760564	0.97470137	8.12E-05	-0.92610746	-0.853220283	0.013026171	1.967947729	0.079764247	0.082092755	0.988909452	9.70E-04
110593	Prdm2	mRNA	0.026058603	0.985261938	0.055093971	0.122801572	-0.273808209	0.002072912	0.219489143	-0.275434482	0.045707081	0.990106694	0.11494524	0.309951365
110595	Timp4	mRNA	0.042502165	0.21013349	4.33E-20	0.082159158	-2.67445426	-1.647219302	0.975713357	0.617133337	0.071093847	0.361991691	1.44E-18	0.234770825
110596	Arhgef28	mRNA	2.27E-29	2.17E-12	2.95E-09	7.69E-04	-3.339925741	-2.330179452	0.953336123	-1.066899628	4.04E-28	7.54E-11	2.82E-08	0.006534647
110599566	Eef1akmt4	mRNA	0.002977564	0.03974037	0.176585558	0.065862731	0.920540008	0.612799105	-0.366038716	-0.494849564	0.006322319	0.09836717	0.29846991	0.20220471
110606	Fntb	mRNA	0.319822927	0.050321655	0.648467461	0.049996291	0.125650096	0.240461546	0.058033442	-0.278989546	0.420639893	0.118237889	0.785717563	0.166161539
110611	Hdlbp	mRNA	0.606912595	0.398529629	0.964443872	0.012597177	0.050069749	0.111353578	0.00413714	-0.307838641	0.707426511	0.580514411	0.983967201	0.060383456
110616	Atxn3	mRNA	0.749206144	0.527827815	0.462667273	0.402267779	-0.045488722	-0.085116644	-0.096283325	-0.148302808	0.82695564	0.702152048	0.627631982	0.65580758
110637	Grik4	mRNA	4.99E-08	8.80E-05	2.41E-04	0.003835404	-3.373318225	-2.552091715	0.76596151	0.975672522	2.05E-07	5.89E-04	9.65E-04	0.02424053
110639	Prps2	mRNA	1.37E-05	0.207574969	0.008358481	1.24E-12	-0.528250077	-0.167552167	0.303869861	-0.937346836	4.17E-05	0.358558077	0.022709742	5.66E-11
110648	Lmx1a	mRNA	0.019864558	0.612389232	0.044411584	0.822163452	-2.474601704	-0.753707094	1.662552622	0.269389311	0.03583962	0.7714846	0.096080608	0.920460008
110651	Rps6ka3	mRNA	0.476982633	0.815576539	0.383601231	0.146690727	-0.098456752	0.034707857	0.075653816	-0.203761858	0.585531836	0.897560297	0.547604441	0.350277526
110695	Aldh7a1	mRNA	0.440618626	0.327788698	0.489807699	0.528132821	-0.082425001	-0.095640828	-0.069927186	0.075927155	0.549064422	0.505551983	0.653830573	0.764269853
110749	Chaf1b	mRNA	0.001919458	0.090239601	0.062644272	1.99E-04	0.833081994	0.427158181	-0.463652674	-0.953171838	0.004229721	0.188503915	0.127858424	0.002089779
110750	Cse1l	mRNA	8.53E-15	0.001183821	1.11E-05	0.006657321	0.954184222	0.499199441	-0.51199469	-0.423075166	6.41E-14	0.005505442	5.92E-05	0.037038482
110751	Adam33	mRNA	3.58E-17	2.20E-14	0.100801773	7.56E-06	-1.919072045	-1.572243797	0.290735045	0.747273994	3.18E-16	1.08E-12	0.189443461	1.19E-04
110784	Nr3c2	mRNA	2.57E-10	0.005673318	0.001560299	0.018812557	-1.274304531	-0.644262898	0.573652331	0.557565631	1.32E-09	0.020297478	0.005127489	0.081989901
110789	Adgrv1	mRNA	2.14E-11	1.06E-04	0.043865801	1.64E-10	1.880986621	1.306048374	-0.631981746	-1.905195145	1.22E-10	6.92E-04	0.09505541	5.65E-09
110794	Cebpe	mRNA	0.115917822	0.514208985	0.001689344	0.014877536	2.177965198	-0.568628404	-2.812450606	1.841391835	0.174794464	0.691083135	0.00549111	0.068347095
110796	Tshz1	mRNA	0.012831851	0.006513163	0.720811833	2.21E-06	0.410439859	0.510860654	0.041859518	-0.792710756	0.02403614	0.022675866	0.840947138	3.87E-05
110809	Srsf1	mRNA	0.16081401	0.007706402	1.22E-08	0.896991153	0.100101602	-0.212018	-0.369033268	-0.016723844	0.232913047	0.02603671	1.06E-07	0.95606271
110816	Pwp2	mRNA	1.45E-04	0.02084299	0.016741024	0.025580757	0.713477443	0.450567898	-0.319971485	-0.334291804	3.85E-04	0.058573737	0.041667949	0.102237275
110821	Pcca	mRNA	9.24E-106	0.01142086	9.97E-28	8.61E-04	2.267536314	0.478116673	-1.845725691	0.673715609	1.61E-103	0.03608725	5.78E-26	0.007158262
110826	Etfb	mRNA	8.85E-14	0.277197737	2.12E-32	1.47E-05	1.208227534	0.179445115	-1.085165128	0.607649521	6.14E-13	0.445789803	1.61E-30	2.15E-04
110829	Lims1	mRNA	0.007731994	0.330197895	3.89E-06	0.009547005	-0.387246951	0.13458455	0.464854463	-0.296805501	0.015146706	0.508134821	2.23E-05	0.048737241
110835	Chrna5	mRNA	0.250319116	0.831193635	0.315349217	0.848058645	-3.068941224	-0.869838226	2.143154503	-0.768953498	0.341731003	0.897560297	0.471292257	0.927322758
110842	Etfa	mRNA	3.75E-19	0.016280463	3.08E-08	0.020040419	0.920901875	0.316384649	-0.66124947	0.31556454	3.78E-18	0.04792143	2.51E-07	0.085779779
110854	Ptpa	mRNA	4.32E-04	0.010153786	0.044832873	0.996204246	0.383063896	0.283538947	-0.156458923	-6.24E-04	0.001065736	0.032758915	0.096858149	0.997760612
110862	Kcnq3	mRNA	0.976616336	0.019328288	3.62E-04	7.42E-04	0.023976172	2.563971296	2.477788622	-2.74065999	0.982692581	0.0551472	0.001393724	0.006353016
110876	Scn2a	mRNA	3.32E-05	0.068395375	0.023625309	0.47235437	-1.856180915	-0.99581894	0.804867488	-0.321265262	9.61E-05	0.150911244	0.056001181	0.719104937
110877	Slc18a1	mRNA	0.009768077	0.519675533	0.079746573	0.923390173	-1.545639562	-0.51426404	0.972423194	-0.075529783	0.018739899	0.695813648	0.156326023	0.969935765
110880	Scn4a	mRNA	4.57E-06	0.061891365	0.005979595	0.645310094	-2.87507982	-1.45262302	1.363401887	-0.274253622	1.48E-05	0.139642773	0.01697398	0.84294473
110886	Gabra5	mRNA	2.72E-05	0.200776855	0.001355967	0.927082298	-4.340585469	-2.238202362	2.052483359	0.087660942	7.98E-05	0.349831898	0.004530825	0.971724341
110891	Slc8a2	mRNA	2.60E-08	0.037683793	5.27E-05	0.050532788	-1.922461425	-0.702559874	1.164078831	-0.740002755	1.10E-07	0.094224852	2.45E-04	0.167529311
110893	Slc8a3	mRNA	0.018920818	0.022962983	0.966671385	0.633702838	0.905206741	0.981656581	0.019049397	0.251901718	0.034280878	0.063312569	0.985055838	0.834870577
110895	Slc9a4	mRNA	0.046215776	0.120501353	0.767225217	0.355802383	-3.141141978	-2.805839247	0.270600845	1.182886834	0.076783854	0.237096854	0.87626068	0.608543648
110902	Chrna2	mRNA	3.45E-13	0.003736671	0.005058021	0.137482516	2.802859827	1.339270463	-1.519203616	-0.824352993	2.29E-12	0.014342361	0.01462031	0.334285533
110911	Cds2	mRNA	3.51E-27	1.81E-04	2.65E-06	0.214640427	-0.883508591	-0.409712359	0.416326278	0.141363025	5.52E-26	0.001096092	1.56E-05	0.445638254
110920	Hspa13	mRNA	0.002214229	0.291062146	0.017421963	0.294946142	0.361245898	0.125497687	-0.292036488	-0.139270862	0.004820063	0.462186485	0.043106227	0.544650792
110935	Atp6v1b1	mRNA	8.80E-06	0.008338038	1.58E-06	0.0079891	-4.257421392	-2.805113975	1.398319381	1.102133786	2.74E-05	0.027823211	9.70E-06	0.042591138
110948	Hlcs	mRNA	0.002419622	0.333269473	0.083658448	0.924946147	-0.408506303	-0.140291433	0.21133631	-0.013733804	0.005224088	0.511500786	0.162464686	0.970652702
110954	Rpl10	mRNA	0.140038106	0.001693068	0.034699363	0.075243099	0.143512737	0.338580821	0.138501437	-0.173001945	0.206365479	0.007398575	0.077938812	0.220996433
110956	D17H6S56E-5	mRNA	0.482913666	0.354022912	0.81901321	0.0511011	0.142893376	0.17192111	-0.029873464	-0.365321701	0.59175101	0.533974989	0.890224876	0.168937361
110957	D1Pas1	mRNA	0.511021235	0.768554189	0.317637994	0.225942389	-1.20722934	0.98203017	2.13617599	-2.59764715	0.619414599	0.883803682	0.474138558	0.460495611
110958	M1ap	mRNA	0.081509898	0.106459821	0.933654271	0.553947666	1.22943641	1.215754973	-0.071426516	-0.53153117	0.127573608	0.215130246	0.963805748	0.781933496
110959	Nudt19	mRNA	3.59E-19	5.04E-04	4.65E-04	0.954258426	0.9821406	0.527024668	-0.511738388	0.009151381	3.62E-18	0.002672314	0.001744574	0.983656503
110960	Tars	mRNA	0.005852421	0.535340868	4.31E-04	0.183427625	0.435217822	0.109699766	-0.382792708	-0.203864441	0.011737243	0.707416092	0.001629908	0.405741215
110962	Mbd6	mRNA	8.52E-07	0.220026372	0.02068756	0.350790253	0.379709167	0.165711236	-0.271769656	0.144179053	3.02E-06	0.375455345	0.050070009	0.603269248
111173	Erc1	mRNA	0.707239729	0.176898321	0.170393944	1.74E-04	-0.039036768	0.171578064	0.153703172	-0.707986052	0.789358666	0.318396205	0.290044249	0.001867595
111174	Taar1	mRNA	0.834858015		0.828202979		-0.850677028		0.885490706		0.873633635		0.890224876
111175	Pecr	mRNA	4.04E-06	0.048324044	7.15E-04	0.086724045	0.724827639	0.314762443	-0.466646105	-0.26093963	1.32E-05	0.114547824	0.002556183	0.24340566
111241	Hmga1b	mRNA	0.486291556		0.388522758	0.252529269	-2.765357551		2.793397065	-3.082123252	0.594706858		0.552484321	0.4933625
112403	Dxo	mRNA	9.91E-05	0.017683788	0.002337472	0.099931837	0.68988579	0.373085131	-0.374167562	0.234148175	2.69E-04	0.051245929	0.007332532	0.269268332
112405	Egln1	mRNA	6.66E-08	0.533521699	2.29E-10	0.013717831	-0.729958619	-0.086549673	0.586296307	-0.317721216	2.70E-07	0.70628074	2.58E-09	0.064149827
112406	Egln2	mRNA	0.001855224	0.001165792	0.817059001	0.843685684	0.273088652	0.353576701	0.023447975	0.028842818	0.004099702	0.005442238	0.890224876	0.925503277
112407	Egln3	mRNA	0.008708507	0.812638985	1.29E-09	0.898079358	-1.682001966	-0.147692383	1.476316659	0.096898134	0.016871819	0.897560297	1.29E-08	0.956660491
112415	Zfp607b	mRNA	0.001480311	0.29688919	0.071504699	0.649015631	-0.869415757	-0.354626686	0.456790257	-0.132853337	0.00333034	0.469372776	0.14270099	0.845314489
112418	1700102P08Rik	mRNA	0.669793469	0.260202082	0.319633752	0.403867472	-0.197555486	-0.524071135	-0.383966239	0.405178568	0.757402028	0.42575366	0.476387622	0.657273827
112419	Ifit1bl2	mRNA	0.149459679	0.152486927	0.900460788	2.32E-05	-1.238947935	-1.250741881	-0.071316107	-1.954169202	0.218558459	0.284298292	0.940132469	3.24E-04
112422	Zfp979	mRNA	0.231736209	0.297628364	0.870299885	0.10378859	-0.359557653	-0.34648655	-0.045078487	-0.486626674	0.319645099	0.470177661	0.917963769	0.276538769
112694759	Gm20517	mRNA	0.091066342	0.2462115	0.483415682	0.612929618	2.365666467	1.330132569	-1.088241011	-0.60735235	0.140955987	0.407868875	0.648230327	0.824871083
11287	Pzp	mRNA	0.704116865	0.96891598	0.604624022	0.328776178	0.483069376	-0.048551662	-0.589091372	-1.028791818	0.786443327	0.986893997	0.754628187	0.581312922
11298	Aanat	mRNA	0.212824976	0.398621698	0.829812778	0.071034104	-1.223781216	-0.985674666	0.182363531	2.497685517	0.29699686	0.580556568	0.891000458	0.212119179
113002583	Shld3	mRNA	0.150604384	0.954137474	0.110540552	0.958876231	0.499484742	0.021669007	-0.535655605	-0.018226134	0.219919064	0.977630804	0.204424913	0.985710062
11302	Aatk	mRNA	0.027602755	0.025280162	0.701990802	0.020056033	1.689942144	1.657029095	-0.093614976	0.689764989	0.04809137	0.06829877	0.826152636	0.085794084
11303	Abca1	mRNA	5.71E-04	0.169700415	6.69E-05	0.326097842	0.851618165	0.369123412	-0.541382041	0.260253016	0.001382503	0.308825539	3.04E-04	0.578288389
11304	Abca4	mRNA	2.40E-14	2.07E-06	4.63E-04	0.462015262	-3.703490518	-2.683880774	0.963517145	-0.283582749	1.74E-13	2.15E-05	0.001739997	0.709522088
11305	Abca2	mRNA	1.16E-04	0.088302089	0.632913543	0.024940753	0.334300478	0.317153451	-0.074957441	0.404773693	3.11E-04	0.185171625	0.774962712	0.10048868
11306	Abcb7	mRNA	2.86E-09	0.014680895	0.023645416	0.563570277	0.776780456	0.456949618	-0.376567806	-0.111991513	1.34E-08	0.044251999	0.056041664	0.788637071
11307	Abcg1	mRNA	2.41E-20	5.68E-15	0.002369673	1.12E-13	-1.90820243	-1.435992001	0.413380467	1.121297795	2.62E-19	3.02E-13	0.007424736	6.21E-12
11308	Abi1	mRNA	7.68E-04	0.22282954	0.010985411	0.344640086	0.371135736	0.173553448	-0.254971727	0.132637002	0.001822105	0.378992855	0.028827163	0.597918051
11350	Abl1	mRNA	0.853479543	0.085820429	0.188756353	0.589245566	-0.018669052	0.181748519	0.143607048	-0.073574109	0.887839783	0.180895616	0.31455993	0.809030963
11352	Abl2	mRNA	0.119307853	0.649255273	0.028276207	0.208554115	0.282778632	0.088010251	-0.25294649	-0.223808238	0.179218846	0.799795877	0.065383654	0.438531341
11363	Acadl	mRNA	4.11E-64	2.99E-06	3.33E-61	1.31E-05	1.817710082	0.388381669	-1.486759971	0.638319766	2.65E-62	2.99E-05	7.00E-59	1.94E-04
11364	Acadm	mRNA	1.80E-62	0.067709061	2.88E-79	5.50E-05	1.726411605	0.196718022	-1.586560179	0.747822162	1.11E-60	0.149684226	1.11E-76	6.97E-04
11370	Acadvl	mRNA	2.79E-19	0.060805017	9.36E-25	0.004240218	1.031538769	0.207442664	-0.880269334	0.356888344	2.84E-18	0.137732349	4.50E-23	0.02623373
113851	Vmn1r54	mRNA		0.831193635	0.799188378	0.794792177		-0.869838226	-1.038062646	1.06130169		0.897560297	0.885393182	0.91798203
113868	Acaa1a	mRNA	2.37E-06	0.135095844	0.001602626	0.027919508	0.495249652	0.195745744	-0.356482824	0.406000264	7.97E-06	0.259321422	0.005246091	0.108887821
11409	Acads	mRNA	1.01E-110	5.59E-14	4.72E-36	0.109914348	2.446098511	0.965039736	-1.537492908	0.300563838	1.86E-108	2.54E-12	4.16E-34	0.287634495
114128	Laptm4b	mRNA	0.002722884	0.504568755	5.47E-09	6.89E-05	0.347297071	-0.087489365	-0.492562447	0.554660162	0.005824393	0.68119004	5.00E-08	8.46E-04
114142	Foxp2	mRNA	0.083022274	0.34362408	0.00884358	5.87E-14	-0.41619242	0.215509844	0.575145285	-2.007364687	0.129722302	0.523158489	0.02384224	3.46E-12
114143	Atp6v0b	mRNA	1.27E-06	0.002014068	0.007665519	0.157959322	0.976196647	0.662472394	-0.370216704	0.273306462	4.39E-06	0.008555371	0.021064452	0.368648075
11416	Slc33a1	mRNA	0.270620414	0.233453043	0.740268078	0.120222591	0.205803282	0.223079404	-0.038425389	0.241695826	0.364516779	0.392669067	0.85694781	0.305491902
11418	Asic2	mRNA	3.43E-33	1.12E-14	9.64E-10	0.00196337	-2.969058267	-1.768310867	1.144415124	-1.134547156	7.36E-32	5.77E-13	9.87E-09	0.014162631
11419	Asic1	mRNA	0.049762467	0.068174642	2.31E-07	2.16E-06	0.648686034	-0.548196354	-1.255266129	1.236675218	0.081954143	0.150532557	1.63E-06	3.79E-05
11421	Ace	mRNA	1.34E-161	1.51E-19	5.38E-41	0.011008941	-3.144482772	-1.576936029	1.509542586	-0.395964259	7.08E-159	1.47E-17	5.72E-39	0.054409908
114229	Kiss1r	mRNA	0.007495688	0.125359646	0.449167553	0.166315417	-0.837219524	-0.565244726	0.214490349	0.471655869	0.014729082	0.244282244	0.614245092	0.380480045
11423	Ache	mRNA	0.38897929	0.00448929	0.001119859	1.45E-07	-0.590293889	-1.738028487	-1.198214305	2.267715579	0.49564745	0.016697979	0.00380999	3.18E-06
114230	Aipl1	mRNA	5.10E-07	0.003394864	0.01110523	0.018761305	-4.291698289	-3.168699244	1.064575663	-1.217306899	1.86E-06	0.013268537	0.029100326	0.081823525
114249	Npnt	mRNA	1.05E-10	0.669735169	2.50E-16	0.013941872	-2.437755671	-0.14121596	2.239988272	-0.683344177	5.59E-10	0.806937549	5.96E-15	0.065051673
11425	Apoc4	mRNA	0.027159147	0.244912148	0.643936054	0.413228129	-3.778820293	-3.108191273	0.611627422	-1.053889477	0.047407903	0.406375205	0.782429654	0.66603407
114255	Dok4	mRNA	8.88E-04	0.00334838	0.614868029	0.922435451	0.508980299	0.487716004	-0.07872354	-0.019785512	0.002085251	0.013120315	0.761967022	0.969649764
11426	Macf1	mRNA	0.092583664	0.89913442	0.005091748	0.478842051	0.127404916	0.010442761	-0.17434913	0.104815553	0.143036195	0.942269921	0.014701857	0.725217375
11428	Aco1	mRNA	2.64E-30	0.07676868	1.20E-12	0.186765178	1.058126617	0.253709437	-0.861082209	0.222680149	4.95E-29	0.165786819	1.83E-11	0.409723042
11429	Aco2	mRNA	4.65E-46	8.92E-09	3.56E-18	0.041232882	1.037885452	0.504735512	-0.590059411	0.21455118	1.69E-44	1.58E-07	1.03E-16	0.145185223
11430	Acox1	mRNA	0.084022403	0.958477131	0.025454047	3.34E-04	0.183752853	0.006769987	-0.233983636	0.470077599	0.131140821	0.980166234	0.059731648	0.003243253
114301	Palmd	mRNA	0.037670851	0.013699823	0.167752836	3.08E-08	-0.452300008	-0.616524872	-0.221247311	1.094625807	0.063809387	0.041829489	0.286470704	7.52E-07
114304	Slc28a3	mRNA	3.12E-86	1.80E-23	2.40E-10	0.030168914	-4.565209793	-3.220386684	1.288182966	-0.695457489	3.56E-84	2.54E-21	2.69E-09	0.115453759
11431	Acp1	mRNA	5.08E-06	0.004254783	0.018280741	0.273040288	0.477361631	0.31907984	-0.215877856	-0.154801875	1.64E-05	0.015987381	0.04489649	0.520012098
11432	Acp2	mRNA	0.552637166	0.347920101	0.249924326	0.504050934	-0.052045598	-0.085661396	-0.091132993	0.073798885	0.658622864	0.527602805	0.392897634	0.746237091
11433	Acp5	mRNA	0.058988272	1.14E-04	0.439561125	5.77E-10	-0.71796679	-1.053541612	-0.3952161	2.127952423	0.095471601	7.38E-04	0.604412875	1.85E-08
114332	Lyve1	mRNA	2.50E-27	3.51E-04	0.023281253	0.165941048	-1.869613125	-1.216636571	0.596449726	0.420652543	3.98E-26	0.001962421	0.055278097	0.37995968
11434	Acr	mRNA	1.71E-06	0.022949056	0.016712711	0.485423486	-2.57192162	-1.525524749	0.990240939	0.447516743	5.83E-06	0.063293144	0.041619868	0.730528683
11435	Chrna1	mRNA	0.892122293	0.887611399	0.964440877	0.817361117	-0.289676138	-0.321220993	-0.087837957	-0.464641598	0.919854859	0.934594079	0.983967201	0.920460008
11438	Chrna4	mRNA	8.70E-05	0.001204853	0.342456285	0.115100157	-1.09780172	-0.911048831	0.13066261	0.346517093	2.39E-04	0.005583486	0.502200541	0.296859721
11441	Chrna7	mRNA	0.909808404	0.971962392	0.864205044	0.740926214	-0.310458129	0.101967682	0.347614059	-0.625025901	0.935063989	0.988039788	0.913826598	0.897773466
11443	Chrnb1	mRNA	8.39E-14	9.40E-10	0.016993666	0.001352775	-1.938327318	-1.473398629	0.409843981	0.625724107	5.82E-13	2.01E-08	0.042186353	0.010514678
11444	Chrnb2	mRNA	0.001357496	0.368918867	0.010820183	0.281398048	1.049234499	0.272712394	-0.832966976	0.359915927	0.003076846	0.549524192	0.028433899	0.529536116
11447	Chrnd	mRNA	0.801658145	0.975812309	0.744604275	0.00192569	1.014131047	0.095756658	-0.97879745	-4.068090137	0.863644191	0.988039788	0.859714612	0.013972601
114479	Slc5a5	mRNA	0.306581672	0.942355198	0.365901958	0.740602039	-0.754226846	-0.060850312	0.637634049	0.333334215	0.405941116	0.971312034	0.528575823	0.897590439
11448	Chrne	mRNA	0.042152771	0.032311864	0.932456719	0.314029577	-3.68701407	-3.708300516	-0.079716298	1.200346637	0.070560157	0.083155466	0.9631067	0.565542473
11450	Adipoq	mRNA	0.070037785	2.49E-06	0.204451631	0.026720221	-2.262347025	-3.88662188	-1.683258318	3.435767975	0.111470372	2.53E-05	0.335370982	0.105680248
11451	Acrv1	mRNA	0.665420019		0.660581939	0.548258745	-1.746121466		1.773338788	-2.365504182	0.754210727		0.793538686	0.77899969
114564	Csprs	mRNA	0.735786533	0.794653728	0.484012585	0.953322111	0.179028244	-0.160443159	-0.396645402	-0.036193703	0.814576714	0.892933151	0.648809646	0.983177262
114565	Zbtb21	mRNA	0.902318567	0.388830529	0.516141773	0.455936949	-0.015342714	0.116085521	0.074474141	0.125215892	0.928621876	0.570010243	0.676972003	0.704588156
114570	Crip3	mRNA	0.007302905	0.048434803	0.001899759	0.25096633	-2.316726853	-1.695175774	0.5689196	0.320909338	0.014391592	0.114742571	0.006086331	0.491731672
114584	Clic1	mRNA	0.236092203	0.242114703	0.021494492	0.534936368	-0.141963472	0.138006454	0.222554827	-0.103855671	0.324635564	0.403151885	0.051680181	0.768586701
114585	D17H6S53E	mRNA	5.77E-06	0.593266361	2.20E-05	0.209552181	0.758556054	0.091097409	-0.724484052	0.235611179	1.85E-05	0.755152763	1.10E-04	0.440087713
11459	Acta1	mRNA	0.007996743	0.156487785	0.034799332	0.169678973	-4.346158568	-2.264547919	2.040897925	-1.116078603	0.01561897	0.290207686	0.078118197	0.385458551
114601	Ehbp1l1	mRNA	0.018343286	0.554381207	3.82E-05	0.753348472	-0.431854061	0.117583635	0.492464583	0.053071231	0.033329289	0.723685844	1.83E-04	0.905763811
114602	Zmynd10	mRNA	0.007796488	0.045508329	8.64E-10	0.015438443	-3.523122007	-2.645033422	0.825437324	0.989048645	0.015261719	0.10968873	8.91E-09	0.070355671
114604	Prdm15	mRNA	5.68E-06	1.23E-04	0.419931629	0.033595638	0.641835254	0.578138581	-0.120764707	-0.413944609	1.82E-05	7.85E-04	0.584411955	0.125098934
114606	Tle6	mRNA	4.64E-22	5.15E-05	2.82E-06	6.97E-17	1.626029069	0.791202785	-0.891830427	-1.515329631	5.57E-21	3.66E-04	1.66E-05	6.11E-15
11461	Actb	mRNA	0.526057346	0.952473498	0.373343924	0.168492367	0.060438455	0.008978125	-0.10897514	0.228487244	0.632124193	0.976925145	0.537188008	0.383732851
114615	Elac1	mRNA	0.004295952	0.806732476	0.026255807	0.885673419	-0.351358351	-0.032626824	0.262081162	0.025736478	0.008829426	0.897560297	0.061283718	0.949984018
11464	Actc1	mRNA	0.030136784	0.129322103	0.945349885	0.463256	-1.54931643	-1.547852681	-0.053167337	0.632842812	0.052083918	0.250460297	0.971436104	0.710497457
114640	Pth2	mRNA	0.11809706		0.082946285	0.660644746	-3.737715694		3.772877904	-1.772129197	0.177587757		0.161439119	0.850233131
114641	Rpl31	mRNA	0.001590052	0.016930655	0.007281246	0.396135707	0.516099369	0.384063419	-0.188043676	-0.110564314	0.00356248	0.049500164	0.020161775	0.649461165
114642	Brdt	mRNA	0.005424297	0.098329404	0.278070487	0.063904233	-0.85144989	-0.539725555	0.254344077	-0.451913286	0.010943965	0.201737059	0.428128158	0.198337691
114643	Oas1c	mRNA	2.72E-09	1.40E-05	0.389477545	1.33E-10	-2.085396031	-1.780113174	0.24675718	-1.643077996	1.28E-08	1.17E-04	0.553422771	4.64E-09
114644	Slc13a3	mRNA	0.873754985	0.898586229	0.621604439	0.087001652	0.086253769	-0.0662327	-0.207763597	0.816138954	0.904044767	0.941856423	0.767693511	0.243893073
11465	Actg1	mRNA	0.225182366	0.43555439	4.97E-06	0.014920689	-0.238182888	0.157901257	0.338154695	-0.348205716	0.311698825	0.618478492	2.80E-05	0.068528565
114654	Ly6g6d	mRNA	0.001551645	0.195662883	0.00124807	0.694872921	-2.913463667	-1.466871027	1.392627236	-0.236779631	0.003481498	0.343007264	0.004199107	0.867982139
114661	Prss28	mRNA	0.834858015	0.660270305	0.744604275	0.758259995	-0.850677028	-1.774418029	-0.97879745	1.005464112	0.873633635	0.802762118	0.859714612	0.907735866
114662	Prss29	mRNA	0.054471913	0.131683898	0.613993342	0.163295053	-3.252478986	-2.61459341	0.588893499	-1.271589119	0.088886115	0.254124421	0.761443901	0.376422872
114663	Impa2	mRNA	0.863632579	0.150291114	0.232259581	0.181026062	0.058081936	0.45145859	0.336482674	-0.373118659	0.896578262	0.281000663	0.370861903	0.401754576
114664	Hsd17b11	mRNA	0.904513504	0.314361207	3.99E-04	0.558219958	-0.031142254	-0.25593501	-0.280168886	-0.09610984	0.930398474	0.490153079	0.001520085	0.784894893
114666	Krtap5-5	mRNA	0.834858015		0.828202979		-0.850677028		0.885490706		0.873633635		0.890224876
114671	4930444G20Rik	mRNA	0.5759543	0.837696862	0.358864232	0.959341014	-0.891226671	0.371878661	1.19691868	0.08153538	0.678014253	0.901454435	0.520440307	0.985874884
114674	Gtf2ird2	mRNA	0.649474643	0.191856802	0.157338842	0.991501009	-0.059278628	-0.17535025	-0.173235354	-0.001764056	0.743761537	0.337945046	0.271720378	0.99563823
114679	Selenom	mRNA	0.073089356	0.100047963	3.85E-09	0.354534657	-0.437739291	0.405033927	0.78747533	-0.205683213	0.115768677	0.204623839	3.62E-08	0.607371547
11468	Actg2	mRNA	1.30E-09	0.065142815	0.116039356	0.240320776	-1.632280839	-0.687101845	0.891265258	-0.676303549	6.29E-09	0.14525055	0.212744567	0.478377094
11470	Actl7a	mRNA	0.750478154	0.970601472	0.745283216	0.7571643	1.015458416	0.095019266	-0.97880964	1.005439295	0.827815625	0.98783675	0.859714612	0.907735866
11471	Actl7b	mRNA	0.960556717	0.975456519	0.977369416	0.629552397	0.121724055	0.097322474	-0.080019159	1.948039376	0.974427123	0.988039788	0.989415062	0.833497535
114713	Rasa2	mRNA	0.596939236	0.530486314	0.526848283	0.230878684	-0.071179996	-0.0975676	-0.08374242	-0.231716324	0.697628052	0.703782082	0.685959059	0.466303397
114714	Rad51c	mRNA	0.922190462	0.920074779	0.827409738	0.068395313	-0.026478932	-0.031795003	-0.062272858	-0.603052998	0.944689007	0.957179604	0.890224876	0.207129193
114715	Spred1	mRNA	0.234360012	0.255312418	0.001852279	0.022549763	0.159383983	-0.123550536	-0.340385123	0.282014353	0.322710085	0.41924853	0.00595794	0.093522226
114716	Spred2	mRNA	0.011540356	0.001307938	0.600922712	4.87E-04	-0.363666764	-0.374133947	-0.068408044	0.446844144	0.021840615	0.005971033	0.751688362	0.004483876
11472	Actn2	mRNA	0.582344365	0.540429607	0.946916879	0.444420819	0.310161627	0.406275676	0.039482496	-0.481199121	0.684141718	0.71183914	0.972614329	0.693393998
11474	Actn3	mRNA	0.863991094	0.018832163	0.008629442	0.048281195	-0.047095161	-0.652293891	-0.663506648	0.750026067	0.896704424	0.053970758	0.023346544	0.162504268
114741	Supt16	mRNA	0.458514269	0.310153066	0.271519903	0.269929316	-0.073358646	-0.114298774	-0.098434067	-0.150138395	0.566511812	0.485324356	0.419876786	0.515814232
11475	Acta2	mRNA	1.07E-09	0.162477697	1.32E-08	8.71E-07	-1.471534987	-0.223268772	1.193031605	-0.97167082	5.20E-09	0.29851686	1.14E-07	1.63E-05
11477	Acvr1	mRNA	1.81E-42	1.43E-04	3.31E-83	1.08E-11	2.48096194	0.698973883	-1.839943657	1.195919595	5.87E-41	8.92E-04	1.57E-80	4.33E-10
114774	Pawr	mRNA	1.53E-14	0.00245298	7.61E-10	5.78E-05	-1.357770344	-0.605831642	0.693979174	-0.658675123	1.13E-13	0.010032835	7.93E-09	7.28E-04
11479	Acvr1b	mRNA	3.95E-56	6.59E-14	2.09E-18	0.255207206	-2.090362484	-1.047715671	0.984605128	0.205390392	2.03E-54	2.91E-12	6.15E-17	0.497197141
11480	Acvr2a	mRNA	3.88E-11	0.06039265	0.003909054	0.692250801	-0.77973983	-0.327781526	0.3941696	0.071995835	2.15E-10	0.137034545	0.011622293	0.866554345
11481	Acvr2b	mRNA	0.01029468	0.744380294	0.002552185	0.013075902	-0.55613077	-0.078837664	0.418461386	-0.542510632	0.019660349	0.865940594	0.007946809	0.062091517
11482	Acvrl1	mRNA	0.05750328	0.822579938	0.095818783	0.021675136	-0.297997248	-0.040939133	0.20091975	0.397341546	0.093313404	0.897560297	0.181907276	0.090939647
11484	Aspa	mRNA	0.001591639	0.003757793	0.881785085	0.021585034	-1.110938785	-1.101166287	-0.047946659	0.892517703	0.003565076	0.014411547	0.926442454	0.090622381
114841036	LOC114841036	mRNA	0.630168485	0.965957094	0.222364011	0.056425808	0.231522172	0.019615068	-0.267902998	0.499615617	0.726195281	0.985186249	0.357964088	0.181894013
11486	Ada	mRNA	5.37E-07	8.37E-05	0.008622357	0.78634169	1.127682672	0.614516641	-0.569537217	0.063894232	1.96E-06	5.63E-04	0.023330788	0.91798203
114863	Plpbp	mRNA	0.001860361	0.144340311	0.056807396	0.294488302	0.29151	0.155889961	-0.192777764	0.148142939	0.00410979	0.272599994	0.117789748	0.544132287
11487	Adam10	mRNA	0.066864455	0.329475368	0.619866002	5.72E-04	-0.273020526	-0.162922981	0.052521335	-0.489888787	0.106889401	0.507328626	0.766232329	0.005115312
114871	Psg28	mRNA	0.834858015	0.831193635	0.985084901	0.794792177	-0.850677028	-0.869838226	-0.076281966	1.06130169	0.873633635	0.897560297	0.989415062	0.91798203
114872	Psg29	mRNA	0.845981071	0.641330189	0.714600797	0.451492581	-0.784340453	-1.83524851	-1.10994608	2.990125361	0.882175328	0.793001628	0.835966851	0.700005554
114873	Dscaml1	mRNA	2.30E-25	1.05E-07	2.41E-11	0.035061157	-5.181406136	-3.422359265	1.701619814	0.949513072	3.30E-24	1.47E-06	3.09E-10	0.128852942
114874	Ddhd1	mRNA	1.35E-06	0.005872203	1.60E-04	0.899254001	0.735503537	0.302504759	-0.49104789	0.026985507	4.67E-06	0.020879071	6.67E-04	0.957321119
114875	Plcz1	mRNA	8.25E-07	0.047285067	2.66E-04	0.911554699	-6.721353994	-4.230782915	2.437630311	-0.126126415	2.93E-06	0.112540663	0.001057108	0.964151307
11488	Adam11	mRNA	0.641299739	0.689020755	0.444135625	0.163380696	-0.175930607	0.15118632	0.270750623	-0.515260328	0.736725077	0.82314619	0.608978083	0.376481591
114886	Cygb	mRNA	5.58E-07	0.058919433	0.005125766	0.208043245	0.544299108	0.281944145	-0.318894744	0.294486535	2.03E-06	0.134238217	0.01479072	0.437863699
114889	Vsx1	mRNA	0.66861383	0.656423603	0.968369919	0.796018173	-1.729048119	-1.795069648	-0.111555324	1.026089399	0.756345855	0.802762118	0.985996075	0.918380518
11489	Adam12	mRNA	0.026342352	0.671068992	0.141942124	0.307923146	0.366844318	0.104565654	-0.319496205	-0.350245498	0.046147824	0.807891868	0.250865625	0.559153148
114893	Dcun1d1	mRNA	3.57E-08	0.011596342	3.83E-04	0.4310729	0.640682019	0.303239006	-0.394155355	-0.104923109	1.49E-07	0.036522521	0.001465977	0.682093012
114896	Afg3l1	mRNA	3.76E-12	0.006039857	0.001417698	0.72589344	0.875087033	0.469661336	-0.462672246	-0.061625949	2.29E-11	0.02134725	0.004707349	0.887728566
11490	Adam15	mRNA	0.309846648	0.527142392	0.23502931	1.62E-04	0.097817589	0.057393056	-0.098088364	0.576876073	0.409618377	0.701860874	0.374315622	0.001760674
11491	Adam17	mRNA	0.441922325	0.362655833	0.636978291	0.007417047	0.116918756	0.123823991	-0.051363147	-0.359679376	0.550429108	0.542519589	0.776371037	0.040168897
11492	Adam19	mRNA	0.239646675	0.376870601	0.104336798	0.055593803	-0.252538886	0.279392447	0.477039358	-0.625368041	0.329057772	0.557750593	0.195082786	0.180171147
11495	Adam2	mRNA	0.172424243	0.176282903	0.985084901	0.008369854	3.339160219	3.322844151	-0.076281966	-4.677545161	0.247497311	0.317630431	0.989415062	0.044196234
11496	Adam22	mRNA	1.30E-43	9.25E-13	4.42E-17	0.263123059	-4.22215748	-2.709314233	1.457699684	0.379819354	4.38E-42	3.41E-11	1.13E-15	0.507412996
11497	Adam3	mRNA	0.330424745	0.452729523	0.74553812	0.489489133	2.581886669	1.658969743	-0.978814206	-1.491037822	0.4325207	0.633988694	0.859714612	0.733999083
11498	Adam4	mRNA	0.207000143	0.788469436	0.199121249	0.34816127	0.758452095	0.149796354	-0.669182672	0.541662988	0.289875513	0.892933151	0.32816884	0.601313177
11499	Adam5	mRNA	2.86E-07	0.027103766	0.002810374	0.41999032	-2.119553185	-1.114348835	0.948239929	-0.300424658	1.08E-06	0.07227016	0.008670033	0.671878595
11500	Adam7	mRNA		0.04847583	0.011125694	0.091004928		-5.438694622	-5.603165617	2.77799757		0.11481019	0.029149822	0.251732021
11501	Adam8	mRNA	1.51E-17	1.11E-08	1.74E-09	0.010334178	-3.717228728	-2.514599096	1.146842496	0.744939853	1.37E-16	1.94E-07	1.72E-08	0.051894823
11502	Adam9	mRNA	0.08955959	0.921106685	0.070425584	0.152952516	-0.287973358	0.018862647	0.250205509	-0.222651571	0.138856447	0.958057047	0.140892662	0.360596795
11504	Adamts1	mRNA	0.959526541	0.602185026	0.518371412	0.030125298	-0.022942038	0.224101089	0.191049818	-1.660661225	0.973864355	0.762756641	0.678549975	0.115310354
11512	Adcy6	mRNA	2.53E-31	1.63E-08	1.27E-10	0.23539135	-1.082799786	-0.582521537	0.442837653	0.148974793	5.01E-30	2.74E-07	1.49E-09	0.472249542
11513	Adcy7	mRNA	1.63E-14	5.68E-10	0.007413825	0.215265454	-1.538275904	-1.045490591	0.434220603	-0.222518169	1.21E-13	1.27E-08	0.020467643	0.446688905
11514	Adcy8	mRNA	0.547739876	0.705887734	0.780039993	0.789950537	-0.74965662	-0.46346728	0.237954676	-0.225305099	0.653503016	0.836071829	0.885393182	0.91798203
11515	Adcy9	mRNA	3.57E-94	2.89E-14	5.94E-21	0.305672062	1.889602472	0.884848079	-1.061904873	-0.206372173	4.75E-92	1.40E-12	2.13E-19	0.556470794
11516	Adcyap1	mRNA	1.68E-15	0.213053089	0.065288498	0.477426636	4.439531584	1.676154502	-2.815663538	-1.240902425	1.33E-14	0.366300755	0.132220103	0.723949866
11517	Adcyap1r1	mRNA	5.20E-08	0.034286036	1.40E-06	0.557149148	-1.537736169	-0.633026872	0.84615751	0.180357457	2.13E-07	0.08729555	8.68E-06	0.784467592
11518	Add1	mRNA	0.408553405	0.390499016	0.43682068	0.085437011	-0.046858291	0.06027807	0.050121707	-0.184490314	0.51649269	0.571759943	0.601493724	0.240693102
11519	Add2	mRNA	1.30E-08	7.80E-07	0.333633916	2.03E-09	2.553210239	2.140041343	-0.472126585	-2.156486879	5.67E-08	8.98E-06	0.492128939	6.08E-08
11520	Plin2	mRNA	2.93E-04	7.44E-08	0.234957179	1.09E-05	-0.546477139	-0.649882624	-0.161124459	0.762217806	7.43E-04	1.08E-06	0.374233001	1.65E-04
11522	Adh1	mRNA	6.15E-152	0.041297391	2.48E-04	0.895774541	2.543159351	0.769736314	-1.829232114	-0.046360094	2.58E-149	0.101602851	9.93E-04	0.955805217
11529	Adh7	mRNA	6.90E-07	0.043241189	0.855361441	0.165407455	1.375984802	1.322908336	-0.108890031	-1.381229995	2.48E-06	0.105426191	0.907430331	0.379289437
11532	Adh5	mRNA	3.80E-07	0.260011702	1.20E-09	0.032574503	0.755267002	0.13393536	-0.677051444	0.212768478	1.41E-06	0.425555724	1.21E-08	0.122266747
11534	Adk	mRNA	0.035049815	0.012580207	0.349623797	0.0052689	0.253397675	0.457211909	0.147977811	-0.492724092	0.059736655	0.039033022	0.510036828	0.031101423
11535	Adm	mRNA	0.685464171	0.266590407	0.038947029	0.050831674	-0.116264322	0.355755097	0.415106163	0.503561099	0.770101594	0.433392024	0.085895092	0.168371513
11536	Gpr182	mRNA	1.34E-15	7.08E-08	0.001583452	0.049590418	1.794196323	1.227158903	-0.625706275	0.539136952	1.07E-14	1.04E-06	0.005191589	0.165147676
11537	Cfd	mRNA	0.137132392	1.32E-06	0.055201254	0.018621112	-1.75935339	-4.082151677	-2.381578336	3.687120569	0.20265041	1.44E-05	0.115117162	0.081363336
11538	Adnp	mRNA	0.048824726	0.732718362	0.239893238	0.031977009	-0.196809259	-0.031938546	0.108114837	-0.336577988	0.080610976	0.856431533	0.380259276	0.120675602
11539	Adora1	mRNA	1.29E-21	2.25E-04	1.15E-10	0.001939362	2.335655971	0.950989207	-1.443363928	0.894170703	1.52E-20	0.001327215	1.34E-09	0.014028425
11540	Adora2a	mRNA	0.888551207	0.413267714	0.422621007	0.027810158	-0.040270466	0.251211741	0.233216149	0.750932083	0.916786751	0.596221905	0.586654886	0.108687169
11541	Adora2b	mRNA	2.63E-05	0.016400306	0.003547263	0.022508021	-2.12301507	-1.214010461	0.852183385	0.747029734	7.73E-05	0.048202434	0.010663105	0.093452348
11542	Adora3	mRNA	0.001807414	0.905817035	0.001872163	0.334498431	-4.17606408	-0.467413475	3.630418011	-1.768634164	0.004004313	0.94706075	0.006008322	0.587029736
11544	Adprh	mRNA	7.38E-22	9.55E-08	0.01622683	0.317948521	1.031579477	0.772960251	-0.315701541	-0.174231434	8.77E-21	1.35E-06	0.040557214	0.569244803
11545	Parp1	mRNA	2.55E-05	0.124782391	2.24E-04	3.31E-06	0.470600962	0.196103995	-0.331660619	-0.538528601	7.52E-05	0.243411021	9.05E-04	5.61E-05
11546	Parp2	mRNA	5.20E-04	0.073906015	0.570265678	0.455988301	-0.411010255	-0.283720254	0.069742177	-0.108912565	0.00126595	0.160661073	0.724689268	0.704588156
11548	Adra1b	mRNA	0.790108484	0.595019373	0.53176009	0.822002998	-0.276284748	-0.506000537	-0.293372746	-0.086949566	0.856307455	0.756284385	0.690514078	0.920460008
115485636	LOC115485636	mRNA	0.221563332	0.185996125	0.829585765	0.778281875	0.716924282	0.64841463	-0.128555628	0.154745119	0.30758811	0.330388049	0.890808386	0.91798203
115485680	Gm51415	mRNA	0.137137389	0.001148754	0.016950184	0.002597499	-0.247399239	-0.494917589	-0.305150583	0.427628512	0.20265041	0.005370875	0.042109261	0.017807762
115485726	LOC115485726	mRNA	4.57E-04	0.028718778	0.125163781	0.039690298	-1.63208952	-0.980726031	0.592765451	0.984583443	0.001123827	0.075611864	0.226518175	0.141225118
115485924	LOC115485924	mRNA	0.749969183	0.653291557	0.378980886	0.404911255	1.015448613	-0.906229537	-1.977909574	2.002573899	0.827501234	0.802617835	0.542935075	0.657995715
115486031	Gm51425	mRNA	0.024518952	0.117198047	0.756720071	0.477734955	-0.529104977	-0.409453285	0.062021836	-0.158048905	0.043290102	0.232136947	0.867635676	0.724235141
115486128	LOC115486128	mRNA	0.400901929	0.002227145	6.29E-06	0.340360189	0.141149516	-0.562953815	-0.760649026	-0.193316079	0.508672243	0.009284651	3.47E-05	0.593598542
115486392	LOC115486392	mRNA	0.575170134	0.984966531	0.603878487	0.622232692	-1.226146357	0.059513419	1.233003451	1.988017467	0.677177429	0.989972098	0.754104516	0.831311734
115486418	LOC115486418	mRNA	6.40E-07	0.259846904	0.001045237	0.194312085	-0.795409516	-0.216796578	0.520888405	-0.251272006	2.31E-06	0.425361704	0.00358179	0.41958267
115486419	LOC115486419	mRNA	0.412918969	0.656423603	0.603878487	0.180919899	-3.083548509	-1.795069648	1.233003451	-2.485375803	0.520942225	0.802762118	0.754104516	0.401566445
115486424	LOC115486424	mRNA	0.133469049	0.831193635	0.178188088	0.794792177	-3.554117626	-0.869838226	2.626088297	1.06130169	0.197837025	0.897560297	0.300614931	0.91798203
115486430	LOC115486430	mRNA	0.395042377	0.867096766	0.228636874	0.120890593	-1.074248719	0.265048091	1.286328142	-1.609128208	0.502264669	0.920322775	0.366246431	0.306529423
115486432	LOC115486432	mRNA	0.792604987	0.447087131	0.272986143	0.686748743	1.072876324	-2.130449249	-3.259856813	0.847746417	0.856307455	0.629508812	0.421668129	0.86313764
115486439	LOC115486439	mRNA	4.69E-04	0.006097661	0.006597826	0.001480916	-3.173296047	-2.509728406	0.610301099	1.171206591	0.001151408	0.021498181	0.018507512	0.011289197
115486443	LOC115486443	mRNA	0.094380058	0.227801054	0.596856282	0.497467321	-2.795016989	-2.225818353	0.511097813	-0.66309995	0.145423781	0.385317711	0.74836502	0.74046143
115486479	Gm51460	mRNA	0.724561623	0.982023344	0.6708789	0.980540296	-1.406790885	0.091942453	1.4358714	0.099529017	0.805092679	0.988039788	0.800234416	0.988687152
115486489	Gm51464	mRNA	0.663890867	0.585035485	0.945503331	0.612733671	0.531295293	0.668443251	0.082074669	0.777277399	0.754210727	0.748716788	0.971539843	0.824725637
115486493	Gm44851	mRNA	0.519006592	0.276684857	0.72754939	0.495750336	0.505398776	0.817451845	0.253463685	-0.46337783	0.62715984	0.445315416	0.846672793	0.739162437
115486510	Gm45095	mRNA	0.274912942	0.718163525	0.607531095	0.801160393	-1.27282862	-0.588552467	0.628706836	-0.382996244	0.369624962	0.845712384	0.756725587	0.920460008
115486517	LOC115486517	mRNA	0.662051348	0.556474856	0.775329378	0.803606965	-1.764158667	-2.349204466	-0.651911076	0.704519338	0.753396899	0.724875498	0.883064377	0.920460008
115486865	1700104B16Rik	mRNA	0.012534338	0.184936801	0.173846704	0.413437163	-3.521618718	-2.230785585	1.23456826	1.109118079	0.023526556	0.329255887	0.294809859	0.66603407
115486880	LOC115486880	mRNA	0.845981071	0.808803118	0.975092934	0.758641519	-0.784340453	-0.809805221	-0.087920892	0.999856447	0.882175328	0.897560297	0.988932679	0.90784521
115486886	Gm27011	mRNA	3.14E-05	0.022806899	0.084212416	0.691650049	-3.15624605	-2.127630043	0.97448429	0.278423176	9.12E-05	0.062976623	0.163359077	0.866395418
115486932	Gm51573	mRNA	0.166114786	0.185407029	0.985084901	0.461321977	2.812574674	2.791870586	-0.076281966	-1.790283859	0.239800803	0.329710092	0.989415062	0.708979435
115486940	Gm51579	mRNA	0.2309161	0.662419752	0.604178561	0.858820795	-1.027077588	-0.500654497	0.470001988	0.199345681	0.31872805	0.802762118	0.754377441	0.933247953
115486944	Gm51581	mRNA	0.800807055	0.804342146	0.985084901	0.980540296	1.018478652	1.000011532	-0.076281966	0.099529017	0.863405674	0.897560297	0.989415062	0.988687152
115486945	Gm51582	mRNA		0.831193635	0.799188378	0.794792177		-0.869838226	-1.038062646	1.06130169		0.897560297	0.885393182	0.91798203
115486968	Gm51594	mRNA	0.471762072	0.448614286	0.828202979		2.016116297	2.962935647	0.885490706		0.580473145	0.630789891	0.890224876
115487084	LOC115487084	mRNA	0.091653213	0.597548389	0.276041908	0.484276064	3.322240377	0.814420609	-2.562699931	1.711036345	0.141828722	0.758198543	0.425606767	0.729562279
115487094	Gm51627	mRNA	0.189999717	0.088568339	0.234279756	0.058637984	-0.216378014	-0.293457192	-0.133928745	0.291890762	0.269211195	0.185666453	0.373507599	0.186874974
115487110	LOC115487110	mRNA	2.72E-36	6.78E-04	2.95E-07	0.950605781	3.429383021	1.317398446	-2.169985107	0.022805099	6.65E-35	0.003423298	2.05E-06	0.982071431
115487111	Gm29667	mRNA	6.55E-05	0.004431482	0.116964506	0.188842526	2.113361256	1.581232417	-0.589392328	0.54123542	1.83E-04	0.016513016	0.214122559	0.412325584
115487124	Gm4322	mRNA		0.831193635	0.799188378	0.013729865		-0.869838226	-1.038062646	-4.04735234		0.897560297	0.885393182	0.06419011
115487147	Gm51663	mRNA	0.646938986	0.836395194	0.851424648	0.850410707	-1.380879472	-0.833288638	0.491908528	-0.461749587	0.74147458	0.900709764	0.904861751	0.928408711
115487164	Gm1113	mRNA		0.831193635	0.799188378	0.794792177		-0.869838226	-1.038062646	1.06130169		0.897560297	0.885393182	0.91798203
115487184	Tma7-ps	mRNA	0.978277778	0.796226641	0.828202979		0.111103652	1.053715126	0.885490706		0.982692581	0.892933151	0.890224876
115487193	Gm51691	mRNA	0.058828975	0.667370338	0.183546538	0.819464139	-2.467719544	-0.906189874	1.502221717	0.377599463	0.095230466	0.804808722	0.307709382	0.920460008
115487203	Gm47112	mRNA	2.01E-04	0.027359271	0.114204226	0.561959864	2.073856644	1.195128357	-0.934823725	-0.298775729	5.22E-04	0.072835299	0.209920729	0.787763363
115487215	Gm7628	mRNA	7.50E-10	0.001271109	1.14E-04	0.446135957	2.594325904	0.936790734	-1.715916351	0.325177459	3.70E-09	0.005837578	4.92E-04	0.695145518
115487348	A430027H14Rik	mRNA	0.582811562	0.474360267	0.156617716	0.612094178	0.594405152	-0.579554525	-1.23559938	-0.350185547	0.68455996	0.654384488	0.270803503	0.824381105
115487367	Gm51753	mRNA	0.003060279	0.026252409	0.142622636	0.972267389	1.185198247	0.727428202	-0.518402612	0.01046039	0.006484535	0.070428904	0.251847864	0.988687152
115487413	Gm51776	mRNA	0.665420019		0.660581939		-1.746121466		1.773338788		0.754210727		0.793538686
115487436	Gm51792	mRNA		0.438353769	0.401948289	0.088112568		-3.069186017	-3.239783462	-2.343165226		0.620728376	0.565429915	0.245978735
115487437	Gm51793	mRNA	0.154490892	0.664165448	0.369918164	0.203046533	-3.544234781	-1.753547258	1.733069977	-2.695166043	0.224918773	0.802762118	0.533419975	0.431542853
115487454	Gm51803	mRNA	0.662051348	0.831193635	0.783976845	0.794792177	-1.764158667	-0.869838226	0.829892174	1.06130169	0.753396899	0.897560297	0.885393182	0.91798203
115487746	Gm51877	mRNA	0.68202545	0.939049862	0.673923281	0.717291269	-0.257662325	0.05224536	0.250948504	-0.227353096	0.767026078	0.969043321	0.802791535	0.882324666
115487778	LOC115487778	mRNA	0.456927819	0.964647133	0.268117385	0.407129965	2.955861588	0.082875568	-2.930518987	1.990713384	0.564984312	0.984396067	0.415778514	0.660375329
115487803	Gm51918	mRNA	0.003258336	0.441395027	0.011672971	0.505069134	-0.915020645	-0.276225842	0.580831019	-0.211242458	0.006863271	0.624074005	0.030418184	0.746951613
115487818	Gm10840	mRNA	0.254325321	0.942193548	0.230551476	0.378444615	1.927954882	-0.095445761	-2.080732171	1.518588869	0.346406687	0.971290547	0.368663203	0.6318406
115487832	Gm51936	mRNA	9.92E-11	0.001102717	2.83E-12	2.35E-11	-3.61919035	-2.021510795	1.53747412	-1.586516443	5.32E-10	0.005188607	4.12E-11	9.04E-10
115487957	Gm51963	mRNA		0.664613502	0.634346953	0.630679606		-1.751149114	-1.920982536	1.941898344		0.802762118	0.774962712	0.833520164
115487959	Gm51965	mRNA	0.150248871	0.068031874	0.570285969	0.342954289	-2.10650765	-2.568847059	-0.522350319	1.17057738	0.219527335	0.150307538	0.724689268	0.596384235
115488002	LOC115488002	mRNA	0.20534578	0.574096279	0.616946311	0.507503182	-0.88757212	-0.483972257	0.343497961	-0.497145786	0.287907967	0.738881314	0.763622171	0.74864016
115488008	Gm51999	mRNA	0.181538729	0.964110144	0.194629486	0.376751865	2.28925626	-0.067937934	-2.414734994	1.436797349	0.258830685	0.984066475	0.322085348	0.629910863
115488016	LOC115488016	mRNA	0.757632062	0.533281478	0.828696198	0.980540296	0.721730129	1.572912531	0.797342985	0.099529017	0.833814996	0.706169078	0.890224876	0.988687152
115488017	Gm52006	mRNA	0.389404395	0.969156499	0.430782682	0.815534557	-0.883455036	-0.04724099	0.782749379	-0.252864309	0.496086485	0.987080983	0.595139003	0.920460008
115488020	Gm52009	mRNA	0.938745996	0.76485642	0.767161982	0.942135636	-0.078073964	0.255717532	0.283035292	-0.061850398	0.958512892	0.881453893	0.87624253	0.978630293
115488023	LOC115488023	mRNA	0.883959835	0.467262174	0.111650617	0.321690078	0.184579702	-0.88476578	-1.13144656	0.687793452	0.91281415	0.64799466	0.206065978	0.573908458
115488029	LOC115488029	mRNA	5.39E-127	5.57E-29	6.33E-16	2.94E-04	-3.336902292	-2.210814563	1.069431506	-0.621945897	1.34E-124	1.31E-26	1.44E-14	0.00291677
115488119	Gm47655	mRNA	0.004871025	0.017381719	0.516982965	0.147971553	1.472793919	1.266839758	-0.263868966	0.775575755	0.009914309	0.050577749	0.677499166	0.352618259
115488122	Gm36445	mRNA	0.825379942	0.740299479	0.784572589	0.413548652	-0.123543899	-0.188079857	-0.121524937	-0.425191476	0.873633635	0.862611867	0.885393182	0.666042192
115488130	LOC115488130	mRNA	4.10E-07	0.009888738	0.042894002	0.03342372	-0.735883676	-0.405989581	0.272415775	-0.438740251	1.52E-06	0.032058957	0.093321053	0.124607081
115488157	Gm52042	mRNA	7.15E-12	0.623034682	7.10E-13	0.624845349	1.079581242	0.079997262	-1.05624434	0.117096339	4.27E-11	0.781363488	1.12E-11	0.832202635
115488165	Gm19281	mRNA	0.792604987	0.982023344	0.799188378	0.980540296	1.072876324	0.091942453	-1.038062646	0.099529017	0.856307455	0.988039788	0.885393182	0.988687152
115488166	LOC115488166	mRNA	0.003731117	0.257588302	0.060903125	0.902707481	-2.30310997	-1.122971445	1.119231587	0.09964393	0.007772284	0.422378678	0.124841627	0.959171409
115488169	Gm52051	mRNA	0.381360482	0.962298202	0.411525391	0.510622867	-1.204718974	0.088421445	1.23778021	-1.079300954	0.487047899	0.982871548	0.576250232	0.751453993
115488190	Gm48350	mRNA	0.459843213	0.599710115	0.792859294	0.858042039	0.508299068	0.392810158	-0.171780343	-0.124905168	0.567887925	0.760669481	0.885393182	0.932755988
115488203	LOC115488203	mRNA	0.565797026	0.488870706	0.833948975	0.770719151	-2.295171656	-2.750095969	-0.49936471	-0.51356728	0.668570518	0.667146379	0.893471932	0.91535395
115488204	Gm45623	mRNA	0.282225943	0.781311827	0.160921511	0.833299488	-1.640410686	0.677343495	2.259182201	-0.515888927	0.377807717	0.892933151	0.276796963	0.920705201
115488278	LOC115488278	mRNA	0.002830617	0.034475613	0.260494157	0.356637485	-2.863607505	-2.172391988	0.633063835	-0.546582571	0.006036668	0.087620554	0.406271666	0.609487579
115488282	Gm3512	mRNA	0.059136829	0.824054089	0.024020625	0.372008206	1.064412177	-0.103307062	-1.222615724	0.480803171	0.095695272	0.897560297	0.056821795	0.625253885
115488283	LOC115488283	mRNA	0.978277778	0.584223633	0.516579756	0.539264054	0.111103652	-1.389035187	-1.557231184	1.580547067	0.982692581	0.748094214	0.677152099	0.772188808
115488284	Gm3752	mRNA	0.520856786	0.607918738	0.799188378	0.794792177	2.564209348	1.584831804	-1.038062646	1.06130169	0.628600909	0.767791308	0.885393182	0.91798203
115488290	Gm49083	mRNA	0.20609494	0.564440149	0.004519968	0.029178986	0.216500017	-0.081466115	-0.356266541	0.428309394	0.288739214	0.730181971	0.013224085	0.112407685
115488343	Gm47547	mRNA	2.21E-32	0.462015661	1.14E-30	0.071833834	1.572583622	-0.109184994	-1.739274663	0.447983879	4.57E-31	0.642470385	7.92E-29	0.213657566
115488350	LOC115488350	mRNA	0.451937317	0.840342712	0.516141092	0.234422714	1.332310291	0.2964677	-1.090418574	2.588711061	0.560639181	0.903303343	0.676972003	0.470899692
115488359	Gm52140	mRNA	0.670798306	0.494388712	0.723659786	0.795710541	0.91245598	1.853737731	0.8916288	1.026074421	0.758055615	0.672303407	0.8434191	0.918301344
115488470	LOC115488470	mRNA	0.198458018	0.208402754	0.726089558	0.1781441	-0.756769035	-0.906325084	-0.20669992	1.111029057	0.279456282	0.359616461	0.845452377	0.397545358
115488503	Gm52197	mRNA	0.064199618	0.031278405	0.318279668	0.743080742	-0.951475282	-1.099793679	-0.201406493	-0.06977196	0.102985115	0.081105669	0.475019763	0.898908849
115488529	LOC115488529	mRNA	0.319167676	0.700352878	0.640388249	0.671691821	-1.696048387	-0.915947509	0.723267972	1.142971439	0.419957469	0.831875395	0.779346772	0.853182817
115488534	Gm52215	mRNA	0.503007939	0.228946146	0.653266606	0.656463315	1.412328431	3.276656085	1.812639129	-1.794576052	0.611104864	0.386527434	0.789684576	0.848713608
115488536	Gm52217	mRNA	0.422432282	0.86292922	0.510503223	0.897074238	-1.31718351	-0.329849254	0.929354446	-0.232057178	0.530336805	0.917766691	0.672818746	0.95606271
115488611	Gm52229	mRNA	0.445205594	0.013992401	3.34E-05	5.03E-06	0.156126755	-0.528781109	-0.742536029	0.899123793	0.553995646	0.042553279	1.62E-04	8.17E-05
115488623	6720473M11Rik	mRNA	0.160596532	0.789323096	0.046012386	0.096782614	0.497975249	-0.073627814	-0.626538546	0.464419633	0.232616302	0.892933151	0.098953897	0.262757657
115488624	Gm52236	mRNA	0.099889086	0.576172497	0.252462896	0.037622235	-3.158014835	-1.496520624	1.59714131	-2.258702465	0.152857688	0.740879526	0.396149494	0.135861287
115488637	LOC115488637	mRNA	0.658718847	0.555897984	0.807892106	0.874864024	-1.782032231	-2.352521126	-0.636860267	-0.30685625	0.751456048	0.724597158	0.890224876	0.943363545
115488664	Gm52259	mRNA	0.834858015	0.831193635	0.985084901	0.647525275	-0.850677028	-0.869838226	-0.076281966	-1.37561153	0.873633635	0.897560297	0.989415062	0.844134797
115488671	LOC115488671	mRNA	0.115544178	0.649122668	0.239361589	0.298021708	1.111025393	0.297940572	-0.870296362	0.902178855	0.174344878	0.799686084	0.379707815	0.548340078
115488764	Gm49894	mRNA	0.553460643	0.678339065	0.994733454	0.118893976	-0.217637711	-0.158446484	0.002204103	0.625653598	0.659264048	0.813980325	0.99580954	0.303304174
115488784	Gm5817	mRNA	0.005380488	0.009385134	0.72469739	0.03267939	-0.517999863	-0.524959211	-0.064994319	0.445892357	0.010865069	0.030693592	0.844362562	0.122537922
115488787	Gm52298	mRNA	3.76E-07	0.001509282	0.060591498	0.006169052	-1.168394711	-0.778098951	0.333859798	0.5791642	1.40E-06	0.006713477	0.124319608	0.03496151
115488789	LOC115488789	mRNA	0.553125113	0.650322121	0.384086215	0.467074344	-0.210669145	0.230693461	0.38293194	-0.34613269	0.658906859	0.800763713	0.5480009	0.713845669
115488807	Gm52310	mRNA	0.310050449	0.692873176	0.481870508	0.945345874	0.916353022	0.317831957	-0.658394041	-0.057046579	0.409829151	0.825978114	0.64682763	0.979958438
115488940	Gm52363	mRNA	0.922241457	0.368288202	0.209008585	0.543727283	0.099318639	-0.988575899	-1.143707172	0.556185785	0.944689007	0.548829566	0.341363474	0.775475445
115488942	Gm29417	mRNA	3.33E-07	0.00713614	0.028876964	0.489933519	-2.485839512	-1.593822088	0.834258541	0.358628606	1.25E-06	0.024428628	0.066540693	0.734313485
115489035	Gm50341	mRNA	0.028385722	0.428582186	0.112044306	0.226962114	1.023625144	0.359801041	-0.719356045	0.570290065	0.049357762	0.611125835	0.206607155	0.461821771
115489044	LOC115489044	mRNA	0.382092263	0.046089812	0.20132538	0.572043721	0.623984977	1.803539133	1.124381847	-0.572112672	0.487915023	0.110701362	0.331241011	0.795442251
115489096	Gm52416	mRNA	0.026768637	0.233266588	0.476918537	0.707403982	-0.686043393	-0.413894414	0.214306689	0.145464131	0.046801416	0.392469114	0.642331306	0.875209607
115489097	Gm52417	mRNA	0.446417642	0.271870629	0.557726263	0.686874348	-0.882286309	-1.18315253	-0.362547915	-0.270354524	0.555242086	0.440027849	0.71470941	0.863191513
115489100	Gm52420	mRNA	0.265877348	0.38964989	0.771619387	0.137425094	-0.98289091	-0.706709591	0.213490218	-0.936612071	0.359306854	0.570925709	0.880030294	0.334232501
115489115	LOC115489115	mRNA	0.440464237	0.655754713	0.733678822	0.731685077	-2.114418742	-1.387519825	0.670140976	-0.634291553	0.548958026	0.802762118	0.851824078	0.891906006
115489118	Gm52429	mRNA	0.753868477	0.630354147	0.828202979		1.003870367	1.94335371	0.885490706		0.83028834	0.785136034	0.890224876
115489121	Gm52432	mRNA	7.97E-09	0.016614137	0.009872082	0.214622847	-1.530146941	-0.828900941	0.643265224	-0.460547723	3.56E-08	0.048721912	0.026221656	0.445638254
115489122	Gm52433	mRNA	0.003324091	0.897582114	0.026019396	0.726703202	-0.573268	-0.034362098	0.480818099	-0.109044204	0.006991777	0.941286722	0.060842323	0.888088472
115489125	Gm52435	mRNA	0.001933688	0.501939278	0.009777055	0.867354991	-0.724697697	-0.176250933	0.490788573	0.051396807	0.00425854	0.67889467	0.02602313	0.939042596
115489126	Gm52436	mRNA	0.007621566	0.118022362	0.311501859	0.326355612	-1.40615897	-0.907422548	0.440100248	-0.49080806	0.014957344	0.233417776	0.467094811	0.578589621
115489127	Gm52437	mRNA	5.69E-10	0.014322796	0.004470227	0.321028826	-1.392369349	-0.679383303	0.655505669	-0.300326272	2.84E-09	0.043393047	0.013090975	0.572980136
115489129	Gm52439	mRNA	0.350594424	0.244338459	0.012814864	0.379900943	0.668616507	-0.66093888	-1.381927081	0.491145469	0.454128303	0.405753805	0.033060706	0.633314441
115489132	Gm52441	mRNA	0.860259559	0.568918352	0.548497226	0.560994368	-0.058612838	-0.216361613	-0.215382547	-0.214125034	0.893634824	0.734651452	0.706590566	0.786792086
115489139	Gm52446	mRNA	0.017251462	0.93754211	0.07910012	0.968473452	-0.472621404	-0.020848806	0.394792233	0.012090248	0.031515945	0.968395127	0.155329976	0.988687152
115489141	Gm52448	mRNA	0.205970583	0.280641627	0.965123386	0.233358936	-0.652784487	-0.615220616	-0.020681836	-0.709124915	0.288586875	0.449716104	0.984389351	0.469594831
115489151	Gm52456	mRNA	0.975555414	0.862757103	0.772880055	0.887689596	0.094021509	-0.516851538	-0.659329952	-0.31433062	0.982692581	0.917742837	0.880870993	0.950802933
115489155	Gm14870	mRNA	0.878817531	0.760660708	0.812175656	0.914584726	-0.44536589	-0.880973978	-0.493628561	-0.2201315	0.908316302	0.878655555	0.890224876	0.965941028
115489304	Gm52481	mRNA	0.001728718	0.057059139	0.095135709	0.953398423	2.105632095	1.05126386	-1.111865528	0.032886433	0.003842866	0.130810013	0.180851653	0.983201945
115489311	LOC115489311	mRNA	0.978277778	0.535150578	0.441182621	0.393793296	0.111103652	-1.81021434	-1.977553591	2.962276752	0.982692581	0.707317087	0.605832316	0.64683588
115489314	LOC115489314	mRNA	0.030985156	0.095893305	0.606282597	0.503814226	-1.066562392	-0.853061139	0.155938079	0.244756503	0.053435149	0.197665086	0.755679056	0.746004325
115489330	LOC115489330	mRNA	0.8585252	0.116957786	6.61E-04	0.004233795	0.03843673	-0.353552481	-0.450536913	-0.427176534	0.89223452	0.231760887	0.0023823	0.026216812
115489386	LOC115489386	mRNA	0.801658145	0.626851215	0.828202979		1.014131047	1.962455505	0.885490706		0.863644191	0.782489642	0.890224876
115489394	LOC115489394	mRNA	0.055254264	0.463249117	0.346237495	0.925587511	-3.480028159	-2.121980031	1.2987545	-0.18475528	0.09009478	0.643545394	0.506214042	0.970951334
115489401	LOC115489401	mRNA	0.090356038		0.027314349	0.290953691	-4.817921443		4.853656163	-3.320612129	0.13998556		0.063469426	0.541438658
115489402	LOC115489402	mRNA	0.259080135	0.916658675	0.099409128	0.117947029	4.436140136	-0.327669409	-4.828526015	4.85387399	0.351948934	0.954813853	0.187263525	0.301797122
115489410	LOC115489410	mRNA	0.881908043	0.518209473	0.493403443	0.654813208	-0.382814541	-1.159610467	-0.847196344	0.511481325	0.911153735	0.694457329	0.657208415	0.848684577
115489413	LOC115489413	mRNA	0.570764442	0.813586613	0.8024234	0.764623664	-1.369945657	-0.790399903	0.516959455	0.981375307	0.673264318	0.897560297	0.887804257	0.911853107
115489417	LOC115489417	mRNA	8.80E-88	0.006986176	2.49E-30	0.020727685	1.733783061	0.390125019	-1.400453329	0.551193276	1.05E-85	0.023968798	1.67E-28	0.087907678
115489434	Gm13194	mRNA	0.371944529	0.81357757	0.452222213	0.533881932	-2.393780572	-0.79040023	1.533973359	-1.2257834	0.477000915	0.897560297	0.617600998	0.76804857
115489454	Gm52512	mRNA	3.56E-06	0.275158416	0.00339916	0.462894443	-6.621493359	-3.753522599	2.80596589	-1.248389217	1.17E-05	0.443765167	0.010261237	0.710291147
115489464	Gm52520	mRNA	3.25E-34	2.10E-06	3.46E-24	0.645481053	4.683886625	1.856604152	-2.886163165	-0.16609063	7.30E-33	2.18E-05	1.60E-22	0.843109376
115489469	Gm52523	mRNA	0.456137413	0.835902181	0.545397212	0.557138853	0.804794983	0.203065698	-0.66069958	0.683911793	0.564556756	0.900709764	0.703782285	0.784467592
115489489	LOC115489489	mRNA	0.269523767	0.350811366	0.846127635	0.221977626	-1.771427994	-1.489093853	0.220232906	2.281656762	0.363278003	0.530674682	0.901717641	0.455632081
115489528	Gm52562	mRNA	0.834858015		0.828202979	0.664883542	-0.850677028		0.885490706	-1.749422757	0.873633635		0.890224876	0.850577862
115489542	LOC115489542	mRNA	0.08910892	0.41525963	0.461845066	0.985772794	-1.33634022	-0.763875747	0.513532228	0.015897737	0.138232467	0.598016784	0.626949427	0.991828574
115489562	LOC115489562	mRNA	0.407699906	0.942099397	0.398104705	0.506983526	1.700363483	0.102430191	-1.660210573	1.092511729	0.51555481	0.971247924	0.561937301	0.748374986
115489673	LOC115489673	mRNA	9.88E-04	0.16617102	0.081442305	0.107069206	-2.310319099	-1.256590099	0.997887726	1.439530224	0.002302535	0.30405726	0.158951195	0.282274727
115489690	Gm52606	mRNA	0.115040688	0.200408611	0.985715	0.034443477	-0.499410404	-0.436919542	0.00514757	0.76585077	0.173637677	0.34950767	0.989940487	0.127446975
115489698	Gm52612	mRNA	0.064223961	0.609908611	0.154503783	0.648721273	-2.47725599	-0.905394904	1.510468851	-0.618974027	0.102998062	0.769641772	0.268049871	0.845136051
115489720	Gm37116	mRNA	0.402356011	0.621183428	0.143400238	0.936531833	1.336884356	-0.689411655	-2.084617752	0.09756327	0.510130479	0.779839382	0.252959551	0.97630692
115489733	Gm52632	mRNA	1.39E-121	2.15E-25	2.64E-18	0.091558334	-4.90436548	-3.116605547	1.728796718	-0.491791687	3.16E-119	3.56E-23	7.73E-17	0.252927372
115489737	Lrrc53	mRNA	0.555155247		0.506416336		-2.356148036		2.384941341		0.660473513		0.669147822
115489748	LOC115489748	mRNA	0.813205373	0.940856269	0.859669451	0.851052447	0.207479246	0.080022162	-0.181336964	0.205085652	0.871048821	0.97031644	0.910312446	0.929055277
115489888	Gm52666	mRNA	2.51E-13	1.24E-06	8.11E-13	4.68E-09	-4.667181835	-3.207387587	1.400118752	-1.337340237	1.68E-12	1.36E-05	1.27E-11	1.32E-07
115489902	4933427I04Rik	mRNA	0.145092848	0.887036292	0.048100454	0.249555506	0.644373972	-0.060191078	-0.76112696	0.524531813	0.212964992	0.934128578	0.102669036	0.490012226
115489935	Gm52701	mRNA	0.009309755	0.04142434	8.11E-06	0.019526886	-5.02024438	-2.983262029	1.983235127	-1.352691789	0.017938852	0.101833453	4.40E-05	0.08441713
115489946	Gm30191	mRNA	0.662051348		0.656902569		-1.764158667		1.793087048		0.753396899		0.791997443
115489950	LOC115489950	mRNA	0.972512002	0.510455707	0.338778268	0.428484592	0.105644857	-1.708388118	-1.878900562	-0.996635835	0.982692581	0.687220891	0.497864713	0.679794218
115489962	LOC115489962	mRNA	0.185997273	0.48875577	0.320677098	0.971222503	2.328381178	0.989474457	-1.396794852	-0.041567176	0.264208797	0.667146379	0.477634937	0.988687152
115489966	Taf9-ps	mRNA	0.185282624	0.393783182	0.504702342	0.62414448	1.278510417	0.78921102	-0.540806502	0.483265245	0.263396158	0.575331962	0.66807545	0.832202635
115489972	Gm52720	mRNA	5.62E-04	0.196403339	4.26E-07	0.078693559	0.531648512	-0.213487209	-0.802332642	0.409513986	0.001361993	0.34391152	2.88E-06	0.227780538
115489986	Gm52730	mRNA	0.256414493	0.114737465	0.579421788	1.32E-04	-0.924352996	-1.134494911	-0.267235261	1.793196842	0.348661056	0.228468788	0.731959487	0.001477417
11549	Adra1a	mRNA	0.127231221	0.482896337	0.411180982	0.828140883	-0.832006172	-0.424331252	0.352587624	0.111290837	0.189686638	0.662730363	0.575871178	0.920460008
115490111	Gm52768	mRNA	1.93E-17	4.21E-16	0.739904082	4.49E-36	-1.016211434	-0.929357749	0.02994996	1.272491623	1.74E-16	2.63E-14	0.856703112	2.64E-33
115490127	Gm10461	mRNA	0.448296023	0.761890111	0.183944556	0.689723062	0.356242064	-0.125259907	-0.539578461	-0.154187453	0.557107908	0.879578509	0.308126592	0.864906915
115490131	Gm42517	mRNA	0.861469029	0.876730425	0.910525059	0.012812072	-0.10672655	-0.094885239	-0.043392106	1.206100297	0.894589416	0.926551523	0.947326876	0.061070444
115490135	Gm52787	mRNA	5.20E-09	0.021066505	4.33E-05	0.344878747	-1.7661665	-0.833824574	0.876874242	-0.247816023	2.37E-08	0.059084512	2.05E-04	0.598199867
115490151	Gm52795	mRNA	0.14886054	0.217281219	0.001664352	0.068433144	-0.369870376	0.396998875	0.709939072	0.53516683	0.217734025	0.371745786	0.005423208	0.207129193
115490152	Gm52796	mRNA	1.24E-06	0.001602386	0.061838141	0.148279957	-6.918560826	-5.612939304	1.246163954	-0.978476976	4.29E-06	0.007061018	0.126442405	0.35294992
115490159	Gm52799	mRNA	0.941076778	0.919585917	0.906828401	0.623733032	-0.063851801	0.096991345	0.103956159	0.544575081	0.960342755	0.956901307	0.944840958	0.832103255
115490161	Gm52800	mRNA	0.850169168	0.160778004	0.047452065	0.042470353	-0.024928338	-0.21087839	-0.242869088	0.423888871	0.885642818	0.296103917	0.101521565	0.148152944
115490174	Gm52809	mRNA	0.724258513	0.089773558	8.22E-05	7.04E-04	-0.138051403	-0.646084176	-0.563904344	0.692194321	0.804901108	0.187633937	3.66E-04	0.006083327
115490184	Gm42427	mRNA	0.694880537	0.1201823	0.088225861	0.496231623	-0.935503308	-2.304876097	-1.440343323	1.573627483	0.77793247	0.236607869	0.169887066	0.739560444
115490188	LOC115490188	mRNA	0.860638488	0.811601519	0.609093654	0.794792177	-0.512615891	0.962975646	1.421421557	1.06130169	0.893877674	0.897560297	0.757753939	0.91798203
115490197	Gm42759	mRNA	0.056937356	0.039741556	0.939408293	0.058391005	1.745868904	1.897977766	0.091406153	-1.7510553	0.09253322	0.09836717	0.967910076	0.186372651
115490200	LOC115490200	mRNA	0.623632785	0.241116144	0.29919729	0.307465693	-0.081885175	-0.191967845	-0.166757078	0.189642961	0.722677655	0.401889373	0.45293174	0.558706538
115490334	Gm44064	mRNA	0.866636884	0.790160729	0.695142971	0.671974349	-0.162390639	0.299137131	0.411300093	0.534540145	0.898945395	0.892933151	0.821092993	0.853194704
115490345	Gm52856	mRNA	0.247893701	0.146444763	0.381671867	0.051942573	-0.265979527	-0.351750577	-0.144649628	0.372152074	0.338945835	0.275471316	0.545691997	0.170875227
115490363	Gm43868	mRNA	0.805934755	0.947350786	0.803284845	0.623095012	0.374079313	0.081900366	-0.34911927	-0.53836616	0.866513889	0.974068623	0.888336276	0.831749952
115490369	Gm52875	mRNA	0.978277778	0.796226641	0.828202979	0.832644053	0.111103652	1.053715126	0.885490706	-0.862251662	0.982692581	0.892933151	0.890224876	0.920460008
115490385	F830010H11Rik	mRNA	0.565576105	0.730452799	0.39669291	0.944160786	-0.424678814	0.341305189	0.712109848	-0.068477665	0.668570518	0.854884567	0.560523969	0.979541376
115490387	Gm10209	mRNA	0.664281311	0.370338942	0.185912573	0.792134229	-0.34942675	1.525557735	1.81087707	-0.491413615	0.754210727	0.550722213	0.310681468	0.91798203
11550	Adra1d	mRNA	4.10E-09	2.60E-07	0.070677846	0.996533767	3.972531713	3.1388906	-0.895904984	-0.002667499	1.89E-08	3.36E-06	0.141309882	0.997844598
11551	Adra2a	mRNA	0.008479058	0.800016043	5.56E-09	0.070680929	-1.457790827	0.146922405	1.547300365	-0.778071899	0.016463541	0.895690374	5.07E-08	0.211562963
11552	Adra2b	mRNA	0.183296984	0.860998148	0.058643732	0.732364994	-1.520857608	0.25275335	1.722568464	0.511893775	0.260975013	0.916689811	0.121081905	0.892157666
11553	Adra2c	mRNA	1.77E-13	0.015201348	3.65E-04	0.580337893	-2.008239147	-0.933397089	1.01692744	-0.254843543	1.20E-12	0.045559458	0.001402997	0.80211491
11554	Adrb1	mRNA	0.017732542	0.4113019	0.007352195	0.074299367	-1.589154558	-0.596380046	0.934851429	0.899536054	0.032292628	0.594364852	0.020315679	0.218978398
11555	Adrb2	mRNA	2.09E-07	0.139691698	3.11E-04	0.869636214	-1.334367614	-0.452352508	0.824972182	-0.058545728	8.02E-07	0.265538383	0.001217291	0.940365462
11556	Adrb3	mRNA	0.00202199	2.34E-11	0.348326373	0.029156224	-2.758030816	-3.844516943	-1.146992435	3.074053633	0.004436611	6.94E-10	0.508705477	0.112380179
11564	Adsl	mRNA	1.42E-04	5.86E-04	0.34566076	0.090086371	0.46397747	0.412078537	-0.1090085	-0.232132279	3.78E-04	0.003026902	0.505650439	0.2502977
11565	Adssl1	mRNA	0.006367758	0.081200086	0.133592454	0.002792645	-1.108571331	-0.597447975	0.450052211	1.016024874	0.012667634	0.173201112	0.238638079	0.018895112
11566	Adss	mRNA	3.79E-08	0.006734652	0.039760822	0.329234226	-0.50406355	-0.280228975	0.166629733	-0.122209779	1.57E-07	0.023266427	0.087502176	0.581761804
11567	Avil	mRNA	0.006322216	0.546240294	8.36E-05	0.314774789	-1.047510649	0.302932174	1.29226521	-0.528440352	0.012582457	0.71718165	3.72E-04	0.566276389
11568	Aebp1	mRNA	0.778284861	0.105499559	0.002900469	0.841862546	-0.078288067	0.413531224	0.434725628	-0.027439391	0.852027306	0.213635735	0.008908376	0.924669506
11569	Aebp2	mRNA	0.009148522	0.011061285	0.577406682	0.059245795	0.413625566	0.417106156	-0.053901162	-0.263903319	0.017655797	0.035113949	0.730460893	0.1883643
11571	Crisp1	mRNA	0.60701273	0.506628973	0.984040372	0.226047447	1.863499854	1.865502785	-0.05617935	-2.453156566	0.707498593	0.683219202	0.989415062	0.460609708
11572	Crisp3	mRNA	0.824087906	0.53017118	0.656902569	0.832644053	0.662594977	2.508561761	1.793087048	-0.862251662	0.873633635	0.703465482	0.791997443	0.920460008
11576	Afp	mRNA	0.725769514	0.552661993	0.741361906	0.237936568	-0.399722234	-0.687047022	-0.344897739	1.698633088	0.806046995	0.72305887	0.857784831	0.475746412
11593	Aga	mRNA	0.003807331	0.826534762	2.52E-04	0.299397706	0.355849374	0.027283005	-0.385587404	0.141800989	0.007916762	0.897560297	0.001006791	0.550092283
11595	Acan	mRNA	3.29E-04	0.993287901	1.15E-05	3.16E-13	5.101610803	0.004634649	-5.156499718	2.177509258	8.29E-04	0.995290061	6.07E-05	1.63E-11
11596	Ager	mRNA	0.673151345	0.148923162	0.165217965	0.162673757	-0.103673167	-0.383992425	-0.337620013	0.377892988	0.759293674	0.279048872	0.282951244	0.375636498
11600	Angpt1	mRNA	7.47E-04	0.731554649	3.08E-06	0.629530601	0.944777731	0.099226166	-0.903221337	-0.144185768	0.001776227	0.855565884	1.80E-05	0.833497535
11601	Angpt2	mRNA	0.306360134	0.005267315	4.14E-08	0.202611645	0.296097906	-0.748613862	-1.101739151	-0.39283663	0.405676855	0.019131461	3.31E-07	0.430954266
11602	Angpt4	mRNA	3.99E-11	0.137683922	2.33E-59	4.33E-10	3.107370571	-0.57850788	-3.743421522	1.159080112	2.22E-10	0.262895713	4.59E-57	1.41E-08
11603	Agrn	mRNA	6.15E-60	4.22E-06	2.62E-08	0.850353839	-2.187038794	-1.111234759	1.01746345	0.046582725	3.52E-58	4.05E-05	2.16E-07	0.928400623
11604	Agrp	mRNA	0.389751589	0.758885519	0.042067861	0.084185877	-1.200227496	-0.428909084	0.717144584	1.120883584	0.496460328	0.877652248	0.091728555	0.23831294
11605	Gla	mRNA	0.159489573	0.092232379	5.21E-04	1.97E-04	0.231357563	-0.230954209	-0.520262118	0.633432896	0.231248615	0.191735779	0.001933202	0.002074509
11606	Agt	mRNA	4.44E-12	0.001474287	1.84E-05	0.558904101	3.481728235	1.075714289	-2.464370893	-0.142846832	2.69E-11	0.006596096	9.35E-05	0.785327411
11607	Agtr1a	mRNA	2.74E-07	0.219809859	3.67E-04	0.774903147	-1.41071139	-0.427608523	0.92828851	0.16712342	1.04E-06	0.375147327	0.001411137	0.917189417
11608	Agtr1b	mRNA	0.834858015	0.656423603	0.783341206	0.622232692	-0.850677028	-1.795069648	-0.997326139	1.988017467	0.873633635	0.802762118	0.885393182	0.831311734
11609	Agtr2	mRNA	0.591320309	0.815406097	0.32975077	5.95E-12	0.440091025	0.18560302	-0.306907142	-2.284425453	0.692836295	0.897560297	0.487773917	2.47E-10
11610	Agtrap	mRNA	1.72E-26	2.62E-04	0.014401628	0.230908708	-0.981995	-0.600319961	0.323963492	0.191566509	2.63E-25	0.001518817	0.036598289	0.466313862
11614	Nr0b1	mRNA	0.008450034	0.178889784	8.16E-16	0.023094399	1.824374957	-0.842695659	-2.72423014	0.768554079	0.016415814	0.320725196	1.82E-14	0.095066879
11615	Gm4737	mRNA	0.570820624	0.395783229	0.75480438	0.263865249	0.3062604	0.517420739	0.154386245	0.671245947	0.673264318	0.577703431	0.866244154	0.508157852
11622	Ahr	mRNA	8.72E-04	0.514942178	1.56E-07	0.066392641	-0.989882024	-0.194181936	0.739719458	-0.327080984	0.002050726	0.691608245	1.13E-06	0.203470412
11624	Ahrr	mRNA	0.471423022	0.645103403	0.209819104	0.769131709	0.422229081	-0.226851434	-0.704188061	0.138982298	0.580110835	0.795960749	0.342415305	0.914432594
11625	Ahsg	mRNA	3.56E-08	0.021944326	5.78E-16	1.43E-04	2.379272114	-0.81922532	-3.255926838	1.440558081	1.49E-07	0.061049717	1.32E-14	0.001586471
11628	Aicda	mRNA	0.138214965	0.982023344	0.117538791	8.62E-08	-2.969972349	0.091942453	3.001039478	-6.84689524	0.204053178	0.988039788	0.214990451	1.95E-06
11629	Aif1	mRNA	0.346087578	0.276267043	0.763299593	0.115446959	-0.350532542	-0.368118849	-0.075120676	0.508977026	0.449298574	0.444993408	0.873124157	0.297468067
11630	Crybg1	mRNA	5.57E-65	1.86E-12	9.12E-12	0.633050849	-3.215768917	-1.995288844	1.162146741	0.131444752	3.69E-63	6.58E-11	1.24E-10	0.834579636
11632	Aip	mRNA	1.29E-04	0.020124159	8.19E-04	0.177839451	0.896457215	0.490857835	-0.462628537	0.211808844	3.43E-04	0.057019474	0.00288692	0.397171248
11634	Aire	mRNA	1.31E-06	0.003211173	0.001950255	0.631792553	-5.593436171	-4.120847146	1.418018443	0.306000017	4.52E-06	0.012669049	0.006226553	0.834017342
11636	Ak1	mRNA	0.593740773	0.807584801	0.354890623	0.057044575	-0.09910088	0.046566637	0.089767782	0.416885884	0.694967105	0.897560297	0.516052455	0.183311932
11637	Ak2	mRNA	1.06E-08	0.010494573	2.02E-04	0.158604028	1.134411507	0.551331797	-0.641426028	-0.250196453	4.67E-08	0.033640063	8.26E-04	0.36937422
11639	Ak4	mRNA	2.16E-05	0.015479859	0.099224857	0.002316057	-0.754183464	-0.433648283	0.264382995	-0.490988324	6.43E-05	0.046183462	0.187067325	0.016215858
11640	Akap1	mRNA	0.005604738	0.01581239	0.173013535	0.162480728	0.538421415	0.431278673	-0.163965329	-0.249190287	0.011273547	0.046909242	0.293719914	0.375331047
11641	Akap2	mRNA	0.009226256	0.106850517	0.151429784	0.430072657	0.598635471	0.420254235	-0.235873394	0.177321602	0.017792805	0.215730138	0.264028493	0.681291977
11642	Akap3	mRNA	0.361261754	0.222589837	0.957164457	0.520392579	-3.306293679	-3.342078483	-0.085114416	1.090599044	0.465660428	0.378662123	0.979848745	0.759823358
11647	Alpl	mRNA	1.06E-04	5.56E-04	0.436426442	1.21E-08	0.603869653	0.557505727	-0.104007544	-1.57642504	2.86E-04	0.002897961	0.6011745	3.14E-07
11650	Alppl2	mRNA	0.96625073	0.678609671	0.632975445	0.925397073	0.121119383	-0.883059887	-1.069802013	-0.150302227	0.978457456	0.814145696	0.774962712	0.97091434
11651	Akt1	mRNA	2.40E-33	8.71E-07	4.29E-14	0.588740114	0.930181896	0.454044119	-0.533365428	0.05871439	5.21E-32	9.93E-06	7.83E-13	0.808666814
11652	Akt2	mRNA	0.393412096	0.704094988	0.005027186	0.005078552	0.147444987	-0.06792897	-0.271729285	0.39626209	0.500467429	0.834810747	0.014551636	0.030272943
11655	Alas1	mRNA	4.59E-13	1.91E-05	2.29E-15	5.49E-12	3.533756311	1.998802439	-1.595747787	1.454352934	3.01E-12	1.53E-04	4.91E-14	2.31E-10
11656	Alas2	mRNA	0.049191463	0.132153077	0.639367522	0.706156292	-0.803588967	-0.581545709	0.163676977	-0.199881227	0.081129467	0.254842896	0.778770259	0.874415183
11657	Alb	mRNA	0.715335969	0.781421965	0.459952393	0.051894122	0.467031045	-0.303503084	-0.82827943	3.004910058	0.79696819	0.892933151	0.625297407	0.170805638
11658	Alcam	mRNA	1.87E-116	1.77E-33	4.83E-13	0.033039928	-4.401103293	-2.988048038	1.355619376	-0.569049992	3.92E-114	5.35E-31	7.77E-12	0.123519715
11666	Abcd1	mRNA	0.392334201	0.037867065	0.043614656	0.896077846	0.168173389	0.427735207	0.201117689	-0.022147221	0.499268107	0.094605939	0.094577627	0.955805217
11668	Aldh1a1	mRNA	2.91E-100	0.622533377	5.13E-173	4.19E-06	4.388710678	0.106959277	-4.338243969	1.42590527	4.59E-98	0.780788026	3.16E-169	6.94E-05
11669	Aldh2	mRNA	9.31E-05	0.803127235	8.88E-64	1.40E-14	1.137398293	-0.070374191	-1.263024416	1.143328406	2.54E-04	0.897560297	2.00E-61	9.07E-13
11670	Aldh3a1	mRNA	0.057486191	0.088595191	0.950048329	0.321007333	-1.375710381	-1.283500851	0.034999278	-0.553509714	0.093302062	0.185701578	0.974965038	0.572980136
116701	Fgfrl1	mRNA	0.407285965	0.804749159	0.08299089	0.402016822	0.14087044	0.041546096	-0.155645931	0.117225398	0.51513714	0.897560297	0.161439119	0.655593985
11671	Aldh3a2	mRNA	5.55E-08	0.096090412	0.019073286	0.451741399	-0.459853247	-0.176320605	0.226317683	-0.117330045	2.26E-07	0.19795459	0.046632547	0.700189461
116732	Tsga13	mRNA	0.193713199	0.363851168	0.965135572	0.328805694	-3.32575488	-3.333077423	-0.069756933	2.56072984	0.273570659	0.543957939	0.984389351	0.581312922
116733	Vps4a	mRNA	4.14E-36	2.88E-06	3.31E-04	0.865876264	1.087002161	0.679928608	-0.463642235	-0.02826293	1.00E-34	2.88E-05	0.001285015	0.938036784
11674	Aldoa	mRNA	2.49E-26	3.69E-05	5.27E-17	0.013531222	0.791898135	0.292755551	-0.556395509	0.40741605	3.76E-25	2.76E-04	1.34E-15	0.063562204
116746	Defb6	mRNA	0.665210299	0.140961225	0.143758972	0.068864319	-1.747243509	-4.356418837	-2.663284611	4.550319793	0.754210727	0.267426488	0.25343981	0.208056034
116748	Lsm10	mRNA	1.53E-10	7.75E-08	0.105365641	0.737072768	1.042178368	0.837286618	-0.262116366	-0.079023287	8.06E-10	1.12E-06	0.196642864	0.895333782
11676	Aldoc	mRNA	4.54E-21	1.27E-11	3.70E-15	0.301772921	-3.463738645	-2.501575032	0.906997622	0.29862445	5.16E-20	3.89E-10	7.67E-14	0.552103265
11677	Akr1b3	mRNA	1.87E-44	8.28E-04	9.19E-79	1.82E-11	2.340324221	0.530557665	-1.866588029	0.74882673	6.59E-43	0.004069543	3.47E-76	7.06E-10
116810	Foxn4	mRNA	5.14E-13	1.24E-05	5.91E-05	0.54970296	-5.042855944	-3.625098555	1.359436034	-0.332447231	3.36E-12	1.06E-04	2.72E-04	0.779553387
11682	Alk	mRNA	0.95057497	0.711800449	0.701796115	0.889552804	0.105803065	0.825582483	0.66484011	-0.309569699	0.967383087	0.840587202	0.826152636	0.952038069
116837	Rims1	mRNA	3.36E-19	0.008215898	5.26E-06	0.009594612	-5.151325514	-2.94190725	2.153641875	-1.4688137	3.41E-18	0.027465468	2.95E-05	0.04891438
116838	Rims2	mRNA	0.997666194	0.157989844	0.0514552	0.064690186	-0.001349978	0.643787365	0.584644381	-0.84271635	0.997990305	0.292315381	0.108503228	0.199654634
11684	Alox12	mRNA	0.08011005	0.34053093	0.63721125	0.332589029	-0.369302899	-0.232972552	0.078040048	0.189169005	0.125660823	0.519912459	0.776603833	0.585265648
116847	Prelp	mRNA	2.80E-25	3.73E-05	1.04E-13	0.644712833	-1.519534124	-0.518366521	0.944808181	0.060915483	4.00E-24	2.78E-04	1.81E-12	0.842633657
116848	Baz2a	mRNA	0.001134149	0.513758382	0.061629236	0.79708096	0.235780146	0.084046355	-0.209111044	-0.040982388	0.002616231	0.690605709	0.126078688	0.91892713
11685	Alox12e	mRNA	1.30E-34	5.24E-15	2.14E-36	0.33079619	-5.674638001	-3.770233715	1.850191987	-0.383802941	2.97E-33	2.80E-13	1.91E-34	0.583258997
116852	Akr1c20	mRNA		0.664613502	0.634346953	0.764623664		-1.751149114	-1.920982536	0.981375307		0.802762118	0.774962712	0.911853107
11686	Alox12b	mRNA	0.041021901	0.170044644	0.733082213	0.638604103	-2.633678283	-2.252397624	0.330107703	0.552842353	0.068860587	0.30926838	0.851345021	0.838796279
11687	Alox15	mRNA	0	3.17E-79	2.05E-26	0.29383873	-5.698191834	-4.116462228	1.525246626	-0.310846475	0	8.33E-76	1.09E-24	0.543306423
116870	Mta1	mRNA	7.87E-16	0.006282372	4.21E-05	0.92485476	0.774916547	0.355214218	-0.477181387	-0.012454988	6.40E-15	0.022022426	1.99E-04	0.970616611
116871	Mta3	mRNA	0.29093506	0.700150358	0.055385462	0.19196875	0.249743522	0.093005228	-0.212598718	-0.173851394	0.387892418	0.831688552	0.115436276	0.416370101
116872	Serpinb7	mRNA	0.552998929	0.660712727	0.842041154	0.75942016	-2.368569415	-1.772045411	0.53258624	0.999864628	0.658827562	0.802762118	0.899226685	0.908255867
116873	Stim2	mRNA	1.71E-06	0.546119098	4.10E-15	0.043677256	-0.889107788	-0.116332093	0.715283802	-0.319657379	5.83E-06	0.717073713	8.45E-14	0.15092961
11688	Alox8	mRNA	0.037208455	0.020376495	0.757471167	0.147479748	-4.337625501	-4.570771991	-0.295218316	2.324655193	0.063112946	0.057535288	0.868281702	0.35184829
11689	Alox5	mRNA	2.47E-12	1.56E-10	0.970294338	1.14E-09	-2.600409744	-2.551346566	-0.008371421	1.985662343	1.53E-11	3.92E-09	0.986800255	3.52E-08
116891	Derl2	mRNA	0.001222854	0.520895861	1.31E-06	0.003950816	0.531724846	0.101065949	-0.486513721	0.336781604	0.002801615	0.696838867	8.15E-06	0.024869473
11690	Alox5ap	mRNA	3.01E-20	2.80E-10	1.16E-04	2.57E-04	-1.833732274	-1.272721481	0.502286885	0.737444374	3.25E-19	6.64E-09	5.01E-04	0.002595922
116903	Calcb	mRNA	2.98E-11	0.002067203	1.66E-06	0.415997498	-4.528992663	-2.682182725	1.78864004	0.477291759	1.68E-10	0.008740704	1.01E-05	0.668516196
116904	Alpk3	mRNA	0.14260343	0.471890188	0.460547635	2.34E-23	-0.961255199	-0.523132762	0.381015069	-3.704542368	0.209694235	0.652052906	0.625830809	4.14E-21
116905	Dph1	mRNA	4.55E-10	0.002105856	0.008694719	0.202989806	1.059332688	0.641312668	-0.475506363	-0.262830741	2.29E-09	0.00887761	0.023505967	0.431520006
116914	Slc19a2	mRNA	3.18E-12	0.005804411	1.37E-04	0.723453724	1.058099793	0.491076674	-0.624642373	-0.069680447	1.95E-11	0.020665997	5.83E-04	0.886217358
11692	Gfer	mRNA	3.31E-10	6.63E-05	0.012171832	0.02410138	0.854715481	0.563084728	-0.349196603	-0.349973126	1.69E-09	4.57E-04	0.031578976	0.098050932
116939	Pnpla3	mRNA	2.98E-06	2.61E-07	0.333538675	0.001667686	-3.751575503	-4.90940596	-1.216503877	3.798616039	9.90E-06	3.36E-06	0.492039996	0.012422276
11694	Alx3	mRNA	0.155117492	0.356678593	0.617914171	0.551761423	-3.538939368	-2.76161281	0.724815193	-1.064173609	0.225653201	0.536033347	0.764419553	0.780608506
116940	Tgs1	mRNA	0.736088822	0.925170709	0.941858344	0.065931784	-0.062607627	-0.018627409	-0.012492037	-0.380485861	0.81481372	0.960687904	0.969085737	0.202289231
11695	Alx4	mRNA	0.247677169	0.284302626	0.998028278	0.68845722	-0.843432666	-0.787915241	0.001516326	0.293979453	0.338699904	0.454434536	0.998190077	0.864097732
116972	Tlcd3a	mRNA	0.013889465	0.657731366	0.001888675	4.48E-04	-0.541988126	0.103283456	0.589047833	-0.907518351	0.025826074	0.802762118	0.006056063	0.00417505
11699	Ambp	mRNA	0.667225324	0.613899495	0.315236139	0.642641277	-0.880290937	1.560955309	2.389432227	-1.396042576	0.755885937	0.772781403	0.471199359	0.841449457
11702	Amd1	mRNA	0.045168328	0.88005423	0.006739585	0.360659929	0.271047995	-0.012807696	-0.339946777	-0.11008433	0.07519914	0.928996639	0.018862277	0.613330996
11704	Amelx	mRNA		0.831193635	0.799188378	0.794792177		-0.869838226	-1.038062646	1.06130169		0.897560297	0.885393182	0.91798203
11705	Amh	mRNA	2.93E-05	0.528505832	4.35E-08	5.53E-159	2.590072276	0.339200343	-2.306150517	-5.456131519	8.54E-05	0.702776732	3.45E-07	1.04E-154
117109	Pop5	mRNA	3.34E-14	1.49E-07	4.74E-05	0.590008193	1.5083704	1.009762536	-0.554714312	0.102423166	2.40E-13	2.01E-06	2.22E-04	0.80940144
117146	Ube3b	mRNA	7.05E-07	0.001250083	7.28E-04	0.272254325	0.611983188	0.398242329	-0.271630346	-0.127148152	2.53E-06	0.005753948	0.002596188	0.518989126
117148	Necab2	mRNA	2.79E-11	0.134283704	2.77E-05	0.05017572	-3.329828329	-1.253548448	2.017775907	-1.293099498	1.57E-10	0.258004823	1.36E-04	0.166669339
117149	Tirap	mRNA	2.97E-12	0.058669657	5.02E-06	0.010929025	-1.147818523	-0.371956973	0.718326552	-0.444563152	1.82E-11	0.133751983	2.82E-05	0.054057637
117150	Pip4k2c	mRNA	0.003156703	0.891452372	1.26E-04	0.129020933	-0.443751955	-0.020820792	0.365898257	-0.179590739	0.006665915	0.936941913	5.41E-04	0.320350785
117158	Scgb3a2	mRNA	0.146758219	0.831193635	0.186384453	0.980540296	-3.56424348	-0.869838226	2.633153537	0.099529017	0.215067669	0.897560297	0.311195621	0.988687152
117160	Ttyh2	mRNA	9.06E-31	2.93E-11	5.13E-14	0.781518471	3.33649339	1.537143073	-1.859192878	0.101284607	1.74E-29	8.48E-10	9.26E-13	0.91798203
117167	Steap4	mRNA	2.39E-28	1.28E-09	7.77E-08	4.46E-13	-2.328693674	-1.51446245	0.756260135	1.476834111	4.03E-27	2.66E-08	5.92E-07	2.23E-11
11717	Ampd3	mRNA	0.015467181	0.00188745	0.030443066	0.605518155	-0.704226747	-0.876488096	-0.227928573	-0.186648904	0.028527121	0.008094163	0.069594895	0.819893334
117171	1110038F14Rik	mRNA	0.024258294	0.11627763	0.106790199	0.566660577	0.467144768	0.311477506	-0.211205608	0.09272126	0.042879064	0.230636735	0.198860349	0.791216619
117197	Bloc1s4	mRNA	4.87E-09	0.002201417	8.01E-04	0.41669775	1.142670648	0.64865984	-0.550287613	0.158249435	2.23E-08	0.009196154	0.002827381	0.669105496
117198	Ivns1abp	mRNA	8.87E-09	0.144429009	9.75E-14	1.28E-14	-1.017040253	-0.261093298	0.698466642	-2.086027894	3.95E-08	0.272739503	1.71E-12	8.28E-13
11720	Mat1a	mRNA	2.44E-04	0.007265268	0.388510858	0.770564896	-2.490828905	-2.10288635	0.332329906	-0.136495343	6.27E-04	0.024783026	0.552484321	0.91534284
11722	Amy1	mRNA	0.01516606	2.52E-05	0.004279428	2.38E-14	-0.521986788	-1.036621013	-0.571151141	1.725631514	0.027994101	1.96E-04	0.012608031	1.45E-12
[truncated: 16,509 more rows]
